# Supplementary material for: Quantitative proteome of midgut, Malpighian tubules, ovaries and fat body from sugar-fed adult An. stephensi mosquitoes
Source: Data Brief. 2018 Sep 5;20:1861–6. doi: 10.1016/j.dib.2018.08.189 (PMC6168791; doi:10.1016/j.dib.2018.08.189)
Supplement: Supplementary file 2 — Supplementary material Supplementary File 1: Compiled list of proteins identified from 23 fractions of the iTRAQ-based proteomic analysis along with their scaled abundances in each tissue. [file mmc2.xlsx]

## Sheet: Proteins
VectorBase ID	Description	Sum PEP Score	Coverage	# Peptides	# PSMs	# Unique Peptides	# Protein Groups	Abundances (Normalized)				Abundance Ratios (Log2)						Sequest HT		Mascot
								Midgut - MG (114)	Malpighian tubules - MT (115)	Ovaries - Ov (116)	Fat body - FB (117)	MT (115)/ MG (114)	Ov (116)/ MG (114)	FB (117)/ MG (114)	Ov (116)/ MT (115)	FB (117)/ MT (115)	FB (117)/ Ov (116)	Score	# Peptides	Score	# Peptides
ASTEI04799-PA	scaffold_00026:276464:299881:-1	8.99396	1.20739	1	2	1	1	976.1	40.4	19.3	46.4	-4.59	-5.66	-4.4	-1.07	0.2	1.26	6.06243	1	105.09	1
ASTEI06640-PA	scaffold_00042:1520178:1521779:-1	5.11492	2.6253	1	2	1	1	367.8	15.5	15.1	16.3	-4.57	-4.61	-4.5	-0.04	0.07	0.11	5.89051	1	68.69	1
ASTEI10327-PA	scaffold_00126:178263:179240:1	31.8512	19.4444	3	14	3	1	4638.5	211	172	232.8	-4.46	-4.75	-4.32	-0.3	0.14	0.44	37.7249	3	281.485	3
ASTEI11436-PA	scaffold_02336:628:1181:1	26.6907	24.6753	3	12	3	1	2971.3	192.5	132.9	99.9	-3.95	-4.48	-4.89	-0.53	-0.95	-0.41	26.2003	3	206.198	3
ASTEI10274-PA	scaffold_00121:316387:325897:-1	18.1622	5.77972	3	8	3	1	1532.6	74	66.2	86.3	-4.37	-4.53	-4.15	-0.16	0.22	0.38	20.0096	3	233.301	3
ASTEI04993-PA	scaffold_00027:571172:572030:1	9.39772	6.89655	2	9	2	1	1354.9	56.1	63.7	94	-4.59	-4.41	-3.85	0.18	0.74	0.56	13.613	2	115.749	2
ASTEI09453-PA	scaffold_00092:590877:609146:1	16.8217	3.4632	1	8	1	1	1803.8	102	78.3	120.8	-4.15	-4.53	-3.9	-0.38	0.24	0.63	21.4497	1	209.5	1
ASTEI00445-PA	scaffold_00002:1317799:1326218:1	12.042	4.40771	2	4	2	1	1088.6	49.5	30.7	103.6	-4.46	-5.15	-3.39	-0.69	1.07	1.76	9.51236	2	108.839	2
ASTEI10780-PA	scaffold_00163:8933:10867:-1	4.73945	7.59494	1	2	1	1	1325.6	70.6	90.1	65.5	-4.23	-3.88	-4.34	0.35	-0.11	-0.46	3.86826	1	51.35	1
ASTEI09440-PA	scaffold_00092:531993:537051:-1	35.9322	47.8528	4	16	4	1	10141.3	604.6	424.4	1044.3	-4.07	-4.58	-3.28	-0.51	0.79	1.3	41.0178	4	321.43	4
ASTEI07506-PA	scaffold_00055:340306:341231:-1	37.9227	23.3083	5	57	5	1	11434.3	831	719	913.9	-3.78	-3.99	-3.65	-0.21	0.14	0.35	116.826	4	1020.79	5
ASTEI06230-PA	scaffold_00038:670148:673782:1	32.4638	10.061	7	20	6	1	8738.3	624.8	608	656	-3.81	-3.85	-3.74	-0.04	0.07	0.11	40.1397	7	276.375	7
ASTEI08015-PA	scaffold_00061:107347:107941:-1	5.94766	6.16438	1	14	1	1	7529.9	551.6	418.7	696.9	-3.77	-4.17	-3.43	-0.4	0.34	0.74	22.6904	1	187.962	1
ASTEI08042-PA	scaffold_00061:777000:789001:1	6.79398	0.817096	1	2	1	1	326.6	22.5	23.3	32.1	-3.86	-3.81	-3.35	0.05	0.51	0.46	4.57009	1	47.84	1
ASTEI09036-PA	scaffold_00081:214112:215113:1	11.1038	10.0649	2	6	2	1	838.9	71.5	63	65.8	-3.55	-3.74	-3.67	-0.18	-0.12	0.06	11.9735	2	112.568	2
ASTEI08033-PA	scaffold_00061:548406:549317:1	36.922	19.6154	5	27	5	1	13053.6	983.1	898	1238	-3.73	-3.86	-3.4	-0.13	0.33	0.46	48.9136	5	490.161	5
ASTEI08686-PA	scaffold_00073:392782:401717:-1	11.2227	3.48004	2	4	2	1	1593.4	139.5	78.5	168	-3.51	-4.34	-3.25	-0.83	0.27	1.1	10.3655	2	114.74	2
ASTEI10118-PA	scaffold_00112:406650:407834:-1	8.68006	5.07614	1	2	1	1	266.1	12.4	27.4	24.8	-4.42	-3.28	-3.43	1.14	1	-0.15	5.23881	1	33.74	1
ASTEI03729-PA	scaffold_00017:279658:281851:1	32.7711	11.7925	5	16	5	1	4955.5	310.3	344.9	548	-4	-3.84	-3.18	0.15	0.82	0.67	35.4067	5	256.647	5
ASTEI06461-PA	scaffold_00040:1473461:1478221:1	97.4445	12.4858	8	47	8	1	11506.5	814.6	997.1	1037.4	-3.82	-3.53	-3.47	0.29	0.35	0.06	122.912	8	1046.26	7
ASTEI08739-PA	scaffold_00074:293862:304413:-1	92.9498	6.1296	12	45	12	1	11418.4	1144.5	926.3	1072.1	-3.32	-3.62	-3.41	-0.31	-0.09	0.21	115.679	12	825.565	12
ASTEI05125-PA	scaffold_00028:1560637:1566732:-1	324.801	23.5674	22	403	22	1	83255.9	6911	7101.4	9016.1	-3.59	-3.55	-3.21	0.04	0.38	0.34	838.326	22	6602.68	22
ASTEI11530-PA	scaffold_04217:301:704:1	22.4872	29.2035	2	8	2	1	908.7	62.4	55.6	133.5	-3.86	-4.03	-2.77	-0.17	1.1	1.26	17.2562	2	145.933	2
ASTEI09104-PA	scaffold_00083:331222:335455:-1	35.7078	9.00901	6	14	6	1	3813.7	362.7	240.7	472.1	-3.39	-3.99	-3.01	-0.59	0.38	0.97	30.9139	6	244.771	6
ASTEI00428-PA	scaffold_00002:1093249:1115770:1	26.7761	3.54675	4	14	4	1	1250.7	116.9	93.6	164.2	-3.42	-3.74	-2.93	-0.32	0.49	0.81	30.9982	4	190.715	4
ASTEI08034-PA	scaffold_00061:551766:552653:1	34.1252	24.6269	4	36	4	1	11393.3	1385.9	970.5	1085.1	-3.04	-3.55	-3.39	-0.51	-0.35	0.16	69.0014	4	621.772	4
ASTEI10352-PA	scaffold_00127:25120:33221:-1	208.551	14.0107	20	196	20	1	26809.3	2771	2540.7	2797.2	-3.27	-3.4	-3.26	-0.13	0.01	0.14	477.062	20	3739.47	20
ASTEI08959-PA	scaffold_00079:666949:667395:-1	14.0271	16.8919	2	18	2	1	6501	523.1	797.3	715.6	-3.64	-3.03	-3.18	0.61	0.45	-0.16	34.2802	2	311.876	2
ASTEI02310-PA	scaffold_00009:147988:150009:-1	71.6615	18.6046	10	52	8	1	9148.9	915.4	832.8	1228.4	-3.32	-3.46	-2.9	-0.14	0.42	0.56	114.912	10	831.317	10
ASTEI11251-PA	scaffold_00880:243:3541:1	94.209	15.8254	10	66	7	1	17469.4	2194.7	1790.3	1838.2	-2.99	-3.29	-3.25	-0.29	-0.26	0.04	154.374	10	1049.59	10
ASTEI05196-PA	scaffold_00029:481279:492640:-1	51.1367	3.573	6	18	6	1	5298.6	661.6	580.1	536.5	-3	-3.19	-3.3	-0.19	-0.3	-0.11	47.9247	6	397.424	6
ASTEI05935-PA	scaffold_00035:445472:448535:1	126.791	18.7364	13	75	13	1	22272.8	2691.3	2359.1	2875.6	-3.05	-3.24	-2.95	-0.19	0.1	0.29	233.121	13	1901.97	13
ASTEI01662-PA	scaffold_00006:415978:417134:1	35.5407	18.0645	4	11	4	1	3999.3	401.4	252.5	769.5	-3.32	-3.99	-2.38	-0.67	0.94	1.61	30.1121	4	289.758	4
ASTEI08229-PA	scaffold_00063:820302:825852:1	121.391	14.1923	16	85	16	1	17667.9	2106.6	1649.9	2653.5	-3.07	-3.42	-2.74	-0.35	0.33	0.69	202.911	16	1529.72	15
ASTEI06042-PA	scaffold_00036:192995:203659:-1	3.57922	0.949968	1	2	1	1	648	86	46.9	102.7	-2.91	-3.79	-2.66	-0.87	0.26	1.13	3.68246	1	0	1
ASTEI02407-PA	scaffold_00009:1890684:1892820:1	22.4638	8.24428	6	22	6	1	13213.7	1584.2	1213.1	2045.7	-3.06	-3.45	-2.69	-0.39	0.37	0.75	41.1163	6	300.227	6
ASTEI05141-PA	scaffold_00028:1742084:1742841:-1	13.7915	11.7904	2	6	2	1	2188.2	165.2	206.1	436.1	-3.73	-3.41	-2.33	0.32	1.4	1.08	13.4708	2	97.5067	2
ASTEI05418-PA	scaffold_00030:1974248:1983163:-1	20.3622	5.74506	2	6	2	1	1949.8	221.4	170.2	331.4	-3.14	-3.52	-2.56	-0.38	0.58	0.96	16.1326	2	96.4459	2
ASTEI04415-PA	scaffold_00023:366804:367307:-1	58.4145	43.7126	4	52	4	1	7694.8	689.4	620.6	1618.8	-3.48	-3.63	-2.25	-0.15	1.23	1.38	131.671	4	1253.33	4
ASTEI09499-PA	scaffold_00094:524346:528503:1	8.62375	1.44404	2	4	2	1	195.1	31.2	13.2	30.8	-2.64	-3.89	-2.66	-1.24	-0.02	1.22	7.04396	2	52.6459	2
ASTEI02990-PA	scaffold_00012:1260996:1269489:-1	55.6133	14.2415	9	24	9	1	4833.6	566.8	370.6	925	-3.09	-3.71	-2.39	-0.61	0.71	1.32	57.8637	9	490.548	9
ASTEI02309-PA	scaffold_00009:145180:147052:-1	94.9627	23.6615	11	78	10	1	13154.2	1550.2	1526.9	2121.4	-3.08	-3.11	-2.63	-0.02	0.45	0.47	166.9	11	1236.93	11
ASTEI00139-PA	scaffold_00001:2051380:2052154:1	7.36432	5.55556	1	2	1	1	477.7	84.4	61.4	44.2	-2.5	-2.96	-3.43	-0.46	-0.93	-0.47	6.25666	1	68.63	1
ASTEI10558-PA	scaffold_00140:90809:93047:-1	10.3157	3.60531	1	2	1	1	343.6	26.2	51.2	60.9	-3.71	-2.75	-2.5	0.97	1.22	0.25	5.25961	1	83.51	1
ASTEI06641-PA	scaffold_00042:1522019:1525479:-1	46.7367	8.90493	4	32	4	1	2876.5	365.7	303.2	499.2	-2.98	-3.25	-2.53	-0.27	0.45	0.72	91.6354	4	951.355	4
ASTEI00941-PA	scaffold_00003:4294951:4297602:1	32.183	5.77576	4	24	4	1	4302.5	556.7	536.5	681.9	-2.95	-3	-2.66	-0.05	0.29	0.35	87.7232	4	434.744	4
ASTEI06351-PA	scaffold_00039:833584:834793:-1	6.55312	6.78466	2	6	2	1	987.4	155.5	133.8	120.9	-2.67	-2.88	-3.03	-0.22	-0.36	-0.15	7.27983	2	20.16	2
ASTEI11212-PA	scaffold_00709:1734:2745:1	26.2152	15.3061	2	10	2	1	2106.2	256.6	312	309.3	-3.04	-2.76	-2.77	0.28	0.27	-0.01	24.5018	2	210.026	2
ASTEI04209-PA	scaffold_00021:1253190:1257774:-1	81.7329	13.4446	11	37	11	1	8375.9	1323.4	989.1	1253.3	-2.66	-3.08	-2.74	-0.42	-0.08	0.34	85.2664	11	636.909	11
ASTEI10328-PA	scaffold_00126:180006:183052:-1	114.844	16.2403	11	68	11	1	13232.4	2442.3	1271.6	1961.8	-2.44	-3.38	-2.75	-0.94	-0.32	0.63	188.29	11	1591.46	11
ASTEI07501-PA	scaffold_00055:282393:283562:1	7.9267	5.21327	1	14	1	1	5446.1	1198.3	403	744.5	-2.18	-3.76	-2.87	-1.57	-0.69	0.89	26.8251	1	229.348	1
ASTEI10262-PA	scaffold_00121:141519:143463:-1	26.0622	7.70609	3	12	3	1	2401.5	278.7	310.9	457.8	-3.11	-2.95	-2.39	0.16	0.72	0.56	29.7899	3	303.486	3
ASTEI00683-PA	scaffold_00003:128004:128535:-1	10.2968	11.0236	1	4	1	1	520.1	109.1	57.2	62.1	-2.25	-3.18	-3.07	-0.93	-0.81	0.12	9.87097	1	64.94	1
ASTEI07544-PA	scaffold_00055:1121849:1125153:1	11.1148	5.32623	3	6	3	1	1097.1	225.3	87.4	176	-2.28	-3.65	-2.64	-1.37	-0.36	1.01	12.8004	3	72.7633	3
ASTEI01510-PA	scaffold_00005:3222763:3225836:-1	50.5387	16.8192	12	41	12	1	14216.1	1639.4	1593.2	3251.6	-3.12	-3.16	-2.13	-0.04	0.99	1.03	78.5763	12	492.553	11
ASTEI05071-PA	scaffold_00028:357599:361046:-1	42.0459	10.6838	5	32	5	1	4641	668.5	488.9	963.7	-2.8	-3.25	-2.27	-0.45	0.53	0.98	66.6768	5	626.728	5
ASTEI01430-PA	scaffold_00005:2158514:2164166:-1	7.83786	3.94737	2	3	2	1	316.2	24	35.9	84.7	-3.72	-3.14	-1.9	0.58	1.82	1.24	3.58291	1	63.75	2
ASTEI04430-PA	scaffold_00023:471084:477340:-1	102.277	9.81508	12	40	12	1	14279.4	3974.9	1194.7	1451	-1.84	-3.58	-3.3	-1.73	-1.45	0.28	95.6363	12	644.955	12
ASTEI09615-PA	scaffold_00098:148142:149995:-1	33.9433	9.42699	4	16	4	1	3954.7	728.6	465.7	640.2	-2.44	-3.09	-2.63	-0.65	-0.19	0.46	34.5869	4	248.577	4
ASTEI01706-PA	scaffold_00006:1225832:1226824:-1	37.5779	29.2763	7	37	7	1	11929.1	1220.8	1314.2	3101.1	-3.29	-3.18	-1.94	0.11	1.34	1.24	73.7615	7	681.604	6
ASTEI11675-PA	scaffold_10526:250:841:1	5.55595	6.32184	1	2	1	1	1215.5	116.8	228.1	235	-3.38	-2.41	-2.37	0.97	1.01	0.04	4.46296	1	71.33	1
ASTEI08379-PA	scaffold_00066:895213:896990:-1	29.8522	17.199	5	21	5	1	7378.8	1140.7	985.7	1396.4	-2.69	-2.9	-2.4	-0.21	0.29	0.5	55.2534	5	290.72	4
ASTEI08538-PA	scaffold_00070:674096:675646:-1	20.6864	6.00775	2	10	2	1	220.4	32.9	29	47.4	-2.74	-2.93	-2.22	-0.18	0.53	0.71	29.6829	2	337.865	2
ASTEI04208-PA	scaffold_00021:1245690:1252466:1	45.9918	10.0729	7	21	6	1	4087.6	589.8	645.6	801.5	-2.79	-2.66	-2.35	0.13	0.44	0.31	38.4013	7	280.279	7
ASTEI07459-PA	scaffold_00054:1143155:1151190:1	181.593	13.2337	18	94	18	1	24324.7	6077.4	2426.1	3902.1	-2	-3.33	-2.64	-1.32	-0.64	0.69	222.057	18	1716.71	18
ASTEI09186-PA	scaffold_00084:600422:604599:1	99.2103	15.4297	13	46	13	1	15511.3	3065.6	2020.7	2839.2	-2.34	-2.94	-2.45	-0.6	-0.11	0.49	113.445	13	824.339	13
ASTEI10564-PA	scaffold_00140:236278:238177:-1	28.5839	17.2414	7	14	7	1	8361	919.5	1013.8	2366.5	-3.18	-3.04	-1.82	0.14	1.36	1.22	31.4663	6	222.682	6
ASTEI07585-PA	scaffold_00056:374432:375562:-1	79.1633	27.3936	10	360	2	1	3918.2	886.8	382.3	850	-2.14	-3.36	-2.2	-1.21	-0.06	1.15	619.924	10	4403.63	10
ASTEI05529-PA	scaffold_00031:1309822:1315628:-1	6.01606	1.60214	1	2	1	1	819.5	153.6	67	229	-2.42	-3.61	-1.84	-1.2	0.58	1.77	4.10108	1	65.49	1
ASTEI03825-PA	scaffold_00017:2080022:2081569:-1	15.6344	8.31643	3	6	3	1	457.7	148.4	41.2	65.9	-1.63	-3.47	-2.8	-1.85	-1.17	0.68	15.4259	3	58.3214	3
ASTEI02647-PA	scaffold_00010:2146507:2148585:-1	4.48426	3.42105	1	4	1	1	20.7	5.9	2.6	3.1	-1.81	-2.99	-2.75	-1.18	-0.94	0.24	6.63802	1	52.5638	1
ASTEI09106-PA	scaffold_00083:340034:343830:1	29.7004	7.90698	5	13	5	1	3771.8	568.4	514.6	1044	-2.73	-2.87	-1.85	-0.14	0.88	1.02	27.0617	5	196.103	5
ASTEI08135-PA	scaffold_00062:690525:701898:1	13.5182	4.76804	2	9	2	1	2651	350.7	416	757.3	-2.92	-2.67	-1.81	0.25	1.11	0.86	15.9459	2	108.25	2
ASTEI07458-PA	scaffold_00054:1136424:1139612:-1	90.8688	13.1692	9	46	6	1	4784.3	726.6	666.2	1365.8	-2.72	-2.84	-1.81	-0.13	0.91	1.04	105.901	9	754.342	9
ASTEI07429-PA	scaffold_00054:586537:587536:-1	8.95617	3.63036	2	8	2	1	561.6	107.4	82.5	136.9	-2.39	-2.77	-2.04	-0.38	0.35	0.73	13.8089	2	61.6573	2
ASTEI08702-PA	scaffold_00073:859718:861855:1	114.502	20.6642	8	63	7	1	9226.3	2427.9	1059.8	2003.2	-1.93	-3.12	-2.2	-1.2	-0.28	0.92	151.69	8	1070.86	8
ASTEI00038-PA	scaffold_00001:514799:536833:1	4.40329	3.36417	1	2	1	1	2.5		1.5		-6.64	-0.72	-6.64	6.64		-6.64	3.56839	1	23.45	1
ASTEI02785-PA	scaffold_00011:952086:954745:-1	4.12349	3.0303	1	2	1	1	166.1	24.4	20.2	57.1	-2.76	-3.04	-1.54	-0.28	1.23	1.5	2.47552	1	60.15	1
ASTEI08302-PA	scaffold_00065:638418:653971:1	74.4609	9.4358	7	30	7	1	9694.8	2040	1917.3	2072	-2.25	-2.34	-2.23	-0.09	0.02	0.11	70.0245	7	618.73	7
ASTEI03481-PA	scaffold_00015:172679:173198:1	41.9578	28.0822	4	23	4	1	6517.4	2103.3	865.1	1092.4	-1.63	-2.91	-2.58	-1.28	-0.95	0.34	55.9074	3	430.563	4
ASTEI03850-PA	scaffold_00017:2428002:2429919:1	3.30034	6.73854	1	2	1	1	52	7.5	3.6	21.4	-2.79	-3.85	-1.28	-1.06	1.52	2.57	3.28051	1	24.28	1
ASTEI06664-PA	scaffold_00043:171653:172573:1	24.0791	10.757	2	16	2	1	3630.5	691	874.7	745.7	-2.39	-2.05	-2.28	0.34	0.11	-0.23	37.1082	2	299.474	2
ASTEI08916-PA	scaffold_00079:16383:17198:1	14.8407	13.5135	2	4	2	1	595.2	118.5	97.5	166.1	-2.33	-2.61	-1.84	-0.28	0.49	0.77	10.1735	2	90.5032	2
ASTEI04293-PA	scaffold_00022:385484:385896:-1	37.3301	34.2857	4	20	4	1	4834.3	1173.9	851.6	1137.4	-2.04	-2.51	-2.09	-0.46	-0.05	0.42	43.9363	4	393.513	4
ASTEI10549-PA	scaffold_00140:35590:38071:-1	11.6943	4.82143	2	6	2	1	228.9	54.2	34.8	61.7	-2.08	-2.72	-1.89	-0.64	0.19	0.83	8.47163	2	125.725	2
ASTEI10390-PA	scaffold_00128:245475:246795:-1	22.5791	21.0938	5	18	5	1	3753.1	772.8	1301.4	403.2	-2.28	-1.53	-3.22	0.75	-0.94	-1.69	37.3826	5	231.632	5
ASTEI04310-PA	scaffold_00022:519980:521886:1	29.141	6.39432	2	10	2	1	842.6	202.7	182.4	180.5	-2.06	-2.21	-2.22	-0.15	-0.17	-0.02	28.8477	2	204.117	2
ASTEI00991-PA	scaffold_00004:20168:20981:1	3.01574	14.3519	1	1	1	1	18.6		7.7	4.8	-6.64	-1.27	-1.95	6.64	6.64	-0.68	0	1
ASTEI02928-PA	scaffold_00012:56621:58583:-1	2.69767	1.8315	1	2	1	1	574.2	276.5	33.8	80.1	-1.05	-4.09	-2.84	-3.03	-1.79	1.24	2.68094	1	38.37	1
ASTEI07870-PA	scaffold_00059:751803:754340:-1	13.6123	7.21393	2	12	2	1	2107.8	441.6	570.6	426.5	-2.25	-1.89	-2.31	0.37	-0.05	-0.42	29.5825	2	164.8	2
ASTEI00405-PA	scaffold_00002:538240:540097:1	23.4868	7.19064	5	16	3	1	1189	261.3	202.9	356.7	-2.19	-2.55	-1.74	-0.36	0.45	0.81	29.4966	5	229.332	5
ASTEI11700-PA	scaffold_12800:224:538:-1	16.2354	26.9231	3	38	1	1	183.6	33.3	12.4	83.1	-2.46	-3.89	-1.14	-1.42	1.32	2.74	71.4783	3	510.438	3
ASTEI09449-PA	scaffold_00092:555649:557279:-1	12.1973	6.61323	2	4	2	1	280.6	71	90.7	35.4	-1.98	-1.63	-2.99	0.35	-1	-1.36	9.35672	2	174.154	2
ASTEI05740-PA	scaffold_00033:748727:750233:1	6.3885	5.45024	2	4	2	1	2757.6	743.2	564.5	637	-1.89	-2.29	-2.11	-0.4	-0.22	0.17	3.98441	2	70.15	2
ASTEI07749-PA	scaffold_00058:246420:248294:-1	7.12616	2.68336	1	2	1	1	885	226.5	237.5	172.2	-1.97	-1.9	-2.36	0.07	-0.4	-0.46	4.37283	1	52.31	1
ASTEI08929-PA	scaffold_00079:197218:207065:1	77.6339	32.4242	7	42	7	1	7406.2	1385.6	2858.3	1087.6	-2.42	-1.37	-2.77	1.04	-0.35	-1.39	102.191	7	950.436	7
ASTEI10872-PA	scaffold_00178:11040:21006:-1	12.1312	11.745	2	4	2	1	463.5	158.5	105.1	72.6	-1.55	-2.14	-2.67	-0.59	-1.13	-0.53	9.46213	2	95.88	2
ASTEI08371-PA	scaffold_00066:783547:785693:-1	15.645	10.8108	1	8	1	1	731.3	163.7	130.4	236.4	-2.16	-2.49	-1.63	-0.33	0.53	0.86	21.9991	1	145.824	1
ASTEI10430-PA	scaffold_00130:285197:288023:-1	12.677	4.03846	2	6	2	1	1141.8	316.8	278.4	242.2	-1.85	-2.04	-2.24	-0.19	-0.39	-0.2	10.9647	2	98.2815	2
ASTEI04027-PA	scaffold_00019:2194024:2195208:-1	34.9611	10.9467	3	16	3	1	2568.5	732	686.4	493.8	-1.81	-1.9	-2.38	-0.09	-0.57	-0.48	35.8784	3	213.715	3
ASTEI03538-PA	scaffold_00015:1377209:1378909:-1	12.0635	5.03876	2	4	2	1	1970.5	596.5	294.6	579.8	-1.72	-2.74	-1.76	-1.02	-0.04	0.98	10.5129	2	118.374	2
ASTEI08941-PA	scaffold_00079:563894:565312:-1	4.68235	3.59281	1	2	1	1	762.4	208.8	165	197.7	-1.87	-2.21	-1.95	-0.34	-0.08	0.26	3.91027	1	58.06	1
ASTEI01450-PA	scaffold_00005:2446410:2447256:1	43.7544	14.2308	3	32	3	1	5054.9	1194.4	1299.6	1304.6	-2.08	-1.96	-1.95	0.12	0.13	0.01	89.0842	3	718.005	3
ASTEI02543-PA	scaffold_00010:197095:197723:-1	5.74569	6.54762	1	2	1	1	1081	423.7	133.7	256.1	-1.35	-3.02	-2.08	-1.66	-0.73	0.94	4.33675	1	66.48	1
ASTEI00886-PA	scaffold_00003:3468311:3492251:1	25.5446	5.98802	4	14	4	1	3773.6	1688.8	342.4	818.7	-1.16	-3.46	-2.2	-2.3	-1.04	1.26	29.2964	4	228.977	4
ASTEI00231-PA	scaffold_00001:3730719:3733145:-1	69.8297	19.9041	6	34	6	1	7343.4	2271.8	1662.6	1637.3	-1.69	-2.14	-2.17	-0.45	-0.47	-0.02	86.0897	6	775.467	6
ASTEI02415-PA	scaffold_00009:1991317:2000637:-1	29.8675	3.40265	6	16	6	1	3377	1411.9	505.1	651.1	-1.26	-2.74	-2.37	-1.48	-1.12	0.37	29.8168	6	197.405	6
ASTEI05286-PA	scaffold_00029:1914910:1925386:1	17.7044	1.51961	2	8	1	1	125.8	12	9.7	74.3	-3.39	-3.7	-0.76	-0.31	2.63	2.94	14.2074	2	153.086	2
ASTEI09025-PA	scaffold_00080:739198:745685:1	88.9214	75.8242	6	133	6	1	11759.8	2761.8	3250.2	2983.6	-2.09	-1.86	-1.98	0.23	0.11	-0.12	302.099	6	3122.37	6
ASTEI03209-PA	scaffold_00013:2759672:2762032:-1	4.73166	2.83465	1	2	1	1	178.5	23.7	20.2	93	-2.91	-3.14	-0.94	-0.23	1.97	2.2	4.98895	1	36.07	1
ASTEI08006-PA	scaffold_00061:21013:23162:-1	14.3777	19.8473	2	8	2	1	339.8	77.6	101.3	84.3	-2.13	-1.75	-2.01	0.38	0.12	-0.26	17.0055	2	58.4899	2
ASTEI01586-PA	scaffold_00005:3854901:3862373:1	10.3217	6.14035	1	2	1	1	143	49.4	26.8	34.8	-1.53	-2.42	-2.04	-0.88	-0.51	0.38	7.81773	1	61.14	1
ASTEI09365-PA	scaffold_00089:595213:605776:-1	41.8324	8.31556	7	26	7	1	4287.5	1142	577.1	1618.8	-1.91	-2.89	-1.41	-0.98	0.5	1.49	66.3002	7	352.753	7
ASTEI09024-PA	scaffold_00080:726377:728158:1	20.3429	30.7692	3	21	3	1	7617.5	1744.1	1759.4	2456.1	-2.13	-2.11	-1.63	0.01	0.49	0.48	36.6669	3	196.327	3
ASTEI05911-PA	scaffold_00035:30235:30882:-1	10.8896	13.9037	2	8	2	1	2553.1	901.7	419.7	696.8	-1.5	-2.6	-1.87	-1.1	-0.37	0.73	11.7601	2	148.536	2
ASTEI02802-PA	scaffold_00011:1109603:1119695:-1	10.7115	2.32342	2	4	2	1	467.4	160.4	102.8	112.7	-1.54	-2.18	-2.05	-0.64	-0.51	0.13	9.35206	2	86.45	2
ASTEI00630-PA	scaffold_00002:5309654:5310357:-1	3.19983	5.35714	1	2	1	1	681.6	265.1	209.9	78.6	-1.36	-1.7	-3.12	-0.34	-1.75	-1.42	3.13115	1	37.53	1
ASTEI08353-PA	scaffold_00066:668929:669535:1	13.5138	14	2	6	2	1	109.9	31.4	34.7	24.6	-1.81	-1.66	-2.16	0.14	-0.35	-0.49	15.955	2	96.398	2
ASTEI10361-PA	scaffold_00127:101538:108961:-1	16.3367	10.4972	3	8	3	1	1729.1	660.4	326.2	462.3	-1.39	-2.41	-1.9	-1.02	-0.51	0.5	15.2419	3	79.025	3
ASTEI05230-PA	scaffold_00029:1229028:1241746:1	40.202	9.09091	4	18	4	1	3695.3	1407.9	978.9	718.5	-1.39	-1.92	-2.36	-0.52	-0.97	-0.45	44.928	4	262.499	4
ASTEI04915-PA	scaffold_00026:1793378:1798235:-1	19.4577	3.45188	2	8	2	1	1359.7	529.8	233.5	408	-1.36	-2.54	-1.74	-1.18	-0.38	0.81	13.9198	2	128.213	2
ASTEI04169-PA	scaffold_00021:430606:432490:-1	8.81179	11.8644	3	6	3	1	1280.9	473.7	259.1	371.9	-1.44	-2.31	-1.78	-0.87	-0.35	0.52	6.66906	3	73.48	3
ASTEI06747-PA	scaffold_00043:1307013:1308710:-1	10.6644	6.87831	2	4	2	1	309.6	64.5	130.7	74.3	-2.26	-1.24	-2.06	1.02	0.2	-0.81	11.3026	2	61.1	2
ASTEI08060-PA	scaffold_00061:901648:903560:-1	4.80981	4.24837	2	4	2	1	86.9	17.3	28.4	30	-2.33	-1.61	-1.54	0.71	0.79	0.08	7.60029	2	25.09	2
ASTEI06492-PA	scaffold_00041:371678:379325:-1	2.84406	0.935454	1	2	1	1	384.9	99.1	82.4	153.6	-1.96	-2.22	-1.33	-0.27	0.63	0.9	2.92084	1	40.32	1
ASTEI06114-PA	scaffold_00036:1227885:1231728:1	40.0523	12.2896	5	12	5	1	2018.2	719.8	434.9	605.4	-1.49	-2.21	-1.74	-0.73	-0.25	0.48	33.7202	5	213.922	5
ASTEI05438-PA	scaffold_00031:212090:214858:-1	5.19832	2.0025	1	2	1	1	97.4	28.7	32.5	24.5	-1.76	-1.58	-1.99	0.18	-0.23	-0.41	2.99109	1	22.59	1
ASTEI07966-PA	scaffold_00060:795766:796611:-1	8.57754	8.2397	2	4	2	1	921.4	283.9	323.4	204.6	-1.7	-1.51	-2.17	0.19	-0.47	-0.66	7.95856	2	72.9375	2
ASTEI07454-PA	scaffold_00054:1113657:1122283:-1	47.2928	9.73154	6	14	6	1	1989.9	500.3	475.6	804	-1.99	-2.06	-1.31	-0.07	0.68	0.76	36.5017	6	333.937	6
ASTEI06988-PA	scaffold_00046:1227927:1229366:-1	8.01784	6.05428	2	6	2	1	1012.6	288.8	424.1	197.3	-1.81	-1.26	-2.36	0.55	-0.55	-1.1	9.82811	2	19.88	2
ASTEI06324-PA	scaffold_00039:356902:357753:1	27.8667	25.1208	5	12	5	1	3452.1	1702.9	643.3	768.4	-1.02	-2.42	-2.17	-1.4	-1.15	0.26	26.4724	5	209.929	5
ASTEI08087-PA	scaffold_00062:155557:165977:-1	66.0547	12.5899	7	26	7	1	5875.7	1032.5	1177.5	3106.5	-2.51	-2.32	-0.92	0.19	1.59	1.4	68.8767	7	430.63	7
ASTEI10903-PA	scaffold_00183:77454:78296:1	9.68466	11.7857	1	2	1	1	63.3	20.8	19.8	16.9	-1.61	-1.68	-1.9	-0.07	-0.3	-0.23	5.28426	1	65.11	1
ASTEI09612-PA	scaffold_00098:136915:139514:-1	17.1202	7.58988	4	8	4	1	1670.9	506.7	307.4	718	-1.72	-2.44	-1.22	-0.72	0.5	1.22	15.4864	4	118.7	4
ASTEI08821-PA	scaffold_00076:404966:405970:-1	5.93667	6.88623	1	2	1	1	132.4	25.9	47.1	49.8	-2.35	-1.49	-1.41	0.86	0.94	0.08	7.01405	1	20.98	1
ASTEI01273-PA	scaffold_00005:264156:269038:1	4.18997	2.2541	1	2	1	1	120.2	46.1	31.1	34.6	-1.38	-1.95	-1.79	-0.57	-0.41	0.16	3.73949	1	33.23	1
ASTEI11315-PA	scaffold_01281:146:571:1	15.446	9.92908	1	8	1	1	1115.8	345.2	399.3	295	-1.69	-1.48	-1.92	0.21	-0.23	-0.44	20.2278	1	216.93	1
ASTEI01898-PA	scaffold_00007:25335:26550:1	41.4563	12.5668	4	22	4	1	4469.2	1135.7	2038	1019.3	-1.98	-1.13	-2.13	0.84	-0.16	-1	46.9073	4	303.771	4
ASTEI03206-PA	scaffold_00013:2746414:2754095:-1	4.09849	0.920649	1	2	1	1	53.7	7.1	6.6	36.8	-2.91	-3.03	-0.55	-0.11	2.37	2.48	3.7796	1	24.22	1
ASTEI01823-PA	scaffold_00006:3081184:3083922:-1	10.866	2.87009	1	4	1	1	318.8	61.3	91.1	148.7	-2.38	-1.81	-1.1	0.57	1.28	0.71	9.14272	1	90.9695	1
ASTEI07241-PA	scaffold_00051:442388:443026:-1	18.9858	17.2775	3	10	3	1	3346.5	1300.9	744	1115.7	-1.36	-2.17	-1.58	-0.81	-0.22	0.58	21.4324	3	240.826	3
ASTEI03928-PA	scaffold_00019:152744:161681:1	100.82	16.302	10	42	10	1	3724.5	1248.2	1369.6	903.2	-1.58	-1.44	-2.04	0.13	-0.47	-0.6	109.816	10	774.171	10
ASTEI10706-PA	scaffold_00153:101163:109989:-1	2.92166	1.11465	1	4	1	1	240.5	89.9	60.8	77.4	-1.42	-1.98	-1.64	-0.56	-0.22	0.35	5.38042	1	45.11	1
ASTEI10077-PA	scaffold_00111:369089:371303:-1	26.0601	7.40132	3	8	3	1	1402.8	249.4	285.9	795.6	-2.49	-2.29	-0.82	0.2	1.67	1.48	21.6194	3	214.821	3
ASTEI01795-PA	scaffold_00006:2875634:2877124:-1	3.08423	3.42742	1	2	1	1	52.3	11.3	9.1	29.6	-2.21	-2.52	-0.82	-0.31	1.39	1.7	2.87609	1	33.64	1
ASTEI05910-PA	scaffold_00035:27629:37405:1	4.28425	1.83824	1	4	1	1	270.9	128.9	57.7	72.3	-1.07	-2.23	-1.91	-1.16	-0.83	0.33	7.30543	1	33.74	1
ASTEI05542-PA	scaffold_00031:1414415:1420627:-1	79.8784	11.6221	10	38	10	1	7100.8	2663.3	1674	2493.5	-1.41	-2.08	-1.51	-0.67	-0.1	0.57	107.016	10	704.778	10
ASTEI05796-PA	scaffold_00033:1549562:1550331:1	13.7119	13.3047	1	4	1	1	52.8	9.7	7.3	34.2	-2.44	-2.86	-0.63	-0.41	1.82	2.23	7.75233	1	76.7538	1
ASTEI00838-PA	scaffold_00003:2732337:2732833:1	6.35798	16.9355	2	6	2	1	1396.7	583.9	408.1	377	-1.26	-1.77	-1.89	-0.52	-0.63	-0.11	10.7839	2	81.8613	2
ASTEI01794-PA	scaffold_00006:2874176:2875360:1	10.0287	5.14905	2	4	2	1	393.2	245.9	61.8	79.9	-0.68	-2.67	-2.3	-1.99	-1.62	0.37	9.04854	2	71.8539	2
ASTEI03733-PA	scaffold_00017:375828:376370:1	3.72677	5.29801	1	2	1	1	353.3	90.7	107.3	150.7	-1.96	-1.72	-1.23	0.24	0.73	0.49	3.71849	1	27.4	1
ASTEI08985-PA	scaffold_00079:780835:787987:-1	69.742	19.6453	10	31	9	1	6459.5	2738.2	1919	1743.7	-1.24	-1.75	-1.89	-0.51	-0.65	-0.14	65.7259	10	545.027	10
ASTEI02336-PA	scaffold_00009:629705:632567:1	8.50005	2.91411	2	10	2	1	5837.9	1945.6	1815.5	2081.4	-1.59	-1.69	-1.49	-0.1	0.1	0.2	13.952	2	146.976	2
ASTEI02106-PA	scaffold_00008:842517:844467:-1	15.3584	3.26797	1	4	1	1	706.4	165.1	401	146.8	-2.1	-0.82	-2.27	1.28	-0.17	-1.45	11.3426	1	127.69	1
ASTEI06795-PA	scaffold_00044:690755:697283:1	7.13852	1.2	1	4	1	1	373.9	129.4	111.4	137.1	-1.53	-1.75	-1.45	-0.22	0.08	0.3	9.36176	1	92.36	1
ASTEI00289-PA	scaffold_00001:4467633:4475850:1	147.424	17.8093	15	56	15	1	8803.5	4524.1	2398.9	2073.8	-0.96	-1.88	-2.09	-0.92	-1.13	-0.21	143.43	15	1231.98	15
ASTEI02392-PA	scaffold_00009:1662987:1664447:1	6.37966	2.6749	1	2	1	1	210.3	90.5	32.4	92	-1.22	-2.7	-1.19	-1.48	0.02	1.51	4.77162	1	46.92	1
ASTEI01972-PA	scaffold_00007:1948100:1949308:-1	60.115	21.6418	6	28	6	1	4306.4	962.5	708.2	2748.1	-2.16	-2.6	-0.65	-0.44	1.51	1.96	70.5141	6	497.038	6
ASTEI09118-PA	scaffold_00083:593178:608852:1	189.105	12.4229	26	93	23	1	17094.8	11379.2	2642	3573.4	-0.59	-2.69	-2.26	-2.11	-1.67	0.44	208.228	26	1419.88	26
ASTEI04531-PA	scaffold_00023:2143085:2143727:1	5.34123	9.42408	1	2	1	1	411.9	76.2	237.3	111	-2.44	-0.8	-1.89	1.64	0.54	-1.1	5.37831	1	35.92	1
ASTEI01665-PA	scaffold_00006:586521:592986:1	25.3804	16.875	6	26	5	1	9546.7	5051.8	1871.6	2968.1	-0.92	-2.35	-1.69	-1.43	-0.77	0.67	44.2891	6	328.816	6
ASTEI09394-PA	scaffold_00090:329594:330358:1	5.14797	17.4419	2	4	2	1	453.7	176.8	133.8	160.1	-1.36	-1.76	-1.5	-0.4	-0.14	0.26	7.36738	2	33.66	2
ASTEI00154-PA	scaffold_00001:2411513:2414339:1	57.7132	12.3529	8	50	8	1	8002.3	3618.6	1819.1	2876.4	-1.14	-2.14	-1.48	-0.99	-0.33	0.66	99.5025	8	841.332	8
ASTEI08409-PA	scaffold_00067:366977:369358:-1	7.94769	2.25166	1	2	1	1	155.3	46.7	57.9	57.3	-1.73	-1.42	-1.44	0.31	0.3	-0.02	5.56094	1	57.34	1
ASTEI09762-PA	scaffold_00102:356423:359164:1	100.78	27.6358	12	45	11	1	6507	2356.8	2182.3	2285.5	-1.47	-1.58	-1.51	-0.11	-0.04	0.07	121.799	12	979.684	12
ASTEI03045-PA	scaffold_00012:2723846:2724870:-1	26.2219	15.9322	5	18	5	1	4828.3	1369.3	622.4	3072.7	-1.82	-2.96	-0.65	-1.14	1.17	2.3	43.5523	5	319.678	5
ASTEI03167-PA	scaffold_00013:2053727:2066233:-1	7.15795	0.505618	1	2	1	1	21.7	4.1	4.5	14.3	-2.42	-2.27	-0.61	0.15	1.81	1.66	4.11794	1	62.76	1
ASTEI06142-PA	scaffold_00036:1494405:1500659:-1	10.5318	4.62428	2	4	2	1	663.2	257.2	210.1	229.1	-1.37	-1.66	-1.53	-0.29	-0.17	0.12	8.38267	2	67.5475	2
ASTEI04335-PA	scaffold_00022:786737:787987:-1	7.1349	3.125	1	2	1	1	217.2	40.4	129.4	59.5	-2.43	-0.75	-1.87	1.68	0.56	-1.12	5.2667	1	41	1
ASTEI07593-PA	scaffold_00056:421233:423000:1	123.7	36.0494	14	87	14	1	22058.1	8191.3	4819.4	10322.1	-1.43	-2.19	-1.1	-0.77	0.33	1.1	185.395	14	1540.99	14
ASTEI00417-PA	scaffold_00002:829748:831274:1	8.573	12.9032	1	2	1	1	223.4	131.2	39.3	66.3	-0.77	-2.51	-1.75	-1.74	-0.98	0.76	6.14112	1	45.21	1
ASTEI04991-PA	scaffold_00027:552429:559621:1	22.6961	5.82524	2	6	2	1	468.5	150.8	77.2	269.1	-1.63	-2.6	-0.8	-0.97	0.83	1.8	17.5245	2	122.623	2
ASTEI03955-PA	scaffold_00019:603838:604603:-1	4.26632	4.4335	1	2	1	1	498.9	104.8	243.6	182	-2.25	-1.03	-1.46	1.22	0.8	-0.42	4.55012	1	45.81	1
ASTEI05390-PA	scaffold_00030:1455695:1456387:1	7.69724	9.1954	1	2	1	1	358.9	147.3	146	88.3	-1.29	-1.3	-2.02	-0.01	-0.74	-0.73	6.47642	1	41.36	1
ASTEI07201-PA	scaffold_00050:1146801:1147605:1	10.0802	8.19672	1	16	1	1	709.9	313.6	227.2	214.7	-1.18	-1.64	-1.73	-0.47	-0.55	-0.08	38.4107	1	275.72	1
ASTEI02950-PA	scaffold_00012:496349:497929:1	8.35228	6.28141	2	4	2	1	241.9	76.9	88.6	92	-1.65	-1.45	-1.39	0.2	0.26	0.05	8.48277	2	29.58	2
ASTEI08889-PA	scaffold_00077:695977:697036:-1	32.6573	8.98876	2	21	2	1	2141.4	918	379	1003.7	-1.22	-2.5	-1.09	-1.28	0.13	1.41	47.262	2	498.959	2
ASTEI04326-PA	scaffold_00022:700063:701327:1	29.4605	14.9068	4	20	4	1	2444.1	742	1150	776	-1.72	-1.09	-1.66	0.63	0.06	-0.57	42.6583	4	362.844	4
ASTEI05312-PA	scaffold_00030:147156:148023:-1	9.34733	9.48276	2	4	2	1	936.1	415.1	519.2	87.6	-1.17	-0.85	-3.42	0.32	-2.24	-2.57	8.57294	2	77.3018	2
ASTEI05146-PA	scaffold_00028:1782366:1795401:1	2.64436	3.8961	1	2	1	1	31.8	4.9	17	12.9	-2.69	-0.9	-1.3	1.79	1.39	-0.4	2.23191	1	0	1
ASTEI03783-PA	scaffold_00017:1022573:1023367:-1	11.1435	51.7241	3	10	1	1	319.7	164.2	152.2	34.9	-0.96	-1.07	-3.2	-0.11	-2.23	-2.12	9.81692	2	94.2141	3
ASTEI10276-PA	scaffold_00121:322805:324042:1	6.13036	3.59897	1	2	1	1	126.5	45.6	49.5	44.1	-1.47	-1.35	-1.52	0.12	-0.05	-0.17	4.83404	1	39.46	1
ASTEI03640-PA	scaffold_00016:808757:815810:-1	29.5416	7.79537	3	6	3	1	238.2	83.7	99.4	79.7	-1.51	-1.26	-1.58	0.25	-0.07	-0.32	24.0133	3	185.703	3
ASTEI08201-PA	scaffold_00063:354218:356272:-1	59.9638	15.2459	5	20	5	1	1797.3	953.7	544.1	489.8	-0.91	-1.72	-1.88	-0.81	-0.96	-0.15	55.7829	5	516.662	5
ASTEI10453-PA	scaffold_00132:157584:158138:1	22.1252	20.8054	3	21	3	1	8477.3	4109.3	2289.2	2983.2	-1.04	-1.89	-1.51	-0.84	-0.46	0.38	41.6921	3	266.298	2
ASTEI07286-PA	scaffold_00051:1039393:1040174:1	11.8502	13.4783	2	6	2	1	517.6	105.4	224.7	244.6	-2.3	-1.2	-1.08	1.09	1.21	0.12	19.1154	2	136.11	2
ASTEI04256-PA	scaffold_00021:1952785:1954815:1	69.5287	11.6864	7	34	7	1	4162.9	1755	1071.5	1811.1	-1.25	-1.96	-1.2	-0.71	0.05	0.76	73.1434	7	674.691	7
ASTEI05890-PA	scaffold_00034:1600965:1601963:1	16.0628	19.1489	3	10	3	1	2876.4	1083.5	1146.5	980	-1.41	-1.33	-1.55	0.08	-0.14	-0.23	17.1732	3	148.904	3
ASTEI01267-PA	scaffold_00005:205404:206957:1	28.8107	11.4165	4	12	4	1	2455.9	550.2	421.4	1806.2	-2.16	-2.54	-0.44	-0.38	1.71	2.1	27.4819	4	180.819	4
ASTEI09341-PA	scaffold_00089:230634:232236:-1	15.8374	4.51866	2	6	2	1	479.6	331.8	114.1	96.8	-0.53	-2.07	-2.31	-1.54	-1.78	-0.24	13.3927	2	91.31	2
ASTEI04984-PA	scaffold_00027:359884:362168:-1	2.22244	2.4961	2	3	2	1	1106.1	172.5	214.9	869.7	-2.68	-2.36	-0.35	0.32	2.33	2.02	5.91811	2	31.83	1
ASTEI06516-PA	scaffold_00041:608886:621611:1	63.4146	11.0193	5	50	5	1	4942.8	1652.1	2317	1672.9	-1.58	-1.09	-1.56	0.49	0.02	-0.47	112.705	5	1013.32	5
ASTEI00637-PA	scaffold_00002:5529304:5530061:1	5.9594	8.15451	1	2	1	1	295	122.7	81.5	133.1	-1.27	-1.86	-1.15	-0.59	0.12	0.71	6.72921	1	45.64	1
ASTEI03849-PA	scaffold_00017:2427232:2427846:-1	12.2794	11.4504	1	22	1	1	2269.5	1157.9	532	908.6	-0.97	-2.09	-1.32	-1.12	-0.35	0.77	44.8316	1	514.515	1
ASTEI04698-PA	scaffold_00025:327041:328154:-1	18.7442	13.3603	2	6	2	1	542	319.5	188.2	114.3	-0.76	-1.53	-2.25	-0.76	-1.48	-0.72	16.9768	2	135.988	2
ASTEI04589-PA	scaffold_00024:1019073:1026353:-1	34.1678	5.06958	5	18	5	1	2365.5	823.4	906.3	1012.3	-1.52	-1.38	-1.22	0.14	0.3	0.16	37.79	5	354.089	5
ASTEI01782-PA	scaffold_00006:2426201:2433677:1	76.9979	9.80782	12	36	12	1	6223.2	4464.8	1170.1	1581.2	-0.48	-2.41	-1.98	-1.93	-1.5	0.43	75.3889	12	582.879	12
ASTEI02409-PA	scaffold_00009:1896324:1897638:-1	7.28811	3.37079	1	4	1	1	820.2	187.6	646.3	117.2	-2.13	-0.34	-2.81	1.78	-0.68	-2.46	7.72271	1	90.3695	1
ASTEI02767-PA	scaffold_00011:699941:701973:-1	11.5595	2.77778	1	4	1	1	401.5	98.9	255.9	111	-2.02	-0.65	-1.86	1.37	0.17	-1.21	8.06899	1	62.5697	1
ASTEI09925-PA	scaffold_00107:124811:126124:-1	5.77392	3.64963	1	6	1	1	632.7	269.4	208.6	256.3	-1.23	-1.6	-1.3	-0.37	-0.07	0.3	14.5472	1	56.63	1
ASTEI07484-PA	scaffold_00055:109236:113666:1	20.0209	18.4115	5	12	5	1	2951.5	1154.9	1116.9	1155.8	-1.35	-1.4	-1.35	-0.05	0	0.05	21.4692	5	156.95	5
ASTEI03923-PA	scaffold_00019:46738:50895:-1	50.0993	17.9023	7	18	7	1	2610.9	705.7	1374.3	964.2	-1.89	-0.93	-1.44	0.96	0.45	-0.51	40.6248	7	308.441	7
ASTEI00092-PA	scaffold_00001:1396327:1405696:1	10.7079	5.95903	2	4	2	1	507.2	225.3	121.5	245.6	-1.17	-2.06	-1.05	-0.89	0.12	1.02	6.99944	2	106.714	2
ASTEI08103-PA	scaffold_00062:339839:354446:1	31.8874	4.14747	3	20	3	1	2983.5	1415.5	892.7	1186	-1.08	-1.74	-1.33	-0.67	-0.26	0.41	49.6921	3	419.73	3
ASTEI03295-PA	scaffold_00014:943575:944392:1	15.5117	8.28729	2	6	2	1	1246.8	354.4	415.4	706.6	-1.81	-1.59	-0.82	0.23	1	0.77	18.5874	2	243.888	2
ASTEI01581-PA	scaffold_00005:3812805:3813933:1	6.78728	9.18367	1	2	1	1	40.3	8.8	11.8	27.2	-2.19	-1.77	-0.57	0.42	1.62	1.2	4.75808	1	39.2	1
ASTEI05281-PA	scaffold_00029:1793349:1796423:1	2.53047	4.93827	1	4	1	1	147.9	46.3	21.4	108.3	-1.68	-2.79	-0.45	-1.11	1.23	2.34	4.95104	1	0	1
ASTEI02021-PA	scaffold_00007:3335162:3337589:-1	4.75031	2.20588	1	2	1	1	240.3	76.5	112.8	97	-1.65	-1.09	-1.31	0.56	0.34	-0.22	4.08438	1	49.04	1
ASTEI09068-PA	scaffold_00082:251321:251862:1	8.49187	13.3758	1	4	1	1	59.2	22.6	21.3	26.9	-1.39	-1.47	-1.14	-0.09	0.25	0.34	11.8418	1	137.16	1
ASTEI02483-PA	scaffold_00009:2767827:2774295:-1	9.85869	1.44509	2	3	2	1	308.4	72.4	153.6	143.9	-2.09	-1.01	-1.1	1.09	0.99	-0.09	7.79206	2	98.77	1
ASTEI04735-PA	scaffold_00025:800290:801436:-1	66.4212	20.9231	6	31	6	1	6427.7	4393.8	1394.4	1926.5	-0.55	-2.2	-1.74	-1.66	-1.19	0.47	76.0328	5	651.564	6
ASTEI06085-PA	scaffold_00036:633455:635721:-1	6.80763	5.74413	2	4	2	1	1218.2	510.3	490.7	465.1	-1.26	-1.31	-1.39	-0.06	-0.13	-0.08	7.42588	2	51.0897	2
ASTEI10280-PA	scaffold_00122:110036:112515:1	32.9662	12.8492	4	16	4	1	982.9	379.2	349.9	459.5	-1.37	-1.49	-1.1	-0.12	0.28	0.39	38.5175	4	301.28	4
ASTEI05421-PA	scaffold_00031:30349:41708:1	21.4206	4.26778	3	6	3	1	161.5	62.2	76.7	56.5	-1.38	-1.07	-1.52	0.3	-0.14	-0.44	16.8049	3	139.735	3
ASTEI07427-PA	scaffold_00054:575282:576024:-1	10.222	12.8205	2	4	2	1	242.1	119.6	100.3	72.9	-1.02	-1.27	-1.73	-0.25	-0.72	-0.46	8.37619	2	53.73	2
ASTEI08318-PA	scaffold_00065:946795:947028:-1	2.93293	16.6667	1	2	1	1	146.9	15.4	15.7	146.7	-3.26	-3.23	0	0.03	3.26	3.22	3.81234	1	20.19	1
ASTEI02626-PA	scaffold_00010:1358722:1359532:-1	5.28266	8.13397	1	2	1	1	42.4	16.8	13.6	20.9	-1.33	-1.64	-1.02	-0.31	0.31	0.62	3.91791	1	31.41	1
ASTEI01026-PA	scaffold_00004:304928:306025:1	6.44612	7.62463	2	5	2	1	1077.5	289.2	239.9	780.4	-1.9	-2.17	-0.47	-0.27	1.43	1.7	5.52134	2	64.67	2
ASTEI06279-PA	scaffold_00038:1306378:1307904:-1	11.1902	51.7241	3	16	1	1	1826.5	1006.3	860.4	359.1	-0.86	-1.09	-2.35	-0.23	-1.49	-1.26	25.0283	2	252.78	3
ASTEI08188-PA	scaffold_00063:145770:146351:-1	6.45559	7.69231	1	4	1	1	660.1	365	245.7	194.9	-0.85	-1.43	-1.76	-0.57	-0.91	-0.33	6.72201	1	55.21	1
ASTEI00699-PA	scaffold_00003:210105:210549:1	3.91507	9.91736	1	2	1	1	241.2	91.8	102.6	100.3	-1.39	-1.23	-1.27	0.16	0.13	-0.03	4.78653	1	43.47	1
ASTEI04231-PA	scaffold_00021:1505520:1506974:1	4.72483	1.65289	1	4	1	1	2355.9	769.7	967.7	1150.5	-1.61	-1.28	-1.03	0.33	0.58	0.25	6.28817	1	65.357	1
ASTEI00450-PA	scaffold_00002:1384282:1401856:1	371.559	43.065	35	261	35	1	31744	15950.7	11490.3	11513.3	-0.99	-1.47	-1.46	-0.47	-0.47	0	571.243	35	5314.91	34
ASTEI01478-PA	scaffold_00005:2789547:2791744:1	4.02022	1.55763	1	2	1	1	61	28.7	22	24.1	-1.08	-1.47	-1.34	-0.39	-0.25	0.13	3.84337	1	47.03	1
ASTEI01456-PA	scaffold_00005:2492092:2498249:1	140.318	22.3417	15	66	15	1	15730.8	7353.1	4714.7	7262.3	-1.1	-1.74	-1.12	-0.64	-0.02	0.62	151.475	15	1124.56	15
ASTEI10129-PA	scaffold_00113:251126:256540:1	18.2246	3.43451	3	6	3	1	636.7	263.2	267.3	255.5	-1.27	-1.25	-1.32	0.02	-0.04	-0.07	14.2697	3	72.8093	3
ASTEI09856-PA	scaffold_00105:298375:303387:-1	3.66015	1.26422	1	1	1	1	741	330.1	196	390.3	-1.17	-1.92	-0.92	-0.75	0.24	0.99	2.01341	1
ASTEI01137-PA	scaffold_00004:2573213:2573710:1	16.4519	28.7129	2	10	2	1	3064.1	1072.2	1274.5	1459.8	-1.51	-1.27	-1.07	0.25	0.45	0.2	21.0561	2	156.43	2
ASTEI02362-PA	scaffold_00009:928998:932181:1	13.2066	2.63158	2	5	2	1	75.5	29.9	24.2	40	-1.34	-1.64	-0.92	-0.3	0.42	0.72	11.1747	2	74.67	2
ASTEI03647-PA	scaffold_00016:901619:902658:1	9.60994	8.07453	2	4	2	1	2098.8	774	738.5	1103.4	-1.44	-1.51	-0.93	-0.07	0.51	0.58	8.5073	2	59.35	2
ASTEI10347-PA	scaffold_00126:288390:291294:-1	144.668	30.89	15	72	15	1	11831	11284.4	1558.8	1918	-0.07	-2.92	-2.62	-2.86	-2.56	0.3	166.088	15	1597.32	15
ASTEI08514-PA	scaffold_00069:919104:925858:1	7.11862	3.58744	1	2	1	1	9.2	2.6	3.7	5.2	-1.83	-1.31	-0.82	0.52	1.01	0.49	4.86489	1	64.85	1
ASTEI00858-PA	scaffold_00003:3082447:3086040:-1	6.18281	6.1674	2	4	2	1	44.5	8	21.8	25.8	-2.48	-1.03	-0.79	1.45	1.69	0.25	6.73152	2	20.78	2
ASTEI01806-PA	scaffold_00006:2942105:2945262:1	18.7808	16.1716	4	10	4	1	3064.1	1851.1	1035	943.6	-0.73	-1.57	-1.7	-0.84	-0.97	-0.13	21.5662	4	189.201	4
ASTEI07825-PA	scaffold_00058:935726:943857:1	3.64455	0.682057	1	2	1	1	79.3	18.3	27.9	53	-2.12	-1.51	-0.58	0.61	1.53	0.93	3.75775	1	39.94	1
ASTEI08930-PA	scaffold_00079:209066:212601:-1	20.236	4.25764	3	10	3	1	1744.6	1421	313.8	449.2	-0.3	-2.48	-1.96	-2.18	-1.66	0.52	25.0274	3	144.353	3
ASTEI01676-PA	scaffold_00006:703995:704385:1	31.2315	31.4286	3	20	3	1	4231.3	2452.1	1056.3	1838.4	-0.79	-2	-1.2	-1.22	-0.42	0.8	37.7865	3	278.282	3
ASTEI01638-PA	scaffold_00006:99430:103992:-1	7.70224	1.79299	1	2	1	1	31.1	5.2	16.5	17.7	-2.59	-0.91	-0.81	1.68	1.78	0.1	4.33232	1	41.25	1
ASTEI11578-PA	scaffold_05206:79:1176:1	14.0281	17.9894	2	14	2	1	356.8	152.3	113.6	186.6	-1.23	-1.65	-0.94	-0.42	0.29	0.72	18.0901	2	153.687	2
ASTEI04746-PA	scaffold_00025:929795:945548:-1	3.20656	0.837521	2	4	2	1	583	209.6	188	342.2	-1.48	-1.63	-0.77	-0.16	0.71	0.86	4.17507	2	0	2
ASTEI01517-PA	scaffold_00005:3304978:3307516:-1	65.4451	16.805	6	34	6	1	4002.1	3714.6	707.3	672.3	-0.11	-2.5	-2.57	-2.39	-2.47	-0.07	79.2193	6	909.472	6
ASTEI06714-PA	scaffold_00043:848383:851852:-1	4.80549	0.995025	1	2	1	1	122.8	45.5	67.1	44.2	-1.43	-0.87	-1.47	0.56	-0.04	-0.6	3.81733	1	55.21	1
ASTEI11067-PA	scaffold_00307:5977:11627:1	9.38111	10	2	4	2	1	396.7	111.9	241.6	155.4	-1.83	-0.72	-1.35	1.11	0.47	-0.64	9.87632	2	79.808	2
ASTEI04884-PA	scaffold_00026:1147724:1149942:-1	14.0573	2.04082	1	6	1	1	236.1	66.5	112.7	123.9	-1.83	-1.07	-0.93	0.76	0.9	0.14	13.6006	1	166.89	1
ASTEI09878-PA	scaffold_00105:503315:504888:1	17.8704	7.277	3	12	3	1	937.3	465	427.3	312	-1.01	-1.13	-1.59	-0.12	-0.58	-0.45	21.1388	3	186.845	3
ASTEI01104-PA	scaffold_00004:2022673:2024157:1	24.2257	13.1818	3	6	3	1	408.8	158.5	202.2	166.8	-1.37	-1.02	-1.29	0.35	0.07	-0.28	17.9414	3	124.478	3
ASTEI01484-PA	scaffold_00005:2809234:2809832:-1	10.5057	16.8919	1	2	1	1	130.1	124.4	15.7	28.1	-0.06	-3.05	-2.21	-2.99	-2.15	0.84	8.91994	1	82.49	1
ASTEI02711-PA	scaffold_00010:3459212:3461583:1	14.0064	3.9916	2	6	2	1	1553.2	1317.5	244	450.4	-0.24	-2.67	-1.79	-2.43	-1.55	0.88	13.2572	2	120.262	2
ASTEI07252-PA	scaffold_00051:482556:484196:-1	44.6197	23.6842	8	25	8	1	4024.7	1963.1	2132.7	1141.5	-1.04	-0.92	-1.82	0.12	-0.78	-0.9	48.37	8	254.025	7
ASTEI04034-PA	scaffold_00019:2257015:2257858:-1	31.8494	38.7283	4	14	4	1	1794.5	596.9	966	773.2	-1.59	-0.89	-1.21	0.69	0.37	-0.32	28.6126	4	188.488	4
ASTEI07103-PA	scaffold_00049:435788:436311:1	6.56463	11.3333	1	2	1	1	25.6	9	7.7	16.9	-1.51	-1.73	-0.6	-0.22	0.92	1.14	3.06435	1	42.18	1
ASTEI00843-PA	scaffold_00003:2851102:2852169:-1	38.6811	23.9394	7	22	7	1	3206	1589.4	820.6	1793.7	-1.01	-1.97	-0.84	-0.95	0.17	1.13	44.2329	7	353.489	7
ASTEI00611-PA	scaffold_00002:4555543:4556710:1	7.88448	11.0032	2	12	2	1	91	10.7	53.7	55.1	-3.09	-0.76	-0.72	2.33	2.37	0.04	15.987	2	81.0497	2
ASTEI06099-PA	scaffold_00036:823306:824879:1	36.3717	32.7684	4	22	4	1	1666.5	1062.3	674.4	454.4	-0.65	-1.31	-1.87	-0.66	-1.23	-0.57	50.2648	4	400.302	4
ASTEI10076-PA	scaffold_00111:367742:368442:1	4.43723	6.25	1	2	1	1	628.6	342.4	233.1	253.5	-0.88	-1.43	-1.31	-0.55	-0.43	0.12	4.41288	1	46.21	1
ASTEI03972-PA	scaffold_00019:738127:740077:-1	7.74208	2.24	1	6	1	1	196.5	60.4	66.7	132.1	-1.7	-1.56	-0.57	0.14	1.13	0.99	17.0662	1	122.307	1
ASTEI07790-PA	scaffold_00058:654876:661810:-1	52.5029	7.95848	5	31	5	1	2780.2	1127.2	1097.9	1445.6	-1.3	-1.34	-0.94	-0.04	0.36	0.4	70.846	5	470.178	5
ASTEI01405-PA	scaffold_00005:1955438:1958730:1	5.30649	2.86123	2	3	2	1	171.1	87.3	41.2	97.6	-0.97	-2.05	-0.81	-1.08	0.16	1.24	3.59292	2	47.31	1
ASTEI10423-PA	scaffold_00130:110490:119926:1	6.34911	0.945095	1	2	1	1	21.4	5.3	3.4	19.8	-2.02	-2.65	-0.11	-0.64	1.91	2.55	4.50789	1	65.1	1
ASTEI02439-PA	scaffold_00009:2274089:2276125:-1	7.99957	4.19287	1	2	1	1	44	27.8	11.2	19.8	-0.66	-1.97	-1.15	-1.31	-0.48	0.83	6.19177	1	71.88	1
ASTEI07824-PA	scaffold_00058:931278:933411:-1	33.6737	13.1443	4	14	4	1	3013.9	1758.2	1073.4	1199.6	-0.78	-1.49	-1.33	-0.71	-0.55	0.16	32.5829	4	260.308	4
ASTEI05578-PA	scaffold_00032:161118:163307:1	13.9302	5.30035	2	4	2	1	448.9	259.1	139.4	203.7	-0.79	-1.69	-1.14	-0.89	-0.35	0.55	10.2119	2	72.42	2
ASTEI06153-PA	scaffold_00036:1724772:1725915:-1	88.5437	57.6923	9	54	4	1	6670.7	3583.8	2814.6	2586.5	-0.9	-1.24	-1.37	-0.35	-0.47	-0.12	110.147	9	940.257	9
ASTEI10590-PA	scaffold_00142:18873:27976:-1	53.9008	36.0784	7	25	7	1	4764.3	2920.8	1815.9	1705.9	-0.71	-1.39	-1.48	-0.69	-0.78	-0.09	67.2091	7	409.454	6
ASTEI08944-PA	scaffold_00079:593419:594495:1	3.33404	4.74777	1	2	1	1	134.1	47.3	60.1	74.3	-1.5	-1.16	-0.85	0.35	0.65	0.31	3.55478	1	18.5	1
ASTEI07857-PA	scaffold_00059:377326:379682:1	32.0809	25.641	5	22	5	1	2777.4	1427.9	1164.7	1182.3	-0.96	-1.25	-1.23	-0.29	-0.27	0.02	44.0535	5	285.98	5
ASTEI02615-PA	scaffold_00010:1299392:1300010:-1	12.7758	10.3825	2	8	2	1	1815	734.2	551.2	1184.2	-1.31	-1.72	-0.62	-0.41	0.69	1.1	13.4156	2	133.34	2
ASTEI03565-PA	scaffold_00015:1794324:1797579:-1	21.354	6.16883	4	8	4	1	793.5	388.4	186.6	509.4	-1.03	-2.09	-0.64	-1.06	0.39	1.45	14.2499	4	138.139	4
ASTEI05786-PA	scaffold_00033:1380668:1390514:-1	5.4563	0.388853	1	2	1	1	35.2	10.2	21.8	16.3	-1.79	-0.69	-1.11	1.1	0.67	-0.42	3.61419	1	75.17	1
ASTEI10887-PA	scaffold_00181:541:1657:1	12.2145	11.8881	2	4	2	1	66.6	29.9	28.1	33.6	-1.16	-1.25	-0.99	-0.09	0.17	0.26	9.8612	2	53.78	2
ASTEI07872-PA	scaffold_00059:758044:758370:1	6.8487	34.2466	2	7	2	1	1763.5	769.2	810.1	844.4	-1.2	-1.12	-1.06	0.07	0.13	0.06	10.1609	2	117.121	2
ASTEI11262-PA	scaffold_00973:195:3068:-1	34.8292	16.4966	6	12	6	1	1744.6	1636.1	265	512.6	-0.09	-2.72	-1.77	-2.63	-1.67	0.95	25.4095	6	149.29	6
ASTEI02668-PA	scaffold_00010:2978012:2979156:1	52.3575	22.3684	5	20	5	1	2687.6	1420.9	1276.9	1020.7	-0.92	-1.07	-1.4	-0.15	-0.48	-0.32	54.9703	5	428.325	5
ASTEI05859-PA	scaffold_00034:1208395:1210445:-1	15.8384	11.6183	2	6	2	1	414.6	127.1	265	184.1	-1.71	-0.65	-1.17	1.06	0.53	-0.53	12.8713	2	86.8067	2
ASTEI11520-PA	scaffold_03801:386:1458:-1	28.2468	17.0213	4	10	4	1	1876.8	668.9	820.6	1121.7	-1.49	-1.19	-0.74	0.29	0.75	0.45	23.3868	4	199.777	4
ASTEI10862-PA	scaffold_00176:26892:31285:1	170.606	54.3269	20	89	20	1	15351.7	10424.1	6352	4630.8	-0.56	-1.27	-1.73	-0.71	-1.17	-0.46	204.12	20	1303.35	20
ASTEI08290-PA	scaffold_00065:477886:487412:1	81.6023	15.8221	9	52	9	1	6951.8	4219.6	3161.1	2316.1	-0.72	-1.14	-1.59	-0.42	-0.87	-0.45	125.632	9	1044.43	9
ASTEI10965-PA	scaffold_00205:24276:25490:-1	26.1354	10.2902	2	10	2	1	585.1	217.1	266	334.7	-1.43	-1.14	-0.81	0.29	0.62	0.33	24.6817	2	326.901	2
ASTEI10513-PA	scaffold_00136:241659:242684:1	29.7657	15.493	2	14	2	1	2509.3	1290.1	1857.3	364.8	-0.96	-0.43	-2.78	0.53	-1.82	-2.35	45.3687	2	334.588	2
ASTEI09742-PA	scaffold_00102:178738:179944:-1	8.29835	5.02646	1	2	1	1	113.3	57.7	49.5	51.5	-0.97	-1.19	-1.14	-0.22	-0.16	0.06	6.50848	1	46.55	1
ASTEI04369-PA	scaffold_00022:1418054:1418710:1	10.5643	6.80628	1	4	1	1	657.4	274.2	177.2	470.5	-1.26	-1.89	-0.48	-0.63	0.78	1.41	9.43279	1	71.74	1
ASTEI02849-PA	scaffold_00011:2121243:2124974:-1	2.58905	1.13339	1	2	1	1	17.1	8.4	7.3	8.4	-1.04	-1.23	-1.03	-0.19	0.01	0.2	2.07459	1	30.65	1
ASTEI06894-PA	scaffold_00045:1151999:1152693:1	78.8934	50.5882	7	104	7	1	15270.8	6497.7	4963.1	9984.9	-1.23	-1.62	-0.61	-0.39	0.62	1.01	197.134	7	1578.16	7
ASTEI10803-PA	scaffold_00166:2:298:-1	24.51	60.6061	7	124	2	1	190.7	39.3	115.9	113.6	-2.28	-0.72	-0.75	1.56	1.53	-0.03	167.755	7	892.905	7
ASTEI06990-PA	scaffold_00046:1232515:1233000:-1	12.9732	12.1212	1	6	1	1	340.4	123.6	217.4	140.4	-1.46	-0.65	-1.28	0.81	0.18	-0.63	13.975	1	97.756	1
ASTEI10021-PA	scaffold_00109:385261:385912:-1	2.79615	4.16667	1	4	1	1	1671.3	525	888.3	951.2	-1.67	-0.91	-0.81	0.76	0.86	0.1	5.5187	1	18.91	1
ASTEI07740-PA	scaffold_00057:1172412:1173364:-1	14.9374	11.5646	3	6	3	1	2885	1240.4	1634.4	1211.9	-1.22	-0.82	-1.25	0.4	-0.03	-0.43	11.3752	3	126.231	3
ASTEI11433-PA	scaffold_02298:298:1032:-1	4.29371	6.14525	1	2	1	1	293.5	120.4	132.1	165.7	-1.29	-1.15	-0.82	0.13	0.46	0.33	4.38159	1	29.81	1
ASTEI03416-PA	scaffold_00014:2073906:2075512:-1	7.74041	3.7422	1	4	1	1	39.1	22.6	20.4	12.7	-0.79	-0.94	-1.63	-0.15	-0.84	-0.69	10.4994	1	74.4029	1
ASTEI11086-PA	scaffold_00339:8202:9286:1	8.16909	9.73451	2	4	2	1	1268.9	503.5	641.4	665.5	-1.33	-0.98	-0.93	0.35	0.4	0.05	7.72852	2	88.9754	2
ASTEI05605-PA	scaffold_00032:813277:814267:-1	14.1607	8.57143	1	14	1	1	317.6	86.1	199.5	168.1	-1.88	-0.67	-0.92	1.21	0.97	-0.25	33.0793	1	205.37	1
ASTEI06517-PA	scaffold_00041:624407:624799:-1	27.1879	44.5545	3	12	3	1	614.8	355	295.7	229.6	-0.79	-1.06	-1.42	-0.26	-0.63	-0.36	42.3787	3	210.663	3
ASTEI05763-PA	scaffold_00033:1054999:1059527:-1	54.9658	9.08289	8	25	8	1	2099.5	1258.4	641	1107	-0.74	-1.71	-0.92	-0.97	-0.18	0.79	64.9331	7	494.328	8
ASTEI02302-PA	scaffold_00009:111199:115275:1	208.73	54.4715	26	169	25	1	27305.2	10148.6	14703.5	14320.2	-1.43	-0.89	-0.93	0.53	0.5	-0.04	392.056	25	2434.84	26
ASTEI00114-PA	scaffold_00001:1717659:1719625:-1	24.7685	10.5351	4	14	4	1	1685.4	741.3	772.7	907.1	-1.18	-1.13	-0.89	0.06	0.29	0.23	41.3516	4	230.188	4
ASTEI06140-PA	scaffold_00036:1482467:1483334:-1	5.15952	3.42205	1	2	1	1	1383.9	844	551.1	593.7	-0.71	-1.33	-1.22	-0.61	-0.51	0.11	4.18857	1	70.18	1
ASTEI03698-PA	scaffold_00016:2318160:2320994:1	162.552	39.9015	15	126	15	1	10152.8	4225.7	4199.4	6199.5	-1.26	-1.27	-0.71	-0.01	0.55	0.56	334.883	15	2108.73	15
ASTEI07896-PA	scaffold_00059:1085801:1089112:-1	5.48354	3.83387	2	3	2	1	26.3	7.1	14.5	16.4	-1.89	-0.86	-0.68	1.03	1.2	0.18	4.16998	1	19.64	2
ASTEI09749-PA	scaffold_00102:267822:271159:1	6.86536	2.5641	2	4	2	1	2315.4	1039.1	1406.5	903	-1.16	-0.72	-1.36	0.44	-0.2	-0.64	7.53564	2	72.9652	2
ASTEI09844-PA	scaffold_00105:158413:161248:1	26.4059	8.22695	4	10	4	1	700	315.5	375.4	321.5	-1.15	-0.9	-1.12	0.25	0.03	-0.22	23.6334	4	186.816	4
ASTEI10435-PA	scaffold_00131:127894:129228:-1	13.5638	11.2329	3	6	3	1	873.4	654.2	331.2	278.3	-0.42	-1.4	-1.65	-0.98	-1.23	-0.25	9.88118	3	112.34	3
ASTEI00584-PA	scaffold_00002:4057145:4058672:-1	48.1576	17.1429	6	28	6	1	7114.2	4603.7	2313.1	3411.4	-0.63	-1.62	-1.06	-0.99	-0.43	0.56	61.7756	6	414.239	6
ASTEI10316-PA	scaffold_00125:151828:156446:-1	2.19274	10.6383	1	2	1	1	4.8		2.4	4.5	-6.64	-0.99	-0.08	6.64	6.64	0.92	2.69878	1	15.97	1
ASTEI03942-PA	scaffold_00019:354382:360362:-1	9.94348	1.39194	1	4	1	1	89.1	43	51.6	35	-1.05	-0.79	-1.35	0.26	-0.3	-0.56	15.2814	1	102.42	1
ASTEI06532-PA	scaffold_00041:845179:847908:-1	5.9512	5.00569	3	8	2	1	8.5	3.4	2.3	6.7	-1.3	-1.88	-0.35	-0.58	0.95	1.53	10.2385	3	58.0292	3
ASTEI07420-PA	scaffold_00054:492633:497043:1	163.351	30.0345	17	56	17	1	5049	1567.9	2703	3127.7	-1.69	-0.9	-0.69	0.79	1	0.21	143.724	17	1235.95	17
ASTEI00947-PA	scaffold_00003:4477432:4485384:-1	9.77954	4.05405	1	6	1	1	235.9	138	93.7	117.9	-0.77	-1.33	-1	-0.56	-0.23	0.33	12.4179	1	114.87	1
ASTEI10642-PA	scaffold_00146:37042:37604:-1	14.7536	18.6441	2	12	2	1	2350.6	1277.9	503.7	1703.6	-0.88	-2.22	-0.46	-1.34	0.41	1.76	21.856	2	212.62	2
ASTEI11090-PA	scaffold_00347:2441:4443:-1	21.1603	9.67239	4	7	4	1	984.5	349.6	447.8	663.2	-1.49	-1.14	-0.57	0.36	0.92	0.57	14.2277	3	140.339	4
ASTEI03631-PA	scaffold_00016:646630:665908:-1	4.07361	2.94118	1	2	1	1	279.4	166.3	113.9	134.8	-0.75	-1.29	-1.05	-0.55	-0.3	0.24	2.7487	1	26.86	1
ASTEI03110-PA	scaffold_00013:1362417:1363198:1	21.8852	22.2222	3	20	3	1	2828.5	2114.7	998.1	1089.9	-0.42	-1.5	-1.38	-1.08	-0.96	0.13	46.8154	3	269.202	3
ASTEI09883-PA	scaffold_00106:78124:78750:-1	12.3805	9.61538	2	4	2	1	255	26	103.7	249.4	-3.29	-1.3	-0.03	1.99	3.26	1.27	10.6238	2	122.65	2
ASTEI097191-PA	scaffold_00101:522090:525393:-1	279.874	42.0644	25	187	25	1	19347.5	11590.1	7863.4	9331	-0.74	-1.3	-1.05	-0.56	-0.31	0.25	445.091	25	3861.7	25
ASTEI07239-PA	scaffold_00051:431027:435960:1	113.559	31.4229	14	68	14	1	11958.8	7149.9	5735.6	4944.4	-0.74	-1.06	-1.27	-0.32	-0.53	-0.21	137.543	14	1084.96	14
ASTEI02680-PA	scaffold_00010:3012468:3013930:-1	22.8888	12.9167	2	14	2	1	1426.2	463.4	897.7	767.2	-1.62	-0.67	-0.89	0.95	0.73	-0.23	37.9499	2	326.283	2
ASTEI00664-PA	scaffold_00002:5751698:5765865:-1	13.7964	1.57869	2	4	2	1	336.8	161.5	192.6	149.3	-1.06	-0.81	-1.17	0.25	-0.11	-0.37	12.0379	2	71.12	2
ASTEI04364-PA	scaffold_00022:1361390:1365811:1	120.122	38.764	14	156	5	1	12623.4	7272.9	5540.8	6071.3	-0.8	-1.19	-1.06	-0.39	-0.26	0.13	293.987	14	1796.54	14
ASTEI01896-PA	scaffold_00007:12139:20027:1	3.53239	0.649351	1	2	1	1	342.7	141.3	203.1	168.8	-1.28	-0.75	-1.02	0.52	0.26	-0.27	3.07049	1	33.98	1
ASTEI04591-PA	scaffold_00024:1039848:1054908:-1	22.4304	8.46906	3	6	3	1	1369.6	605.6	699.3	750.2	-1.18	-0.97	-0.87	0.21	0.31	0.1	18.9431	3	188.845	3
ASTEI00934-PA	scaffold_00003:4203206:4203777:-1	16.424	12.8834	2	6	2	1	1795.9	538.4	1028.2	1142.5	-1.74	-0.8	-0.65	0.93	1.09	0.15	14.5552	2	146.47	2
ASTEI02308-PA	scaffold_00009:143716:144736:-1	8.70863	6.47482	1	2	1	1	233.1	86.4	131.9	134.4	-1.43	-0.82	-0.79	0.61	0.64	0.03	5.3477	1	68.93	1
ASTEI05012-PA	scaffold_00027:1009218:1028621:1	5.00213	4.5283	1	2	1	1	367.2	294.3	75.9	185.8	-0.32	-2.27	-0.98	-1.96	-0.66	1.29	4.27791	1	56.27	1
ASTEI11757-PA	scaffold_18466:52:324:1	3.50169	11.1111	1	2	1	1	310.2	147	153.8	169.6	-1.08	-1.01	-0.87	0.06	0.21	0.14	3.22564	1	35	1
ASTEI02098-PA	scaffold_00008:751304:752328:-1	10.6163	14.0351	2	6	2	1	758.7	363.7	586.6	201.1	-1.06	-0.37	-1.92	0.69	-0.85	-1.54	13.7422	2	115.257	2
ASTEI03644-PA	scaffold_00016:879978:881070:-1	6.19764	4.74777	1	2	1	1	126.2	58.1	82.2	52.7	-1.12	-0.62	-1.26	0.5	-0.14	-0.64	5.84475	1	58.52	1
ASTEI00536-PA	scaffold_00002:3146726:3148128:1	22.4348	7.97267	3	11	3	1	454	465.3	65.6	164.1	0.04	-2.79	-1.47	-2.83	-1.5	1.32	22.5607	3	203.03	3
ASTEI05631-PA	scaffold_00032:1190704:1191872:1	8.3947	7.26744	1	2	1	1	28.5	17.3	12.7	13.6	-0.72	-1.16	-1.07	-0.45	-0.35	0.1	5.66497	1	85.01	1
ASTEI00284-PA	scaffold_00001:4392017:4400968:1	5.36271	1.34276	1	2	1	1	15.7	5.3	5.8	13.1	-1.57	-1.44	-0.27	0.13	1.31	1.17	4.33683	1	41.5	1
ASTEI10699-PA	scaffold_00153:39303:39926:-1	15.5877	20.773	4	10	4	1	3891.8	2282.7	1303	2386.8	-0.77	-1.58	-0.71	-0.81	0.06	0.87	19.9684	4	136.472	4
ASTEI06568-PA	scaffold_00041:1518241:1518568:-1	14.3625	46.4286	2	4	2	1	115.8	41.8	38.7	97.2	-1.47	-1.58	-0.25	-0.11	1.22	1.33	11.0014	2	72.97	2
ASTEI03981-PA	scaffold_00019:844840:845664:-1	4.76574	3.64963	1	2	1	1	1129.4	707.1	576.6	453.3	-0.68	-0.97	-1.32	-0.29	-0.64	-0.35	4.62015	1	60.03	1
ASTEI06800-PA	scaffold_00044:726832:731331:1	115.875	35.1288	11	60	11	1	8092.8	6208.2	1873	4367.5	-0.38	-2.11	-0.89	-1.73	-0.51	1.22	141.148	11	1208.69	11
ASTEI03223-PA	scaffold_00014:63034:68818:1	9.7263	3.67937	1	2	1	1	38	17.8	22.1	18.8	-1.09	-0.78	-1.02	0.31	0.08	-0.23	7.9839	1	45.49	1
ASTEI06730-PA	scaffold_00043:1201762:1203845:-1	47.5992	19.4003	7	20	7	1	793	578.6	294	352.7	-0.45	-1.43	-1.17	-0.98	-0.71	0.26	47.3226	7	272.983	7
ASTEI025761-PA	scaffold_00010:1133434:1133826:-1	31.3957	24.6154	2	8	2	1	157.1	77	109.1	56.7	-1.03	-0.53	-1.47	0.5	-0.44	-0.94	21.7258	2	267.6	2
ASTEI10794-PA	scaffold_00165:58069:59378:-1	10.1619	7.41688	3	10	3	1	6012.4	3081.1	2024.8	4204.4	-0.96	-1.57	-0.52	-0.61	0.45	1.05	16.6157	3	153.113	3
ASTEI00330-PA	scaffold_00001:5216253:5218200:1	20.815	11.5468	4	10	4	1	2199.7	1028.5	1649.3	741.3	-1.1	-0.42	-1.57	0.68	-0.47	-1.15	20.7981	4	195.91	4
ASTEI00269-PA	scaffold_00001:4307897:4309188:1	22.9562	25.1799	6	14	6	1	2267.2	1689.9	858.2	978.9	-0.42	-1.4	-1.21	-0.98	-0.79	0.19	23.6689	5	138.6	6
ASTEI02729-PA	scaffold_00011:383957:384386:1	13.0072	19.0083	2	8	2	1	1883.7	694.7	924.1	1312.4	-1.44	-1.03	-0.52	0.41	0.92	0.51	17.3385	2	176.75	2
ASTEI07586-PA	scaffold_00056:380141:384753:-1	2.6362	0.810537	1	4	1	1	715.2	293.6	502.4	318.1	-1.28	-0.51	-1.17	0.78	0.12	-0.66	5.11297	1	62.7274	1
ASTEI00197-PA	scaffold_00001:3146382:3151933:1	11.7804	3.667	2	4	2	1	418.7	107	151.5	394.4	-1.97	-1.47	-0.09	0.5	1.88	1.38	7.77956	2	82.29	2
ASTEI03534-PA	scaffold_00015:1323147:1327590:-1	15.0234	19.3548	3	10	3	1	929.4	311.9	834	305	-1.58	-0.16	-1.61	1.42	-0.03	-1.45	20.0669	3	86.17	3
ASTEI06380-PA	scaffold_00039:1167866:1169363:1	43.2814	12.7877	4	17	4	1	2541.5	1009.5	669.4	2289.1	-1.33	-1.92	-0.15	-0.59	1.18	1.77	45.2045	4	279.724	4
ASTEI07646-PA	scaffold_00056:1146529:1152556:-1	22.549	5.4295	4	8	4	1	1225.8	789.4	534.6	590.1	-0.63	-1.2	-1.05	-0.56	-0.42	0.14	20.6246	4	102.185	4
ASTEI06177-PA	scaffold_00037:657897:677323:-1	10.4926	0.704451	2	4	2	1	96.3	46.1	54.4	50.1	-1.06	-0.82	-0.94	0.24	0.12	-0.12	8.87167	2	94.1426	2
ASTEI08952-PA	scaffold_00079:644063:644869:1	31.0352	26.0163	3	12	3	1	421.8	223.9	253.6	183.6	-0.91	-0.73	-1.2	0.18	-0.29	-0.47	28.9823	3	233.817	3
ASTEI10692-PA	scaffold_00152:123608:132577:-1	45.8205	7.58017	6	26	6	1	3688.4	1281.1	2464.4	2039.2	-1.53	-0.58	-0.86	0.94	0.67	-0.27	60.4896	6	435.924	6
ASTEI08292-PA	scaffold_00065:498296:500021:-1	6.72193	1.98915	1	2	1	1	620.5	413.2	288.8	272.3	-0.59	-1.1	-1.19	-0.52	-0.6	-0.09	4.93433	1	62.96	1
ASTEI01476-PA	scaffold_00005:2786075:2786806:1	17.1646	22.4	2	14	2	1	1351.9	1062.4	431.5	629.2	-0.35	-1.65	-1.1	-1.3	-0.76	0.54	29.7694	2	292.109	2
ASTEI05261-PA	scaffold_00029:1679029:1686100:-1	5.83062	1.54919	1	2	1	1	80.6	24.4	17.2	85.2	-1.72	-2.23	0.08	-0.51	1.8	2.31	4.85231	1	32.19	1
ASTEI00364-PA	scaffold_00001:5894698:5897388:-1	4.33461	1.05386	1	2	1	1	204.1	117.9	125.7	79.3	-0.79	-0.7	-1.36	0.09	-0.57	-0.67	3.67275	1	40.67	1
ASTEI02606-PA	scaffold_00010:1275784:1277397:1	75.8674	30.0231	10	42	10	1	6944.4	2802	4225.1	3959	-1.31	-0.72	-0.81	0.59	0.5	-0.09	108.069	10	681.692	9
ASTEI06881-PA	scaffold_00045:930493:931536:1	47.594	25.9366	5	18	5	1	1056.8	621.8	422	628.2	-0.77	-1.32	-0.75	-0.56	0.01	0.57	42.207	5	269.428	5
ASTEI02040-PA	scaffold_00007:4007763:4009814:1	36.1982	8.34553	4	20	4	1	1215.5	582.3	603.7	737.1	-1.06	-1.01	-0.72	0.05	0.34	0.29	49.9199	4	438.839	4
ASTEI03334-PA	scaffold_00014:1228184:1229258:-1	2.9466	6.90789	2	3	2	1	324.8	151.7	161.4	202.5	-1.1	-1.01	-0.68	0.09	0.42	0.33	2.40599	2	21.28	1
ASTEI05764-PA	scaffold_00033:1061344:1065051:-1	11.5979	2.99184	3	8	3	1	298.5	160.1	174.4	139.5	-0.9	-0.78	-1.1	0.12	-0.2	-0.32	14.9198	3	104.157	3
ASTEI01406-PA	scaffold_00005:1959383:1959616:-1	6.57998	25.974	2	4	2	1	559.3	249.6	479.4	160.1	-1.16	-0.22	-1.8	0.94	-0.64	-1.58	4.06545	1	67.6333	2
ASTEI10623-PA	scaffold_00144:34935:42056:1	104.558	27.4864	13	52	13	1	5490.5	2819.4	1571.5	4346.1	-0.96	-1.8	-0.34	-0.84	0.62	1.47	132.377	13	940.147	12
ASTEI03594-PA	scaffold_00015:2597555:2603925:1	62.7233	8.00311	7	20	7	1	2549.1	1761.9	1213.8	1087.1	-0.53	-1.07	-1.23	-0.54	-0.7	-0.16	50.8961	7	319.224	7
ASTEI02206-PA	scaffold_00008:2311454:2313998:1	14.4994	4.83333	2	4	2	1	940.4	456.4	496.5	547.6	-1.04	-0.92	-0.78	0.12	0.26	0.14	11.1404	2	79.05	2
ASTEI09006-PA	scaffold_00080:341446:343525:1	28.8249	9.61214	4	10	4	1	431.9	277	187.1	226.3	-0.64	-1.21	-0.93	-0.57	-0.29	0.27	23.3822	4	220.255	4
ASTEI00215-PA	scaffold_00001:3562876:3563466:1	26.4846	18.8775	2	19	2	1	757.6	356	388.9	468.7	-1.09	-0.96	-0.69	0.13	0.4	0.27	48.8416	2	314.603	2
ASTEI06592-PA	scaffold_00042:629806:632031:-1	55.6873	21.73	6	18	6	1	1372.6	955	553.4	691.4	-0.52	-1.31	-0.99	-0.79	-0.47	0.32	50.8319	6	372.378	6
ASTEI06006-PA	scaffold_00035:1550713:1553736:1	25.2911	21.1538	3	8	3	1	2488.3	798.8	831.9	2359.4	-1.64	-1.58	-0.08	0.06	1.56	1.5	22.4122	3	299.688	3
ASTEI09396-PA	scaffold_00090:464153:465278:1	5.52915	4.28571	1	2	1	1	109.2	55.6	47.2	72.5	-0.97	-1.21	-0.59	-0.24	0.38	0.62	2.86173	1	65.24	1
ASTEI09954-PA	scaffold_00107:407911:408988:-1	114.234	49.5763	13	85	13	1	12468.8	9552.8	5447.5	5067.1	-0.38	-1.19	-1.3	-0.81	-0.91	-0.1	205.639	13	1592.26	13
ASTEI07140-PA	scaffold_00049:1188107:1205631:-1	47.965	3.64524	9	22	9	1	3537.1	2801.1	1392.1	1509	-0.34	-1.35	-1.23	-1.01	-0.89	0.12	45.9793	9	229.867	9
ASTEI08817-PA	scaffold_00076:391905:392916:-1	13.1291	12.1311	2	4	2	1	118.2	64.7	52.9	73	-0.87	-1.16	-0.7	-0.29	0.17	0.46	10.2842	2	74	2
ASTEI08410-PA	scaffold_00067:369947:371361:1	34.1886	14.4638	4	36	4	1	3055.2	2662.4	1503.4	768.3	-0.2	-1.02	-1.99	-0.82	-1.79	-0.97	90.526	4	963.888	4
ASTEI05408-PA	scaffold_00030:1847969:1853055:1	45.2932	11.465	1	24	1	1	1500.9	1643.7	598.9	186.3	0.13	-1.33	-3.01	-1.46	-3.14	-1.68	58.4772	1	301.46	1
ASTEI05043-PA	scaffold_00027:1820467:1836314:-1	16.2552	1.2474	4	7	4	1	858.4	315.2	467.9	608.7	-1.45	-0.88	-0.5	0.57	0.95	0.38	13.7427	4	100.654	3
ASTEI06895-PA	scaffold_00045:1154099:1156239:1	21.2867	19.5312	2	6	2	1	1028.2	677.1	328.6	661.6	-0.6	-1.65	-0.64	-1.04	-0.03	1.01	16.3386	2	149.329	2
ASTEI01761-PA	scaffold_00006:2084459:2090405:1	7.54091	3.49206	1	2	1	1	49.8	20.3	21.2	39.4	-1.3	-1.23	-0.34	0.06	0.96	0.9	6.28494	1	66.51	1
ASTEI02535-PA	scaffold_00010:127669:132920:-1	10.7559	19.4805	2	4	2	1	140.7	47.9	72.5	108.4	-1.55	-0.96	-0.38	0.6	1.18	0.58	10.8729	2	66.25	2
ASTEI10083-PA	scaffold_00111:444885:448622:1	22.9455	17.8404	3	8	3	1	769.1	493.9	330	428.9	-0.64	-1.22	-0.84	-0.58	-0.2	0.38	17.7999	3	174.538	3
ASTEI050823-PA	scaffold_00028:739081:741609:-1	5.11538	1.82055	1	2	1	1	174.4	83.8	101.3	99.5	-1.06	-0.78	-0.81	0.27	0.25	-0.03	5.04729	1	46.83	1
ASTEI07928-PA	scaffold_00060:404012:405963:-1	3.62562	2.29645	1	2	1	1	562.5	367.5	294.7	256.8	-0.61	-0.93	-1.13	-0.32	-0.52	-0.2	4.17008	1	55.05	1
ASTEI00275-PA	scaffold_00001:4337604:4337939:1	30.1054	48.6487	4	21	4	1	2053.2	331.1	2143.5	881	-2.63	0.06	-1.22	2.69	1.41	-1.28	42.9353	3	293.442	4
ASTEI04916-PA	scaffold_00026:1798268:1818206:-1	212.309	10.7621	24	72	24	1	10260.5	7922.7	3500.8	5380.7	-0.37	-1.55	-0.93	-1.18	-0.56	0.62	186.627	24	1264.06	24
ASTEI03620-PA	scaffold_00016:437844:440418:-1	153.372	27.5	18	64	18	1	7964.8	2378.8	5624.6	5041.9	-1.74	-0.5	-0.66	1.24	1.08	-0.16	146.572	18	1111.25	18
ASTEI06369-PA	scaffold_00039:994351:996946:-1	5.60766	2.47934	1	2	1	1	167.9	106	126.5	43.3	-0.66	-0.41	-1.96	0.25	-1.29	-1.55	5.30959	1	38.28	1
ASTEI05112-PA	scaffold_00028:1288637:1295575:-1	5.21424	2.23214	1	2	1	1	45.1	18.8	26.1	29.2	-1.26	-0.79	-0.63	0.47	0.63	0.16	3.09317	1	13.7	1
ASTEI00797-PA	scaffold_00003:1751720:1758123:1	268.756	26.4331	22	174	22	1	19255.4	18256.5	6284.8	7122.7	-0.08	-1.62	-1.43	-1.54	-1.36	0.18	452.555	22	3490.01	21
ASTEI06118-PA	scaffold_00036:1302560:1311394:-1	215.964	36.7429	22	233	22	1	21156.8	16181.9	9346.4	9279.2	-0.39	-1.18	-1.19	-0.79	-0.8	-0.01	512.684	22	3581.48	22
ASTEI02661-PA	scaffold_00010:2892969:2895572:-1	11.5136	3.13726	1	4	1	1	11.7	2.7	8.1	8.4	-2.11	-0.53	-0.48	1.58	1.63	0.05	10.9793	1	157.306	1
ASTEI01105-PA	scaffold_00004:2027310:2029909:-1	6.6362	7.77778	1	4	1	1	8.1	5	3.6	4.8	-0.69	-1.18	-0.76	-0.48	-0.07	0.41	8.32063	1	102.966	1
ASTEI08114-PA	scaffold_00062:553014:563298:-1	18.8989	1.92563	2	8	2	1	344.8	341.3	119.6	109.6	-0.01	-1.53	-1.65	-1.51	-1.64	-0.13	21.8969	2	183.27	2
ASTEI02772-PA	scaffold_00011:800681:801894:-1	34.5404	13.4328	5	14	5	1	3299.5	1257.8	2596.5	1610	-1.39	-0.35	-1.04	1.05	0.36	-0.69	34.4412	5	324.069	5
ASTEI07369-PA	scaffold_00053:886941:891528:1	28.2195	8.22335	6	12	6	1	2244.9	1879.2	704.3	1139.1	-0.26	-1.67	-0.98	-1.42	-0.72	0.69	24.6445	6	171.208	6
ASTEI07667-PA	scaffold_00057:374681:376615:-1	4.73826	3.62903	1	2	1	1	57.6	12.2	13.7	69.9	-2.24	-2.07	0.28	0.17	2.52	2.35	4.14341	1	39.27	1
ASTEI10537-PA	scaffold_00139:98167:114038:-1	5.33264	2.30769	1	2	1	1	48.6	28.4	23	29.4	-0.78	-1.08	-0.72	-0.3	0.05	0.36	4.39734	1	32.57	1
ASTEI09952-PA	scaffold_00107:404903:406060:1	40.6508	18.8312	5	16	5	1	1689.5	1000.7	908.1	901.6	-0.76	-0.9	-0.91	-0.14	-0.15	-0.01	41.0073	5	323.859	5
ASTEI09553-PA	scaffold_00096:302983:306207:-1	178.933	43.0502	14	80	14	1	7921.2	7088.6	3242.4	2874.5	-0.16	-1.29	-1.46	-1.13	-1.3	-0.17	206.625	14	1720.62	14
ASTEI02367-PA	scaffold_00009:1023702:1035155:-1	22.4109	3.55105	5	10	5	1	1797.1	604.7	944.1	1449	-1.57	-0.93	-0.31	0.64	1.26	0.62	18.9501	5	169.525	5
ASTEI07229-PA	scaffold_00051:246463:254248:1	26.8199	3.34232	5	10	5	1	275.5	140.3	141.2	179.6	-0.97	-0.96	-0.62	0.01	0.36	0.35	26.1152	5	131.33	5
ASTEI04353-PA	scaffold_00022:1313866:1314754:1	87.1962	42.3809	11	70	11	1	5817.2	4323.3	2277.7	3140.8	-0.43	-1.35	-0.89	-0.92	-0.46	0.46	157.046	11	1227.39	11
ASTEI04978-PA	scaffold_00027:272932:275516:-1	22.1042	8.36601	3	6	3	1	17.7	13.1	5.8	10.7	-0.43	-1.61	-0.73	-1.18	-0.3	0.88	14.0803	3	107.785	3
ASTEI06998-PA	scaffold_00047:43190:46678:1	9.83209	2.84281	1	4	1	1	241.6	139.5	69.8	196.2	-0.79	-1.79	-0.3	-1	0.49	1.49	11.766	1	87.8311	1
ASTEI06126-PA	scaffold_00036:1344978:1350395:1	32.768	17.4377	5	18	5	1	5207.4	4864	1947.7	1942.6	-0.1	-1.42	-1.42	-1.32	-1.32	0	36.3015	5	327.221	5
ASTEI07514-PA	scaffold_00055:481753:486446:1	7.96297	2.47312	1	4	1	1	23.7	13.1	12	14.8	-0.85	-0.98	-0.68	-0.13	0.17	0.3	8.1426	1	120.91	1
ASTEI01739-PA	scaffold_00006:1732848:1735270:1	97.4927	30.7843	12	65	12	1	7916.9	5578.9	2179.5	5604.3	-0.5	-1.86	-0.5	-1.36	0.01	1.36	137.001	12	1031.93	11
ASTEI00170-PA	scaffold_00001:2530804:2537570:1	5.04491	0.922367	1	4	1	1	34.1	14.9	16.1	26.6	-1.2	-1.08	-0.36	0.12	0.84	0.73	4.89075	1	31.99	1
ASTEI07490-PA	scaffold_00055:156083:158669:1	35.4522	6.84931	5	119	5	1	13399.8	4328.4	10751.5	7584.6	-1.63	-0.32	-0.82	1.31	0.81	-0.5	250.614	5	1527.63	5
ASTEI11759-PA	scaffold_18610:31:300:1	12.7119	32.5843	3	8	3	1	1178	963.2	623.8	405.7	-0.29	-0.92	-1.54	-0.63	-1.25	-0.62	14.802	3	105.9	3
ASTEI10995-PA	scaffold_00224:8764:26382:1	23.9001	24.2857	6	27	6	1	2634.4	731.5	1305.8	2441.9	-1.85	-1.01	-0.11	0.84	1.74	0.9	30.6127	5	371.126	6
ASTEI09833-PA	scaffold_00105:56678:65555:-1	7.03499	1.80911	1	2	1	1	11.1	5	7.9	6	-1.14	-0.5	-0.89	0.65	0.25	-0.4	6.35947	1	28.91	1
ASTEI03036-PA	scaffold_00012:2327956:2335347:-1	8.11868	1.52253	2	4	2	1	324.1	114.2	257.6	179.4	-1.5	-0.33	-0.85	1.17	0.65	-0.52	7.87755	2	35.44	2
ASTEI02109-PA	scaffold_00008:847839:853507:1	21.0691	4.98177	3	6	3	1	1002.7	543.8	237.5	924.4	-0.88	-2.08	-0.12	-1.2	0.77	1.96	14.092	3	173.242	3
ASTEI11014-PA	scaffold_00245:9442:10467:1	66.0731	29.9685	6	34	6	1	2248.3	909.4	1680.5	1238.4	-1.31	-0.42	-0.86	0.89	0.45	-0.44	69.3294	6	633.274	6
ASTEI06141-PA	scaffold_00036:1484548:1485853:-1	16.8793	9.49367	1	6	1	1	579.1	303.9	248	434.8	-0.93	-1.22	-0.41	-0.29	0.52	0.81	14.9235	1	129.008	1
ASTEI03080-PA	scaffold_00013:734235:737445:1	50.8177	11.2703	7	18	7	1	910.8	659.7	445.3	448.8	-0.47	-1.03	-1.02	-0.57	-0.56	0.01	43.5894	7	314.235	7
ASTEI05490-PA	scaffold_00031:782392:783678:1	69.0145	34.7432	8	28	8	1	3331.8	1313.5	2138.8	2237.8	-1.34	-0.64	-0.57	0.7	0.77	0.07	62.0175	8	535.407	8
ASTEI08700-PA	scaffold_00073:855834:857300:1	25.7429	18.5355	5	12	5	1	3048.1	2023.2	1035.9	2182.4	-0.59	-1.56	-0.48	-0.97	0.11	1.08	25.7664	5	180.71	5
ASTEI07728-PA	scaffold_00057:1097788:1105641:-1	23.9585	2.28167	4	8	4	1	92.3	46.1	50.2	62.6	-1	-0.88	-0.56	0.12	0.44	0.32	18.8162	4	137.857	4
ASTEI01400-PA	scaffold_00005:1905159:1911050:1	45.8381	6.49446	6	18	6	1	1086.5	856.2	422.8	593.8	-0.34	-1.36	-0.87	-1.02	-0.53	0.49	41.5405	6	264.724	6
ASTEI06613-PA	scaffold_00042:1263124:1263944:1	16.426	15.9362	2	4	2	1	449.2	309.4	268.3	198.9	-0.54	-0.74	-1.18	-0.21	-0.64	-0.43	11.4074	2	128.653	2
ASTEI11075-PA	scaffold_00322:2815:5527:1	6.2225	3.0837	1	2	1	1	462.5	198.9	311	289.8	-1.22	-0.57	-0.67	0.65	0.54	-0.1	4.67237	1	55.27	1
ASTEI03111-PA	scaffold_00013:1363435:1364155:-1	35.8489	28.6517	3	12	3	1	1358.3	795.4	1102.6	453.8	-0.77	-0.3	-1.58	0.47	-0.81	-1.28	30.225	3	322.827	3
ASTEI05816-PA	scaffold_00034:36207:38402:-1	11.6673	5.19931	2	5	2	1	167.5	81.1	137.3	73.3	-1.05	-0.29	-1.19	0.76	-0.15	-0.91	11.8656	2	28.72	2
ASTEI06467-PA	scaffold_00040:1502262:1503488:1	6.76296	2.69608	1	2	1	1	259.1	57.7	284.9	108.4	-2.17	0.14	-1.26	2.3	0.91	-1.39	5.46084	1	62.52	1
ASTEI06980-PA	scaffold_00046:1158639:1160410:1	46.335	12.5442	4	18	4	1	936.3	520.5	760	350.6	-0.85	-0.3	-1.42	0.55	-0.57	-1.12	43.8635	4	299.946	4
ASTEI03304-PA	scaffold_00014:993033:993484:-1	144.894	92.9203	10	198	10	1	11332.1	5066.6	7661.4	7071.1	-1.16	-0.56	-0.68	0.6	0.48	-0.12	464.913	10	3372.53	10
ASTEI10878-PA	scaffold_00179:25566:29235:1	8.98213	2.43531	1	2	1	1	703.4	329.2	264.5	635.2	-1.1	-1.41	-0.15	-0.32	0.95	1.26	5.47174	1	89.67	1
ASTEI01319-PA	scaffold_00005:1212637:1213516:-1	24.6507	34.4828	3	16	3	1	199.2	74.2	88.8	185.3	-1.42	-1.17	-0.1	0.26	1.32	1.06	31.2151	3	427.184	3
ASTEI06934-PA	scaffold_00046:690628:691628:1	14.4128	13.3117	3	6	3	1	712.6	454.8	342.6	448.9	-0.65	-1.06	-0.67	-0.41	-0.02	0.39	11.968	3	125.138	3
ASTEI10787-PA	scaffold_00164:18625:21861:1	82.2649	21.6319	7	27	7	1	2247.2	1247.1	1485	1208	-0.85	-0.6	-0.9	0.25	-0.05	-0.3	80.156	7	557.056	7
ASTEI04419-PA	scaffold_00023:394365:396486:-1	181.378	46.2121	18	90	18	1	8630.4	5414.9	5209.2	4507.5	-0.67	-0.73	-0.94	-0.06	-0.26	-0.21	219.817	18	1570.95	18
ASTEI05501-PA	scaffold_00031:955135:956823:-1	10.2645	4.09253	2	4	2	1	973.4	686.9	569.6	451.8	-0.5	-0.77	-1.11	-0.27	-0.6	-0.33	7.70814	2	80.758	2
ASTEI00340-PA	scaffold_00001:5337347:5337983:-1	23.1973	16.3636	2	6	2	1	692.8	322.2	422.2	474.9	-1.1	-0.71	-0.54	0.39	0.56	0.17	16.8619	2	171.964	2
ASTEI09745-PA	scaffold_00102:245846:248038:1	2.54592	1.63399	1	2	1	1	668.7	277.6	754	148.9	-1.27	0.17	-2.17	1.44	-0.9	-2.34	3.4268	1	37.1	1
ASTEI09594-PA	scaffold_00098:10873:16742:1	6.98885	3.19767	1	2	1	1	48.4	22.5	28.8	34.5	-1.11	-0.75	-0.49	0.36	0.62	0.26	3.26033	1	40.42	1
ASTEI04371-PA	scaffold_00022:1526910:1528530:1	124.015	34.2159	13	77	10	1	11191.1	8037.2	4906.8	6893	-0.48	-1.19	-0.7	-0.71	-0.22	0.49	181.595	13	1639.43	13
ASTEI05218-PA	scaffold_00029:820608:822484:-1	10.3537	5.04202	2	6	2	1	889.8	444.4	627.4	508.7	-1	-0.5	-0.81	0.5	0.19	-0.3	10.6062	2	132.36	2
ASTEI02135-PA	scaffold_00008:1223000:1230920:-1	134.564	13.6494	12	50	12	1	5237.4	3962	2835.1	2528.6	-0.4	-0.89	-1.05	-0.48	-0.65	-0.17	121.889	12	1101.61	12
ASTEI11138-PA	scaffold_00470:5989:6175:1	12.8237	21.6667	1	8	1	1	1072.4	783.6	656.7	469.3	-0.45	-0.71	-1.19	-0.25	-0.74	-0.48	19.471	1	188.436	1
ASTEI00972-PA	scaffold_00003:5178623:5181870:1	3.71602	2.75132	1	2	1	1	17.7	7.2	7.1	17.2	-1.29	-1.32	-0.04	-0.03	1.25	1.28	3.53047	1	26.73	1
ASTEI05322-PA	scaffold_00030:221069:225257:1	15.2778	2.12947	2	6	2	1	509.7	208.7	376	325.4	-1.29	-0.44	-0.65	0.85	0.64	-0.21	9.82581	2	91.1506	2
ASTEI05770-PA	scaffold_00033:1172659:1173615:-1	144.811	73.8636	12	130	12	1	8563	4315.8	7424.3	3558.9	-0.99	-0.21	-1.27	0.78	-0.28	-1.06	340.676	12	2752.77	12
ASTEI01195-PA	scaffold_00004:3889148:3905546:1	19.929	2.20994	2	6	2	1	131.5	115.6	45.8	73.7	-0.19	-1.52	-0.84	-1.34	-0.65	0.69	17.7308	2	128.098	2
ASTEI07984-PA	scaffold_00060:905582:906600:1	5.83132	6.66667	2	4	2	1	153.4	119.8	79.7	74.9	-0.36	-0.94	-1.04	-0.59	-0.68	-0.09	5.93425	2	29.95	2
ASTEI04557-PA	scaffold_00024:631931:632972:-1	6.43605	3.75	1	2	1	1	413.9	235	229.2	276	-0.82	-0.85	-0.58	-0.04	0.23	0.27	5.01378	1	68.69	1
ASTEI03093-PA	scaffold_00013:1186374:1189934:1	9.9055	1.89753	2	4	2	1	214.5	112.8	216.8	54.2	-0.93	0.02	-1.98	0.94	-1.06	-2	8.45595	2	67.5037	2
ASTEI02830-PA	scaffold_00011:1791597:1795538:1	7.73613	5.46875	1	2	1	1	17	12.8	7.6	10	-0.41	-1.16	-0.76	-0.75	-0.35	0.39	7.25624	1	57.98	1
ASTEI07837-PA	scaffold_00058:1178792:1179784:1	6.65712	6.66667	3	6	3	1	964.7	241.4	632	853.6	-2	-0.61	-0.18	1.39	1.82	0.43	9.36698	3	52.2006	3
ASTEI02311-PA	scaffold_00009:150517:152464:1	34.9151	10.4929	6	20	5	1	4033.6	2096.5	1478.6	3646.3	-0.94	-1.45	-0.15	-0.5	0.8	1.3	36.8323	6	319.273	6
ASTEI03792-PA	scaffold_00017:1151961:1214121:1	83.4865	1.69078	16	34	16	1	2500.3	1098.8	1478.1	1899.9	-1.19	-0.76	-0.4	0.43	0.79	0.36	69.8074	16	498.369	14
ASTEI01953-PA	scaffold_00007:1470509:1484955:-1	11.5016	1.84177	4	9	2	1	313.5	127	58.8	376	-1.3	-2.41	0.26	-1.11	1.57	2.68	14.5204	4	52	3
ASTEI00770-PA	scaffold_00003:1280499:1281335:-1	14.1999	12.2302	2	4	2	1	222.8	144.8	161.5	93.1	-0.62	-0.46	-1.26	0.16	-0.64	-0.79	11.4401	2	72.59	2
ASTEI06168-PA	scaffold_00037:374603:381879:-1	14.3245	4.79616	2	7	2	1	1217.1	734.3	665.6	783	-0.73	-0.87	-0.64	-0.14	0.09	0.23	13.3569	2	121.933	2
ASTEI02061-PA	scaffold_00008:153405:154859:-1	27.4107	6.19835	2	8	2	1	930.6	674.6	466.3	531.9	-0.46	-1	-0.81	-0.53	-0.34	0.19	19.0898	2	192.69	2
ASTEI11452-PA	scaffold_02532:751:1945:1	20.8878	12.1849	2	6	2	1	914	642.3	330.3	674.4	-0.51	-1.47	-0.44	-0.96	0.07	1.03	15.7479	2	111.063	2
ASTEI04700-PA	scaffold_00025:335469:340121:-1	9.8052	6.50888	2	4	2	1	18.4	6.8	12.4	14	-1.44	-0.57	-0.39	0.88	1.05	0.17	7.91807	2	31.76	1
ASTEI09776-PA	scaffold_00103:72457:73108:-1	4.89791	19.5652	1	2	1	1	3.5	4.2	2.2		0.24	-0.68	-6.64	-0.92	-6.64	-6.64	3.42685	1	31.99	1
ASTEI01448-PA	scaffold_00005:2437969:2443303:-1	23.3174	3.05742	3	10	3	1	1145.7	482.8	1091.2	495.9	-1.25	-0.07	-1.21	1.18	0.04	-1.14	27.5104	3	159.584	3
ASTEI00688-PA	scaffold_00003:168911:173814:1	8.72125	1.16009	1	2	1	1	193.3	123.7	110.5	115.4	-0.64	-0.81	-0.75	-0.16	-0.1	0.06	7.49519	1	43.36	1
ASTEI06979-PA	scaffold_00046:1156265:1157914:1	45.5815	14.881	5	18	5	1	1944.5	961	1356.3	1201.6	-1.02	-0.52	-0.69	0.5	0.32	-0.17	45.1929	5	447.377	5
ASTEI05784-PA	scaffold_00033:1371388:1376678:-1	23.3094	7.03125	3	6	3	1	153.8	89.9	117.1	71.3	-0.77	-0.39	-1.11	0.38	-0.34	-0.72	15.2855	3	129.27	3
ASTEI04388-PA	scaffold_00022:2161593:2163096:1	7.91915	4.64602	2	4	2	1	1162.5	600.3	870.7	633.2	-0.95	-0.42	-0.88	0.54	0.08	-0.46	6.23378	2	25.79	2
ASTEI10836-PA	scaffold_00173:7047:13474:-1	4.45463	2.0555	2	4	2	1	1313.8	816.9	473.9	1088.1	-0.69	-1.47	-0.27	-0.79	0.41	1.2	6.38926	2	24.06	2
ASTEI04823-PA	scaffold_00026:468879:469825:1	9.37121	10.2041	2	4	2	1	176.9	85.3	172	64.1	-1.05	-0.04	-1.47	1.01	-0.41	-1.42	8.86744	2	50.0643	2
ASTEI06837-PA	scaffold_00045:129596:130251:1	12.6709	10.9375	2	12	2	1	1662.6	956.8	986.1	1085.5	-0.8	-0.75	-0.62	0.04	0.18	0.14	20.2234	2	117.263	2
ASTEI00127-PA	scaffold_00001:1806961:1808746:1	95.2561	32.807	11	49	11	1	3564.9	1798.6	2611.7	2083.8	-0.99	-0.45	-0.77	0.54	0.21	-0.33	109.292	10	964.576	11
ASTEI03152-PA	scaffold_00013:1839112:1839785:-1	13.323	25.8065	6	17	6	1	6085	2059.7	5934.1	3104.1	-1.56	-0.04	-0.97	1.53	0.59	-0.93	23.6921	6	194.22	5
ASTEI10954-PA	scaffold_00200:7315:9416:-1	3.39513	4.77528	1	2	1	1	37.1	8.6	19.6	39.6	-2.11	-0.92	0.09	1.19	2.2	1.01	2.51259	1	17.75	1
ASTEI05119-PA	scaffold_00028:1383355:1385991:-1	6.70653	2.57069	2	6	2	1	282.9	103.8	263.9	149.6	-1.45	-0.1	-0.92	1.35	0.53	-0.82	11.1633	2	32.69	2
ASTEI05637-PA	scaffold_00032:1425995:1426748:1	109.178	85.4651	11	115	11	1	11648.1	9154.2	4825.6	7326	-0.35	-1.27	-0.67	-0.92	-0.32	0.6	202.88	11	1454.69	11
ASTEI10505-PA	scaffold_00136:205073:225243:1	58.9158	10.0974	7	20	7	1	1401.8	643.8	1027.1	895.1	-1.12	-0.45	-0.65	0.67	0.48	-0.2	58.8866	7	494.469	7
ASTEI10033-PA	scaffold_00110:212340:213241:-1	3.11306	5.42636	1	2	1	1	45.4	27.3	27.1	28.8	-0.74	-0.74	-0.66	-0.01	0.08	0.09	3.97977	1	25.31	1
ASTEI02161-PA	scaffold_00008:1561289:1571280:-1	29.2757	9.53271	3	7	3	1	712.7	415.6	564.1	326.9	-0.78	-0.34	-1.12	0.44	-0.35	-0.79	17.0806	2	250.863	3
ASTEI09847-PA	scaffold_00105:167010:167647:-1	7.31421	18.8172	2	4	2	1	24.2	18.4	13.1	12.9	-0.39	-0.89	-0.91	-0.49	-0.51	-0.02	7.67498	2	24.45	2
ASTEI02634-PA	scaffold_00010:1475601:1479400:1	215.088	51.773	23	159	22	1	25478.1	19375.8	10139.1	17284.6	-0.4	-1.33	-0.56	-0.93	-0.16	0.77	334.946	23	2780.49	23
ASTEI03777-PA	scaffold_00017:924092:925124:-1	9.23795	4.36137	1	4	1	1	293.9	121.1	237.6	181.3	-1.28	-0.31	-0.7	0.97	0.58	-0.39	10.2202	1	91.3961	1
ASTEI04318-PA	scaffold_00022:591988:599501:1	15.6081	1.25786	1	4	1	1	191.9	84.1	170.2	98.4	-1.19	-0.17	-0.96	1.02	0.23	-0.79	11.9328	1	129.53	1
ASTEI09189-PA	scaffold_00084:642268:643844:1	23.8281	10.4677	3	8	3	1	861.5	791.8	410.8	381.4	-0.12	-1.07	-1.18	-0.95	-1.05	-0.11	20.4953	3	129.293	3
ASTEI08124-PA	scaffold_00062:629001:634596:-1	112.183	15.6977	14	53	13	1	4805.5	2651.4	4375.3	1834.3	-0.86	-0.14	-1.39	0.72	-0.53	-1.25	128.507	14	970.543	14
ASTEI11136-PA	scaffold_00470:689:2140:-1	33.2572	16.7702	6	24	6	1	5264.3	2472.4	3665.8	3578.1	-1.09	-0.52	-0.56	0.57	0.53	-0.03	45.0463	6	181.249	6
ASTEI01741-PA	scaffold_00006:1739498:1740887:1	9.43676	7.28929	2	3	2	1	235.8	161.8	117.2	156.4	-0.54	-1.01	-0.59	-0.47	-0.05	0.42	9.4525	2	64.4	1
ASTEI10035-PA	scaffold_00110:223764:225443:1	30.0717	10.1968	4	12	4	1	1495.4	1205.8	764.9	792	-0.31	-0.97	-0.92	-0.66	-0.61	0.05	26.1983	4	256.167	4
ASTEI06968-PA	scaffold_00046:1014208:1014625:1	25.8967	34.5794	3	19	3	1	2210.6	1761.3	897.9	1428.1	-0.33	-1.3	-0.63	-0.97	-0.3	0.67	42.2835	2	435.513	3
ASTEI11283-PA	scaffold_01089:4:1185:1	34.1969	20	4	12	4	1	810.3	572.2	329.9	596.6	-0.5	-1.3	-0.44	-0.79	0.06	0.85	28.8668	4	225.31	4
ASTEI10317-PA	scaffold_00125:159183:166748:-1	4.05512	3.4188	1	2	1	1	19.6	12.8	3.4	20.1	-0.62	-2.53	0.04	-1.91	0.65	2.56	3.97939	1	51.56	1
ASTEI06804-PA	scaffold_00044:803834:805426:1	61.9664	28.7257	11	30	11	1	5241.3	1373.7	5445.2	2877.6	-1.93	0.06	-0.87	1.99	1.07	-0.92	61.0065	11	437.007	11
ASTEI07793-PA	scaffold_00058:676868:680378:-1	44.1958	15.4762	6	24	6	1	4907.5	4214.5	2225.9	2646.8	-0.22	-1.14	-0.89	-0.92	-0.67	0.25	50.1323	6	374.606	6
ASTEI07066-PA	scaffold_00048:212099:214083:-1	28.8693	10.2349	5	18	5	1	1756.6	1145.1	985	1129	-0.62	-0.83	-0.64	-0.22	-0.02	0.2	37.045	5	310.641	5
ASTEI06982-PA	scaffold_00046:1175728:1176241:-1	20.6723	26.2712	3	13	3	1	456.5	234.9	304.4	308.8	-0.96	-0.58	-0.56	0.37	0.39	0.02	28.7701	3	290.05	3
ASTEI01278-PA	scaffold_00005:313495:314635:-1	8.36976	15	2	4	2	1	21.2	12.7	8.8	18	-0.75	-1.27	-0.24	-0.52	0.51	1.03	6.06331	2	40.9851	2
ASTEI10217-PA	scaffold_00119:74141:77063:-1	4.80995	1.05263	1	2	1	1	647.9	356.6	396.9	451.4	-0.86	-0.71	-0.52	0.15	0.34	0.19	3.41704	1	41.02	1
ASTEI02648-PA	scaffold_00010:2153410:2154993:-1	25.7616	10.4122	4	10	4	1	1435	1069.6	466.6	1132.9	-0.42	-1.62	-0.34	-1.2	0.08	1.28	23.4138	4	209.018	4
ASTEI04920-PA	scaffold_00026:1875358:1877850:-1	78.9373	17.3554	11	47	11	1	3454.3	2821.5	1557.5	2063.8	-0.29	-1.15	-0.74	-0.86	-0.45	0.41	108.124	10	809.19	10
ASTEI00702-PA	scaffold_00003:218563:219021:-1	37.7015	40.7895	7	83	6	1	3346.1	1251.1	2532.1	2463.4	-1.42	-0.4	-0.44	1.02	0.98	-0.04	107.205	7	643.473	7
ASTEI04974-PA	scaffold_00027:257013:262279:-1	18.0508	4.63215	3	8	3	1	2527.5	1421.8	1432.9	1867.4	-0.83	-0.82	-0.44	0.01	0.39	0.38	15.0012	3	93.9664	3
ASTEI07402-PA	scaffold_00054:213225:216867:-1	21.18	4.72441	3	6	3	1	1001.7	564	635.8	672.3	-0.83	-0.66	-0.58	0.17	0.25	0.08	15.3457	3	151.243	3
ASTEI00541-PA	scaffold_00002:3158437:3161276:-1	12.7876	3.09406	2	4	2	1	95.1	66.2	46.9	64.6	-0.52	-1.02	-0.56	-0.5	-0.04	0.46	9.33263	2	87.23	2
ASTEI03397-PA	scaffold_00014:1882549:1885191:-1	16.0478	12.1212	3	10	3	1	1290.1	821.7	858.6	739.1	-0.65	-0.59	-0.8	0.06	-0.15	-0.22	24.1651	3	147.213	3
ASTEI04040-PA	scaffold_00020:108144:112083:1	9.30835	3.33333	2	4	2	1	119.1	57.1	45.5	120.8	-1.06	-1.39	0.02	-0.33	1.08	1.41	7.16114	2	14.4	2
ASTEI10094-PA	scaffold_00112:138256:140082:-1	7.98047	3.125	1	4	1	1	42.2	24.2	29.7	25.4	-0.8	-0.51	-0.73	0.3	0.07	-0.22	14.0416	1	111.95	1
ASTEI00250-PA	scaffold_00001:3950402:3959857:1	36.5957	15.1007	6	13	6	1	1116.7	598.2	663.8	836.8	-0.9	-0.75	-0.42	0.15	0.48	0.33	29.1077	6	234.965	5
ASTEI03577-PA	scaffold_00015:2146029:2148356:-1	11.0207	5.44413	3	6	3	1	32	10.8	7.9	41.6	-1.57	-2.02	0.38	-0.45	1.94	2.4	11.1138	3	56.6667	3
ASTEI07997-PA	scaffold_00060:1099370:1105388:-1	4.17108	0.929054	1	2	1	1	475.9	239.4	367.9	291.7	-0.99	-0.37	-0.71	0.62	0.29	-0.33	3.49363	1	18.87	1
ASTEI05307-PA	scaffold_00030:101122:101653:1	3.00257	5.36913	1	2	1	1	701.8	491	547.6	288.8	-0.52	-0.36	-1.28	0.16	-0.77	-0.92	3.92191	1	43.72	1
ASTEI06703-PA	scaffold_00043:698761:699278:1	14.3124	13.9073	2	12	2	1	524.3	344.8	378.1	270.5	-0.6	-0.47	-0.95	0.13	-0.35	-0.48	16.7383	2	128.625	2
ASTEI09055-PA	scaffold_00081:631909:644715:-1	152.079	8.78225	18	196	5	1	1464.7	804.4	871.8	1100.4	-0.86	-0.75	-0.41	0.12	0.45	0.34	404.418	17	3271.43	18
ASTEI00905-PA	scaffold_00003:3658395:3659807:1	17.5194	11.3022	2	6	2	1	113.5	111.7	56.3	47.7	-0.02	-1.01	-1.25	-0.99	-1.23	-0.24	16.9651	2	58.8233	2
ASTEI01449-PA	scaffold_00005:2445003:2445935:-1	6.48004	3.87097	1	2	1	1	429.4	350.5	243.2	223.4	-0.29	-0.82	-0.94	-0.53	-0.65	-0.12	5.42267	1	75.37	1
ASTEI09153-PA	scaffold_00084:146806:150151:1	30.6684	6.4	2	16	2	1	1257.9	721.2	1025	655.2	-0.8	-0.3	-0.94	0.51	-0.14	-0.65	42.2297	2	352.337	2
ASTEI07952-PA	scaffold_00060:580111:582559:1	9.29363	4.38957	2	6	2	1	945.8	390.5	1194.1	221.2	-1.28	0.34	-2.1	1.61	-0.82	-2.43	10.7624	2	30.8967	2
ASTEI08690-PA	scaffold_00073:444131:445972:-1	133.912	38.3392	15	102	15	1	9522.3	9421.5	4439.3	4328.3	-0.02	-1.1	-1.14	-1.09	-1.12	-0.04	233.312	15	1967.65	15
ASTEI01331-PA	scaffold_00005:1323227:1325204:1	2.66374	1.59681	1	2	1	1	553.5	366.4	410.5	282.5	-0.6	-0.43	-0.97	0.16	-0.38	-0.54	2.99545	1	34.33	1
ASTEI08537-PA	scaffold_00070:467212:467931:1	3.66595	8.25688	1	2	1	1	600.7	180.3	436.2	533.5	-1.74	-0.46	-0.17	1.27	1.56	0.29	3.91248	1	40.6	1
ASTEI08809-PA	scaffold_00076:275165:279002:-1	7.09055	1.66932	1	2	1	1	114.5	61.4	91	66.9	-0.9	-0.33	-0.78	0.57	0.12	-0.44	7.17359	1	45.58	1
ASTEI01534-PA	scaffold_00005:3463825:3465133:-1	19.5224	9.47368	3	8	3	1	1257.7	970.2	692.8	746.3	-0.37	-0.86	-0.75	-0.49	-0.38	0.11	18.3061	3	128.85	3
ASTEI08357-PA	scaffold_00066:692604:697562:-1	11.8169	2.17678	2	6	2	1	101.1	62.6	65.8	65.4	-0.69	-0.62	-0.63	0.07	0.06	-0.01	13.4063	2	74.1289	2
ASTEI04947-PA	scaffold_00026:2104503:2106011:1	10.6957	6.31868	1	2	1	1	55	24	47.2	34.8	-1.2	-0.22	-0.66	0.98	0.54	-0.44	7.38276	1	78.07	1
ASTEI02080-PA	scaffold_00008:494366:495997:1	18.2018	9.80769	3	6	3	1	149.5	110.8	95.4	82.5	-0.43	-0.65	-0.86	-0.22	-0.43	-0.21	14.3716	3	64.8805	3
ASTEI03378-PA	scaffold_00014:1522868:1527408:1	33.497	4.7356	5	16	5	1	673.1	308.8	608	383.1	-1.12	-0.15	-0.81	0.98	0.31	-0.67	33.5156	5	333.742	5
ASTEI01494-PA	scaffold_00005:3043317:3080311:-1	255.203	12.9898	24	180	24	1	15953.6	14752.1	6531.4	9531.2	-0.11	-1.29	-0.74	-1.18	-0.63	0.55	502.629	24	3912.53	24
ASTEI03244-PA	scaffold_00014:331098:335915:1	8.09501	5.41667	3	5	3	1	1028.4	495.2	911.1	580.2	-1.05	-0.17	-0.83	0.88	0.23	-0.65	9.74044	2	59.18	3
ASTEI05566-PA	scaffold_00031:1951468:1952757:1	24.0368	16.8342	5	14	5	1	358.6	189.1	272.1	233.1	-0.92	-0.4	-0.62	0.53	0.3	-0.22	30.9689	5	148.778	5
ASTEI07294-PA	scaffold_00051:1299792:1301834:1	13.9453	5.61457	2	4	2	1	38.9	19.3	35.7	20.4	-1.01	-0.12	-0.93	0.89	0.08	-0.81	11.8549	2	52.51	2
ASTEI05783-PA	scaffold_00033:1369251:1370360:1	43.093	26.5583	6	14	6	1	1557.8	1445	723.6	852.4	-0.11	-1.11	-0.87	-1	-0.76	0.24	26.7442	6	162.372	6
ASTEI09625-PA	scaffold_00098:266683:271248:1	6.45668	1.65289	1	2	1	1	156	135.7	81.3	86	-0.2	-0.94	-0.86	-0.74	-0.66	0.08	5.17732	1	40.35	1
ASTEI00645-PA	scaffold_00002:5560201:5563210:-1	28.3946	33.6788	4	11	4	1	1740.4	1686.4	808.3	888.6	-0.05	-1.11	-0.97	-1.06	-0.92	0.14	27.8305	4	327.076	3
ASTEI03086-PA	scaffold_00013:968281:968834:1	6.87713	8.95522	1	4	1	1	159.4	77.4	152.2	80.5	-1.04	-0.07	-0.99	0.98	0.06	-0.92	11.0236	1	99.3019	1
ASTEI08588-PA	scaffold_00071:659154:660328:-1	16.322	14.094	2	50	2	1	4724.2	1832.8	5634	1722.7	-1.37	0.25	-1.46	1.62	-0.09	-1.71	102.791	2	929.137	2
ASTEI10826-PA	scaffold_00168:56768:59600:-1	6.7217	2.66667	1	2	1	1	56	34.9	31.7	42.5	-0.68	-0.82	-0.4	-0.14	0.28	0.42	4.268	1	42.93	1
ASTEI05550-PA	scaffold_00031:1549335:1550096:1	49.5829	24.7826	5	24	5	1	1283.7	1227.5	586.1	686.7	-0.06	-1.13	-0.9	-1.07	-0.84	0.23	55.0456	5	364.018	5
ASTEI10920-PA	scaffold_00187:62680:69813:1	21.2615	5.32011	4	8	4	1	450.3	348.7	249.5	280.4	-0.37	-0.85	-0.68	-0.48	-0.31	0.17	17.566	4	124.867	4
ASTEI07409-PA	scaffold_00054:303255:304513:1	14.6621	6.90789	1	8	1	1	219.5	108	186.2	134.8	-1.02	-0.24	-0.7	0.79	0.32	-0.47	24.8542	1	83.95	1
ASTEI01594-PA	scaffold_00005:3908899:3910418:1	41.5872	13.2492	3	16	3	1	1185.6	581.7	413.9	1323.2	-1.03	-1.52	0.16	-0.49	1.19	1.68	43.9035	3	362.518	3
ASTEI03632-PA	scaffold_00016:699386:703366:-1	7.4364	3.64026	1	2	1	1	70.2	29.2	75.1	33	-1.26	0.1	-1.09	1.36	0.18	-1.18	6.1102	1	48.89	1
ASTEI07777-PA	scaffold_00058:534257:535301:1	15.1544	14.5228	3	10	3	1	1526	991.9	647.1	1350.7	-0.62	-1.24	-0.18	-0.62	0.45	1.06	22.0081	3	248.684	3
ASTEI05243-PA	scaffold_00029:1416709:1419537:1	4.55315	1.22631	1	2	1	1	752.5	246.8	790.5	440.5	-1.61	0.07	-0.77	1.68	0.84	-0.84	4.33819	1	36.61	1
ASTEI02417-PA	scaffold_00009:2006696:2012171:-1	26.5863	3.93325	5	10	5	1	738.2	335.2	474.1	643.2	-1.14	-0.64	-0.2	0.5	0.94	0.44	22.6849	5	116.803	5
ASTEI09711-PA	scaffold_00101:278863:279631:-1	4.49458	9.09091	1	2	1	1	468	264.2	251.5	405.3	-0.82	-0.9	-0.21	-0.07	0.62	0.69	4.17219	1	40.09	1
ASTEI10128-PA	scaffold_00113:248379:250651:-1	6.81701	2.67983	1	4	1	1	36.4	24.9	21.7	25	-0.55	-0.75	-0.54	-0.2	0.01	0.21	9.26919	1	95.63	1
ASTEI09575-PA	scaffold_00097:288180:290071:1	6.78997	3.09278	2	4	2	1	2278.3	820	1975.8	1691	-1.47	-0.21	-0.43	1.27	1.04	-0.22	7.56577	2	65.5593	2
ASTEI08736-PA	scaffold_00074:252751:256074:1	155.215	39.5626	14	81	14	1	8860.8	8401.6	4880.7	4177.1	-0.08	-0.86	-1.08	-0.78	-1.01	-0.22	200.608	14	1583.86	14
ASTEI07917-PA	scaffold_00060:285515:287062:1	5.63414	2.71845	1	2	1	1	14	8.1	11.3	8.1	-0.78	-0.31	-0.78	0.48	0	-0.48	3.67754	1	68.87	1
ASTEI05481-PA	scaffold_00031:618333:619757:-1	145.968	65.2174	11	86	11	1	10272.7	3682.6	6084.6	10500.3	-1.48	-0.76	0.03	0.72	1.51	0.79	185.235	11	1646.03	11
ASTEI04966-PA	scaffold_00027:232157:234094:-1	25.0941	8.10313	3	10	3	1	582.1	313.1	531.6	303.8	-0.89	-0.13	-0.94	0.76	-0.04	-0.81	21.478	3	183.632	3
ASTEI06081-PA	scaffold_00036:617059:620068:-1	25.9134	16.8831	5	13	5	1	3672	3309.7	1969.2	1975.6	-0.15	-0.9	-0.89	-0.75	-0.74	0	25.3885	5	224.503	5
ASTEI01897-PA	scaffold_00007:22232:24302:-1	96.9664	23.1231	9	46	9	1	3844.8	2852.6	2158.2	2588.4	-0.43	-0.83	-0.57	-0.4	-0.14	0.26	114.622	9	826.421	9
ASTEI00241-PA	scaffold_00001:3806170:3813407:-1	4.55114	1.06635	1	4	1	1	378.4	294.7	252.3	201	-0.36	-0.58	-0.91	-0.22	-0.55	-0.33	7.7389	1	38.0545	1
ASTEI04147-PA	scaffold_00020:2111808:2115914:1	26.4005	6.32076	5	10	5	1	1542.3	923.1	937.7	1191.1	-0.74	-0.72	-0.37	0.02	0.37	0.35	21.188	5	210.525	5
ASTEI06736-PA	scaffold_00043:1238468:1239155:1	38.1643	56.4935	11	152	11	1	21700	10815.6	19060.1	13074.1	-1	-0.19	-0.73	0.82	0.27	-0.54	189.285	11	921.02	11
ASTEI00613-PA	scaffold_00002:4563101:4565161:-1	19.751	7.70416	4	8	4	1	900.4	299.5	175.8	1307.1	-1.59	-2.36	0.54	-0.77	2.13	2.89	16.4538	4	165.251	4
ASTEI09695-PA	scaffold_00101:126859:127849:-1	18.7335	19.2982	3	10	3	1	1311.8	938.9	687.1	971.8	-0.48	-0.93	-0.43	-0.45	0.05	0.5	20.9251	3	169.81	3
ASTEI00643-PA	scaffold_00002:5552923:5553351:-1	3.92922	15.625	1	2	1	1	42.4	19.2	38.3	26.6	-1.15	-0.15	-0.67	1	0.48	-0.52	4.46543	1	30.53	1
ASTEI11435-PA	scaffold_02332:30:433:1	6.68508	14.1509	1	2	1	1	255.9	159.4	158	192.7	-0.68	-0.7	-0.41	-0.01	0.27	0.29	6.56647	1	52.97	1
ASTEI00049-PA	scaffold_00001:647009:647899:-1	84.1329	53.8889	8	36	3	1	1081.6	832.2	866.3	459	-0.38	-0.32	-1.24	0.06	-0.86	-0.92	77.9912	8	649.34	8
ASTEI06457-PA	scaffold_00040:1446518:1447754:1	13.4546	11.5702	1	8	1	1	635.3	246.2	701.3	321.7	-1.37	0.14	-0.98	1.51	0.39	-1.12	19.4942	1	156.839	1
ASTEI00707-PA	scaffold_00003:230430:231216:1	33.2114	32.3276	6	23	6	1	2656.3	1127.4	1925.6	2254.7	-1.24	-0.46	-0.24	0.77	1	0.23	45.7609	6	304.079	5
ASTEI01388-PA	scaffold_00005:1791719:1794773:1	23.425	44.1441	4	14	4	1	1226.3	376	201.3	1877.5	-1.71	-2.61	0.61	-0.9	2.32	3.22	28.0861	4	128.131	4
ASTEI04035-PA	scaffold_00019:2258911:2275938:-1	127.534	12.0247	16	51	16	1	3086.5	2409.2	1806	1968.3	-0.36	-0.77	-0.65	-0.42	-0.29	0.12	122.242	16	723.569	16
ASTEI04390-PA	scaffold_00022:2164059:2165003:-1	10.0075	12.1212	2	4	2	1	545.9	353.2	288.9	452.2	-0.63	-0.92	-0.27	-0.29	0.36	0.65	7.7609	2	81.03	2
ASTEI05858-PA	scaffold_00034:1204811:1206434:1	4.56751	3.62903	1	3	1	1	159.2	77.5	127.1	114.8	-1.04	-0.33	-0.47	0.71	0.57	-0.15	6.27437	1	13.87	1
ASTEI10881-PA	scaffold_00179:39353:55276:1	10.6488	2.17229	2	3	2	1	560.6	302.3	444.1	379.1	-0.89	-0.34	-0.56	0.55	0.33	-0.23	3.46494	1	73.6	2
ASTEI07761-PA	scaffold_00058:322066:323355:-1	11.8308	9.01639	3	6	3	1	176.2	177.9	77.5	98.6	0.01	-1.18	-0.84	-1.2	-0.85	0.35	10.1885	3	38.8267	3
ASTEI05263-PA	scaffold_00029:1697691:1699496:1	11.201	8.90805	2	3	2	1	16.6	13.4	5	15.1	-0.31	-1.73	-0.14	-1.42	0.17	1.59	7.80687	2	86.85	1
ASTEI03409-PA	scaffold_00014:2010356:2010941:1	30.2289	31.7647	4	18	4	1	3380	2270.5	2038.9	2499.3	-0.57	-0.73	-0.44	-0.16	0.14	0.29	37.7622	4	358.489	4
ASTEI10902-PA	scaffold_00183:65934:70749:-1	15.323	3.73702	3	6	3	1	191	101.6	190.4	92.8	-0.91	0	-1.04	0.91	-0.13	-1.04	17.8549	3	57.74	3
ASTEI02582-PA	scaffold_00010:1150047:1156445:1	8.99183	4.52218	2	4	2	1	48.2	17.2	49.8	30.2	-1.49	0.05	-0.67	1.53	0.81	-0.72	7.82757	2	45.753	2
ASTEI05511-PA	scaffold_00031:1102659:1105932:1	123.893	27.3854	15	100	14	1	9300.3	13895.1	2274.4	2590.9	0.58	-2.03	-1.84	-2.61	-2.42	0.19	214.481	15	1652.87	15
ASTEI06270-PA	scaffold_00038:1222438:1228236:1	5.81361	1.56766	1	2	1	1	33.8	12.2	19.7	36.2	-1.47	-0.78	0.1	0.7	1.57	0.88	3.50538	1	32.85	1
ASTEI10715-PA	scaffold_00154:54529:55812:1	6.68277	3.46535	1	2	1	1	409.5	505.2	123.8	197.3	0.3	-1.73	-1.05	-2.03	-1.36	0.67	5.55848	1	76.94	1
ASTEI06707-PA	scaffold_00043:757082:764080:-1	6.73132	2.26782	2	3	2	1	513.4	297	398.4	340.7	-0.79	-0.37	-0.59	0.42	0.2	-0.23	4.46507	2	36.67	1
ASTEI07897-PA	scaffold_00059:1091658:1095443:-1	189.999	27.4797	21	72	21	1	6537	5101	4668.2	3432.6	-0.36	-0.49	-0.93	-0.13	-0.57	-0.44	200.055	21	1277.14	21
ASTEI05653-PA	scaffold_00032:1672067:1672522:-1	4.05641	6.62252	1	4	1	1	399.2	249.9	324.1	232.3	-0.68	-0.3	-0.78	0.38	-0.11	-0.48	6.22066	1	41.7803	1
ASTEI04385-PA	scaffold_00022:2092279:2097225:-1	95.9695	13.2903	14	37	14	1	2237.7	1509.3	1780.1	1246.9	-0.57	-0.33	-0.84	0.24	-0.28	-0.51	90.3033	14	601.051	14
ASTEI07375-PA	scaffold_00053:930719:933242:1	30.8398	10.395	3	20	3	1	992	748.7	410.7	853.2	-0.41	-1.27	-0.22	-0.87	0.19	1.05	47.604	3	407.615	3
ASTEI11521-PA	scaffold_03838:3:1343:-1	51.7931	18.4397	6	46	6	1	3120.4	2410.4	1830.3	2092.9	-0.37	-0.77	-0.58	-0.4	-0.2	0.19	105.861	6	852.097	6
ASTEI04325-PA	scaffold_00022:696005:699173:1	165.923	38.7838	22	79	22	1	5346.8	4904.8	2606.2	3341.9	-0.12	-1.04	-0.68	-0.91	-0.55	0.36	179.558	21	1167.7	22
ASTEI01760-PA	scaffold_00006:2073250:2079093:1	9.41465	2.7439	1	2	1	1	98.4	90.3	58.9	50.7	-0.12	-0.74	-0.96	-0.62	-0.83	-0.21	7.167	1	64.67	1
ASTEI04477-PA	scaffold_00023:1318851:1321549:1	29.4107	6.05327	3	14	3	1	289.8	187.7	194.9	206.3	-0.63	-0.57	-0.49	0.05	0.14	0.08	34.4684	3	220.539	3
ASTEI03227-PA	scaffold_00014:160084:183417:-1	10.7621	1.49562	3	6	3	1	354	164.6	361.1	195.7	-1.1	0.03	-0.86	1.13	0.25	-0.88	10.7343	3	102.343	3
ASTEI03907-PA	scaffold_00018:1710901:1716325:-1	33.1241	8.05452	5	12	5	1	2673	3469.1	722.5	1256	0.38	-1.89	-1.09	-2.26	-1.47	0.8	29.7986	5	241.256	5
TRYP_PIG;c053 Trypsin - Sus scrofa		93.1839	25.1082	4	901	4	1	43619.6	26147.6	34827.9	27964.5	-0.74	-0.32	-0.64	0.41	0.1	-0.32	2632.76	4	17590.5	4
ASTEI06668-PA	scaffold_00043:213702:217757:1	12.5749	1.24889	1	8	1	1	752.8	263.7	750.8	520.7	-1.51	0	-0.53	1.51	0.98	-0.53	15.6196	1	168.35	1
ASTEI05331-PA	scaffold_00030:314738:315117:1	5.48241	11.0092	1	2	1	1	131.8	51	96.6	121.3	-1.37	-0.45	-0.12	0.92	1.25	0.33	4.9581	1	46.85	1
ASTEI08883-PA	scaffold_00077:558539:565535:-1	18.3359	3.36037	1	6	1	1	20.7	19.2	11.3	11.7	-0.11	-0.87	-0.82	-0.76	-0.71	0.05	13.5986	1	171.74	1
ASTEI00335-PA	scaffold_00001:5260360:5263177:-1	7.54883	4.33145	1	2	1	1	34.5	15.5	20.6	34.2	-1.15	-0.74	-0.01	0.41	1.15	0.73	4.83745	1	54.11	1
ASTEI00574-PA	scaffold_00002:3878587:3880531:1	66.8225	14.6341	7	34	7	1	2644.5	1677	2404.9	1314.2	-0.66	-0.14	-1.01	0.52	-0.35	-0.87	77.5289	7	733.002	7
ASTEI04676-PA	scaffold_00024:2130920:2132083:1	31.9	17.7515	5	21	5	1	3184	2253	2477.4	1767.6	-0.5	-0.36	-0.85	0.14	-0.35	-0.49	48.9237	5	346.06	5
ASTEI02016-PA	scaffold_00007:3285556:3287558:1	6.20329	2.17028	1	4	1	1	339.7	147.9	346.9	198.5	-1.2	0.03	-0.78	1.23	0.42	-0.81	9.38111	1	90.1275	1
ASTEI03735-PA	scaffold_00017:383823:388265:1	10.2185	5.93923	3	5	3	1	749.7	554	413.2	565.2	-0.44	-0.86	-0.41	-0.42	0.03	0.45	6.72135	3	43.41	2
ASTEI10427-PA	scaffold_00130:279444:280931:-1	3.36341	1.81818	1	2	1	1	443.8	226.9	513.7	166.6	-0.97	0.21	-1.41	1.18	-0.45	-1.62	3.76368	1	13.03	1
ASTEI06519-PA	scaffold_00041:627385:634032:-1	2.44697	2.94872	1	2	1	1	6.4	4.4	1.4	7.2	-0.52	-2.18	0.18	-1.66	0.7	2.36	2.41976	1	16.22	1
ASTEI08028-PA	scaffold_00061:525903:527581:-1	23.1415	11.2676	5	14	5	1	825.1	424.8	795.1	468.7	-0.96	-0.05	-0.82	0.9	0.14	-0.76	31.131	5	207.463	5
ASTEI04771-PA	scaffold_00025:1795468:1796301:-1	41.0259	12.2744	3	20	3	1	1623.2	1282.2	1283.7	756.7	-0.34	-0.34	-1.1	0	-0.76	-0.76	56.3476	3	578.39	3
ASTEI02901-PA	scaffold_00011:2763270:2764291:-1	2.53521	3.50319	1	2	1	1	198.1	134.4	106.6	164.6	-0.56	-0.89	-0.27	-0.33	0.29	0.63	2.39572	1	0	1
ASTEI07713-PA	scaffold_00057:967535:980533:1	45.3511	3.52081	6	16	6	1	1026.1	448.6	1073.4	579.3	-1.19	0.07	-0.82	1.26	0.37	-0.89	41.6708	6	271.077	6
ASTEI00429-PA	scaffold_00002:1117525:1122324:-1	10.631	2.80749	2	4	2	1	14.8	7.7	11.1	11.6	-0.94	-0.42	-0.36	0.52	0.58	0.06	9.39897	2	41.08	2
ASTEI05161-PA	scaffold_00028:1940269:1941261:-1	3.05621	3.52113	1	2	1	1	157.3	86	110.6	125.9	-0.87	-0.51	-0.32	0.36	0.55	0.19	3.10809	1	19.23	1
ASTEI08990-PA	scaffold_00080:46609:59180:-1	616.066	36.1304	60	272	60	1	26754.4	16462.5	22179.5	16224	-0.7	-0.27	-0.72	0.43	-0.02	-0.45	677.29	60	5071.27	60
ASTEI04731-PA	scaffold_00025:794779:795537:1	3.13518	5.62771	2	4	2	1	2054.4	1064.3	1373	1775.8	-0.95	-0.58	-0.21	0.37	0.74	0.37	5.55362	2	58.1315	2
ASTEI01730-PA	scaffold_00006:1507221:1508197:1	81.0136	32.6599	9	86	9	1	10162.4	9757.8	5336.4	5803.2	-0.06	-0.93	-0.81	-0.87	-0.75	0.12	188.659	9	1639.32	9
ASTEI04338-PA	scaffold_00022:808465:810857:-1	45.2969	14.5695	7	39	7	1	6398	2065.2	4372.6	6731.5	-1.63	-0.55	0.07	1.08	1.7	0.62	81.66	7	701.383	7
ASTEI04724-PA	scaffold_00025:726690:734324:1	40.2002	18.5102	6	22	6	1	2116.6	1146.5	710.5	2500.3	-0.88	-1.57	0.24	-0.69	1.12	1.82	40.8063	6	364.688	6
ASTEI02015-PA	scaffold_00007:3280785:3282977:-1	8.55455	3.0303	1	2	1	1	101.4	53.4	65.2	90.3	-0.92	-0.64	-0.17	0.29	0.76	0.47	7.3994	1	63.31	1
ASTEI04072-PA	scaffold_00020:831946:833828:1	23.1899	6.97674	2	8	2	1	107.6	64.5	69.5	87.8	-0.74	-0.63	-0.29	0.11	0.44	0.34	19.0322	2	216.375	2
ASTEI02404-PA	scaffold_00009:1854280:1855002:-1	98.8989	54.8913	9	51	8	1	4923.7	2362.8	3493.2	4291.6	-1.06	-0.5	-0.2	0.56	0.86	0.3	120.729	9	1116.73	9
ASTEI08656-PA	scaffold_00073:29755:30907:-1	37.1402	19.4286	5	36	5	1	2821.9	2618.5	1632.3	1566.7	-0.11	-0.79	-0.85	-0.68	-0.74	-0.06	83.7416	5	613.78	5
ASTEI00706-PA	scaffold_00003:228059:229382:-1	31.9089	37.2093	5	14	5	1	2592.7	1051.5	2166.2	2132.2	-1.3	-0.26	-0.28	1.04	1.02	-0.02	38.3239	5	139.21	5
ASTEI09887-PA	scaffold_00106:84562:87159:-1	72.0125	13.3742	6	26	6	1	513.2	303.8	401.2	354.2	-0.76	-0.36	-0.54	0.4	0.22	-0.18	63.0359	6	586.161	6
ASTEI02371-PA	scaffold_00009:1075736:1076807:1	9.28171	14.0244	2	6	2	1	304.3	187.9	167.7	272.7	-0.7	-0.86	-0.16	-0.16	0.54	0.7	10.2707	2	101.457	2
ASTEI08742-PA	scaffold_00074:328460:330696:1	11.0221	1.7931	1	4	1	1	541.3	220.3	631.9	265.6	-1.3	0.22	-1.03	1.52	0.27	-1.25	7.76394	1	65.738	1
ASTEI01959-PA	scaffold_00007:1592975:1595482:-1	5.0459	1.35135	1	4	1	1	125.5	71.5	100.8	86.8	-0.81	-0.32	-0.53	0.5	0.28	-0.21	9.34822	1	115.98	1
ASTEI00240-PA	scaffold_00001:3803791:3804296:-1	19.1573	19.708	2	10	2	1	1154	665.6	1230.2	488.3	-0.79	0.09	-1.24	0.89	-0.45	-1.33	25.2081	2	216.264	2
ASTEI07259-PA	scaffold_00051:523412:527189:1	33.7578	10.9267	6	15	6	1	625.1	445.9	210.5	635	-0.49	-1.57	0.02	-1.08	0.51	1.59	29.3581	6	237.494	5
ASTEI09065-PA	scaffold_00082:236551:246753:-1	26.87	3.35037	4	12	4	1	1042	581.9	782.6	794.8	-0.84	-0.41	-0.39	0.43	0.45	0.02	24.6054	4	167.818	4
ASTEI09120-PA	scaffold_00083:612993:616238:1	66.9604	18.3702	9	49	9	1	3524.4	4835.7	1200	1271.5	0.46	-1.55	-1.47	-2.01	-1.93	0.08	119.975	9	926.742	9
ASTEI07942-PA	scaffold_00060:504590:505667:-1	5.57823	4.7619	1	2	1	1	102.1	68.9	80.2	62.7	-0.57	-0.35	-0.7	0.22	-0.14	-0.35	4.58593	1	45.23	1
ASTEI08120-PA	scaffold_00062:611935:615785:-1	31.6824	7.69231	5	10	5	1	149.5	73	109.3	127.9	-1.03	-0.45	-0.23	0.58	0.81	0.23	23.6442	5	141.1	5
ASTEI03212-PA	scaffold_00013:2777459:2785986:1	3.98759	0.898045	1	2	1	1	43.1	29.9	29.9	29.7	-0.53	-0.53	-0.54	0	-0.01	-0.01	3.62627	1	23.82	1
ASTEI11456-PA	scaffold_02600:1072:1332:1	32.8495	52.3256	3	14	3	1	1667.4	1018.7	765.4	1679.9	-0.71	-1.12	0.01	-0.41	0.72	1.13	33.2972	3	328.284	3
ASTEI01903-PA	scaffold_00007:128864:129607:1	4.23815	5.66802	1	2	1	1	304	348.4	127	156.4	0.2	-1.26	-0.96	-1.46	-1.16	0.3	4.21744	1	50.04	1
ASTEI10335-PA	scaffold_00126:228890:235640:1	3.07541	1.80328	1	2	1	1	338.3	321.4	101.1	281.2	-0.07	-1.74	-0.27	-1.67	-0.19	1.48	4.44691	1	39.13	1
ASTEI05989-PA	scaffold_00035:1233235:1238689:1	84.0253	23.0159	6	24	6	1	1494.6	1419.1	1166.7	534.1	-0.07	-0.36	-1.48	-0.28	-1.41	-1.13	63.0227	6	541.045	6
ASTEI10755-PA	scaffold_00161:9549:13262:1	13.6068	4.2503	2	5	2	1	17.3	18.9	10.2	7.1	0.13	-0.76	-1.29	-0.89	-1.42	-0.53	14.948	2	41.49	1
ASTEI05160-PA	scaffold_00028:1937237:1939349:-1	43.2244	11.7002	5	21	5	1	2397.8	1573.2	1547	1889.2	-0.61	-0.63	-0.34	-0.02	0.26	0.29	38.8885	5	269.728	5
ASTEI02442-PA	scaffold_00009:2344685:2350438:1	10.2013	6.71875	2	4	2	1	216.5	184.9	66.5	201.1	-0.23	-1.7	-0.11	-1.48	0.12	1.6	7.42231	2	51.16	2
ASTEI02599-PA	scaffold_00010:1248194:1249112:-1	5.30942	13.986	2	5	2	1	997.3	529	779.8	775.8	-0.91	-0.35	-0.36	0.56	0.55	-0.01	6.45848	2	53.4588	2
ASTEI06610-PA	scaffold_00042:1190606:1211572:1	12.6864	4.10743	2	8	2	1	1583.8	2244.5	531.6	536.1	0.5	-1.57	-1.56	-2.08	-2.07	0.01	16.5269	2	181.908	2
ASTEI06860-PA	scaffold_00045:501963:503341:-1	68.6597	45.0495	7	22	7	1	3084.2	2512.3	1923.3	2021.5	-0.3	-0.68	-0.61	-0.39	-0.31	0.07	56.275	7	390.717	7
ASTEI04262-PA	scaffold_00021:2109843:2116093:-1	27.988	5.28097	5	14	5	1	812.1	693.6	511.1	497.4	-0.23	-0.67	-0.71	-0.44	-0.48	-0.04	36.5048	5	295.233	5
ASTEI03895-PA	scaffold_00018:1235743:1238908:-1	8.42955	5.03356	2	4	2	1	65.6	27	45.7	64.7	-1.28	-0.52	-0.02	0.76	1.26	0.5	9.60522	2	28.32	2
ASTEI10474-PA	scaffold_00134:143177:157038:1	91.9545	8.4885	10	40	10	1	3379.7	1453.2	1487.3	4145.2	-1.22	-1.18	0.29	0.03	1.51	1.48	94.7615	10	682.364	10
ASTEI05718-PA	scaffold_00033:459397:460822:-1	8.60345	5.08475	1	2	1	1	50.4	34.1	24.3	47.3	-0.56	-1.05	-0.09	-0.49	0.47	0.96	6.76521	1	69.95	1
ASTEI09148-PA	scaffold_00084:100031:101280:-1	11.1471	9.14454	2	4	2	1	629.5	641.2	438	244.7	0.03	-0.52	-1.36	-0.55	-1.39	-0.84	9.29684	2	83.66	2
ASTEI02282-PA	scaffold_00008:3547073:3557627:1	874.968	41.3179	75	390	75	1	30928.8	24502.8	21336.3	19310	-0.34	-0.54	-0.68	-0.2	-0.34	-0.14	1078.72	74	7774.69	75
ASTEI02057-PA	scaffold_00008:131927:133080:1	2.89585	2.08333	1	2	1	1	170.7	72.6	227.5	60.6	-1.23	0.41	-1.49	1.65	-0.26	-1.91	2.30952	1	24.9	1
ASTEI06612-PA	scaffold_00042:1261027:1262278:-1	6.75895	4.61956	1	2	1	1	51.3	35.9	26.2	46.2	-0.51	-0.97	-0.15	-0.45	0.37	0.82	6.514	1	43.05	1
ASTEI05089-PA	scaffold_00028:717129:727200:1	8.34428	6.94444	2	4	2	1	1368.7	1448.7	537.9	905.6	0.08	-1.35	-0.6	-1.43	-0.68	0.75	7.22468	2	62.8886	2
ASTEI02180-PA	scaffold_00008:1875669:1877572:1	76.2223	20.6261	8	41	8	1	2416.9	1696.6	1767.4	1650.9	-0.51	-0.45	-0.55	0.06	-0.04	-0.1	105.83	8	1096.66	8
ASTEI03302-PA	scaffold_00014:986150:989957:-1	48.885	15.6463	6	20	6	1	530.7	375.3	391.9	358.3	-0.5	-0.44	-0.57	0.06	-0.07	-0.13	52.1343	6	338.22	6
ASTEI10716-PA	scaffold_00154:56594:59068:-1	121.963	27.0778	14	49	14	1	4153.7	2455	3884.4	2479.1	-0.76	-0.1	-0.74	0.66	0.01	-0.65	110.674	14	729.22	14
ASTEI09468-PA	scaffold_00093:294328:297878:1	60.4093	11.579	11	27	11	1	4197.7	2557.4	3443.3	2919	-0.71	-0.29	-0.52	0.43	0.19	-0.24	57.5443	11	481.601	10
ASTEI03658-PA	scaffold_00016:1158315:1160461:-1	12.5862	7.08783	2	4	2	1	133.8	73.1	101.7	109.5	-0.87	-0.4	-0.29	0.48	0.58	0.11	10.105	2	30.84	2
ASTEI03404-PA	scaffold_00014:1933498:1944864:-1	23.1156	4.1881	3	8	3	1	137	107.4	80.1	103.9	-0.35	-0.77	-0.4	-0.42	-0.05	0.38	22.6707	3	189.672	3
ASTEI06589-PA	scaffold_00042:422214:425939:1	11.5352	2.91577	1	4	1	1	7.1	2.5	9.4	3.2	-1.52	0.41	-1.14	1.94	0.38	-1.56	9.25183	1	69.32	1
ASTEI07551-PA	scaffold_00055:1142987:1146090:-1	8.49313	3.40357	2	4	2	1	647.9	312.6	654.9	415.5	-1.05	0.02	-0.64	1.07	0.41	-0.66	7.481	2	70.55	2
ASTEI08943-PA	scaffold_00079:583733:587861:-1	87.3033	33.0808	13	52	13	1	6565.9	2454.5	7596.3	3969	-1.42	0.21	-0.73	1.63	0.69	-0.94	122.444	13	1177.64	11
ASTEI07723-PA	scaffold_00057:1049429:1053524:-1	4.54648	1.91898	2	4	2	1	433.3	391	296.3	238	-0.15	-0.55	-0.86	-0.4	-0.72	-0.32	5.74762	2	29.36	2
ASTEI04829-PA	scaffold_00026:493485:494504:-1	51.7972	28.9086	6	22	6	1	2287.5	1497.8	887.6	2504.9	-0.61	-1.37	0.13	-0.75	0.74	1.5	52.2173	6	459.875	6
ASTEI01492-PA	scaffold_00005:3022305:3026252:-1	18.5612	4.1109	3	6	3	1	489.7	516.2	250.7	280.8	0.08	-0.97	-0.8	-1.04	-0.88	0.16	15.4766	3	107.67	3
ASTEI03859-PA	scaffold_00018:252404:253971:-1	6.6031	2.93501	1	2	1	1	22.1	17.4	19.7	10.1	-0.34	-0.17	-1.13	0.18	-0.78	-0.96	3.48435	1	56.46	1
ASTEI02066-PA	scaffold_00008:238010:238588:-1	15.232	18.2292	3	10	2	1	594.3	428.5	364.2	480.3	-0.47	-0.71	-0.31	-0.23	0.16	0.4	18.0449	3	159.646	3
ASTEI08706-PA	scaffold_00074:47310:48617:-1	41.7214	20	7	19	6	1	1689.8	1031.4	922.8	1671.7	-0.71	-0.87	-0.02	-0.16	0.7	0.86	40.7357	6	337.226	7
ASTEI01432-PA	scaffold_00005:2171955:2176815:1	37.4236	28.0303	4	13	4	1	1114.4	1075	542.2	774	-0.05	-1.04	-0.53	-0.99	-0.47	0.51	36.4404	4	297.487	3
ASTEI09840-PA	scaffold_00105:144570:144888:1	19.3065	25	1	8	1	1	508.4	344.1	461.6	285.5	-0.56	-0.14	-0.83	0.42	-0.27	-0.69	26.6396	1	379.376	1
ASTEI11088-PA	scaffold_00341:2431:11691:1	64.4067	16.3585	7	18	7	1	830.6	677.2	535.7	573	-0.29	-0.63	-0.54	-0.34	-0.24	0.1	51.9313	7	306.771	7
ASTEI05709-PA	scaffold_00033:426380:427123:1	173.668	89.8785	16	145	16	1	15167.8	12027.7	6179.3	14412.8	-0.33	-1.3	-0.07	-0.96	0.26	1.22	364.942	16	2931.43	16
ASTEI10056-PA	scaffold_00111:26042:28421:1	5.80883	1.68971	1	2	1	1	584.1	330	568.2	360.7	-0.82	-0.04	-0.7	0.78	0.13	-0.66	5.1153	1	51.84	1
ASTEI07654-PA	scaffold_00057:15179:16721:-1	4.95703	2.407	1	2	1	1	777.8	239.7	910.4	528.3	-1.7	0.23	-0.56	1.93	1.14	-0.79	3.95916	1	36.23	1
ASTEI08263-PA	scaffold_00064:844985:855613:1	49.8711	42.1875	7	24	7	1	1998.6	1992.5	1329.2	991.2	0	-0.59	-1.01	-0.58	-1.01	-0.42	49.3548	7	425.54	7
ASTEI09438-PA	scaffold_00092:525540:526907:-1	48.2538	21.3187	7	24	7	1	2207.6	1472.2	2055.9	1249	-0.58	-0.1	-0.82	0.48	-0.24	-0.72	54.736	7	342.575	7
ASTEI06428-PA	scaffold_00040:796227:808438:-1	28.7566	2.87687	4	14	4	1	436.7	160.6	283.3	501.9	-1.44	-0.62	0.2	0.82	1.64	0.83	29.2262	4	153.85	4
ASTEI09919-PA	scaffold_00106:366178:367138:1	4.55878	8.39695	1	4	1	1	1128.9	1250	562.4	635	0.15	-1.01	-0.83	-1.15	-0.98	0.18	7.09005	1	81.0879	1
ASTEI01063-PA	scaffold_00004:692340:694967:-1	16.0382	5.08274	3	6	3	1	981.5	449.4	870.2	810.4	-1.13	-0.17	-0.28	0.95	0.85	-0.1	12.7792	3	110.754	3
ASTEI02224-PA	scaffold_00008:2478573:2480104:-1	17.174	8.04348	3	7	3	1	2795.1	1166	3079.8	1826.9	-1.26	0.14	-0.61	1.4	0.65	-0.75	17.7777	3	107.851	3
ASTEI07747-PA	scaffold_00058:122573:124372:1	32.0155	12.5209	5	10	5	1	1033.5	578.9	812.1	854.5	-0.84	-0.35	-0.27	0.49	0.56	0.07	25.8783	5	199.121	5
ASTEI08189-PA	scaffold_00063:170979:175179:1	3.04832	3.92157	1	2	1	1	94.4	66.6	14.7	124.3	-0.5	-2.68	0.4	-2.18	0.9	3.08	2.49934	1	56.75	1
ASTEI02350-PA	scaffold_00009:768561:770534:-1	4.959	2.2807	1	2	1	1	21.2	5.8	29.4	11.1	-1.88	0.47	-0.94	2.35	0.94	-1.41	3.7671	1	30.93	1
ASTEI07279-PA	scaffold_00051:800229:807346:1	14.9151	6.86567	2	6	2	1	960.3	833.1	363	898.2	-0.21	-1.4	-0.1	-1.2	0.11	1.31	13.2975	2	99.8472	2
ASTEI05913-PA	scaffold_00035:67330:70367:-1	32.7683	17.7711	4	16	4	1	1519.1	415.4	418.6	2487.7	-1.87	-1.86	0.71	0.01	2.58	2.57	40.5525	4	293.458	4
ASTEI06190-PA	scaffold_00038:64743:66025:-1	34.9725	10.8642	3	20	3	1	676	494.2	375.2	609.9	-0.45	-0.85	-0.15	-0.4	0.3	0.7	42.0395	3	308.545	3
ASTEI02972-PA	scaffold_00012:1011862:1017232:-1	15.9245	10.7246	3	6	3	1	569.2	345.9	416.7	486.1	-0.72	-0.45	-0.23	0.27	0.49	0.22	12.2156	3	101.413	3
ASTEI02211-PA	scaffold_00008:2344431:2345410:1	17.1401	12.5448	3	6	3	1	917.6	547.1	781.9	684.5	-0.75	-0.23	-0.42	0.52	0.32	-0.19	13.5159	3	122.156	3
ASTEI07320-PA	scaffold_00052:493891:500505:-1	60.7305	5.91039	10	28	9	1	1200.5	562.2	1255.3	817.2	-1.09	0.06	-0.55	1.16	0.54	-0.62	57.7118	10	518.063	10
ASTEI08635-PA	scaffold_00072:650542:653635:1	5.81474	1.78926	1	4	1	1	39.4	28.4	11.9	46.2	-0.47	-1.73	0.23	-1.25	0.7	1.96	7.43073	1	67.68	1
ASTEI05853-PA	scaffold_00034:1173805:1177041:-1	2.20253	4.57143	1	6	1	1	43.5	30	27	38.5	-0.54	-0.69	-0.18	-0.15	0.36	0.51	9.74675	1	0	1
ASTEI04006-PA	scaffold_00019:1315609:1317939:-1	28.4381	22.3368	4	8	4	1	565.2	504.3	404.4	332.7	-0.16	-0.48	-0.76	-0.32	-0.6	-0.28	23.2625	4	202.111	4
ASTEI06653-PA	scaffold_00043:87028:92159:-1	11.0769	2.67341	3	6	3	1	730.8	305.8	969.4	331.7	-1.26	0.41	-1.14	1.66	0.12	-1.55	10.8779	3	86.7899	3
ASTEI00989-PA	scaffold_00004:2905:4704:1	43.5922	34.3195	5	28	5	1	2583.4	1106.5	2371.7	2202.8	-1.22	-0.12	-0.23	1.1	0.99	-0.11	62.6644	5	613.809	5
ASTEI09992-PA	scaffold_00108:207957:212401:-1	7.75473	15.9091	1	2	1	1	7.8	2.9	4.7	9.5	-1.4	-0.73	0.28	0.67	1.68	1.01	5.16968	1	37.83	1
ASTEI03966-PA	scaffold_00019:713551:714791:1	17.6824	10.2102	3	8	3	1	159.1	143.2	102.9	104	-0.15	-0.63	-0.61	-0.48	-0.46	0.02	19.5243	3	154.599	3
ASTEI03053-PA	scaffold_00012:2906928:2910932:1	14.0548	3.9173	3	8	3	1	1445.8	2127.6	425.7	632.8	0.56	-1.76	-1.19	-2.32	-1.75	0.57	17.8285	3	154.187	3
ASTEI10246-PA	scaffold_00120:238918:246361:-1	12.17	1.58371	1	4	1	1	504.4	269.9	508.2	333.9	-0.9	0.01	-0.59	0.91	0.31	-0.61	10.1277	1	104.13	1
ASTEI02062-PA	scaffold_00008:163357:164367:1	4.01977	6.77419	1	2	1	1	5.7	5.4	4.8	2.3	-0.07	-0.24	-1.32	-0.17	-1.26	-1.08	3.14439	1	35.85	1
ASTEI01123-PA	scaffold_00004:2348003:2356826:-1	11.2901	3.18772	2	4	2	1	558.3	325.8	438.2	467	-0.78	-0.35	-0.26	0.43	0.52	0.09	10.8886	2	98.64	2
ASTEI05925-PA	scaffold_00035:311250:311903:-1	3.86646	7.62712	1	2	1	1	138.2	97.5	94.5	113.9	-0.5	-0.55	-0.28	-0.05	0.22	0.27	3.57085	1	35.65	1
ASTEI09795-PA	scaffold_00103:481005:484378:-1	6.32911	4.90956	1	2	1	1	8.3	7	4.2	7.2	-0.25	-0.98	-0.21	-0.74	0.04	0.78	4.73361	1	55.01	1
ASTEI07104-PA	scaffold_00049:436409:437077:-1	9.03325	7.65766	1	2	1	1	63.8	53.9	47.6	39.8	-0.24	-0.42	-0.68	-0.18	-0.44	-0.26	6.44628	1	79.31	1
ASTEI06836-PA	scaffold_00045:126879:128635:-1	135.161	43.4938	17	82	17	1	7490.3	5405.4	1788.2	9417.1	-0.47	-2.07	0.33	-1.6	0.8	2.4	196.767	17	1791	17
ASTEI02883-PA	scaffold_00011:2400041:2403529:-1	72.6645	25.5755	5	44	5	1	682	902.3	355.9	254.3	0.4	-0.94	-1.42	-1.34	-1.83	-0.49	152.598	5	899.28	5
ASTEI02242-PA	scaffold_00008:2713829:2715016:-1	10.2432	7.59494	2	4	2	1	916	756.5	462.7	812.9	-0.28	-0.99	-0.17	-0.71	0.1	0.81	9.07506	2	57.3996	2
ASTEI06661-PA	scaffold_00043:136611:138157:-1	23.1797	17.2619	4	12	4	1	3555.3	1060.5	4452.6	2386.6	-1.75	0.32	-0.58	2.07	1.17	-0.9	22.6839	4	181.603	4
ASTEI05047-PA	scaffold_00027:1864539:1866064:1	199.334	59.2771	20	105	20	1	9664.2	8614.4	3900.1	8992.8	-0.17	-1.31	-0.1	-1.14	0.06	1.21	256.083	20	2285.88	20
ASTEI02677-PA	scaffold_00010:3001743:3004607:1	93.6781	16.1426	10	37	10	1	1622.2	1148.2	1548	914.6	-0.5	-0.07	-0.83	0.43	-0.33	-0.76	104.857	10	523.005	9
ASTEI04830-PA	scaffold_00026:496181:501400:-1	10.9611	9.06344	2	10	2	1	262.8	208.5	198	179	-0.33	-0.41	-0.55	-0.07	-0.22	-0.15	21.4999	2	102.93	2
ASTEI04872-PA	scaffold_00026:1057728:1067293:-1	92.3889	13.9741	10	47	10	1	4427.7	3447.2	4029.1	2400.2	-0.36	-0.14	-0.88	0.23	-0.52	-0.75	101.762	10	992.108	10
ASTEI01274-PA	scaffold_00005:273707:278545:-1	43.0776	5.3898	5	16	5	1	1352.8	748	1271.1	998.7	-0.85	-0.09	-0.44	0.77	0.42	-0.35	36.9493	5	270.067	5
ASTEI09707-PA	scaffold_00101:185973:186377:1	3.30373	14.1791	1	2	1	1	28.6	18.9	28.2	16.8	-0.6	-0.02	-0.77	0.58	-0.17	-0.75	2.69414	1	0	1
ASTEI04986-PA	scaffold_00027:395175:396666:1	5.85449	4.43038	1	2	1	1	122.5	53.3	43.1	177	-1.2	-1.51	0.53	-0.31	1.73	2.04	5.34213	1	50.08	1
ASTEI10907-PA	scaffold_00186:157:10839:-1	13.8415	9.60452	3	5	3	1	212.2	128	158.3	187.7	-0.73	-0.42	-0.18	0.31	0.55	0.25	12.7781	3	58.75	2
ASTEI04003-PA	scaffold_00019:1294762:1300796:1	21.57	2.48588	3	6	3	1	665.4	432.8	641.8	411.9	-0.62	-0.05	-0.69	0.57	-0.07	-0.64	13.3171	3	162.311	3
ASTEI03805-PA	scaffold_00017:1603697:1604023:-1	81.4286	67.5926	9	97	9	1	3802.8	4027.1	1921.9	2546.4	0.08	-0.98	-0.58	-1.07	-0.66	0.41	242.059	8	1678.24	9
ASTEI01359-PA	scaffold_00005:1469438:1470829:1	267.363	55.7235	22	520	8	1	9886.9	5319.9	9880.2	6894.2	-0.89	0	-0.52	0.89	0.37	-0.52	1180.01	21	6108.86	21
ASTEI05575-PA	scaffold_00032:154313:155797:1	30.7302	34.6667	4	14	4	1	1112.5	812.6	1057.6	621.7	-0.45	-0.07	-0.84	0.38	-0.39	-0.77	29.5978	4	198.02	4
ASTEI10732-PA	scaffold_00156:132149:137881:1	210.328	55.2198	17	436	17	1	22608.2	16767	6967.5	27001.3	-0.43	-1.7	0.26	-1.27	0.69	1.95	995.843	17	7674.36	17
ASTEI06899-PA	scaffold_00045:1171789:1173257:1	46.4244	17.5325	5	14	5	1	1554.5	707.7	2094.4	686.4	-1.14	0.43	-1.18	1.57	-0.04	-1.61	40.5858	5	281.361	5
ASTEI07545-PA	scaffold_00055:1125236:1129898:-1	115.537	19.8549	17	67	17	1	6822.6	6438.8	5192.6	3679.7	-0.08	-0.39	-0.89	-0.31	-0.81	-0.5	137.8	17	988.016	16
ASTEI10104-PA	scaffold_00112:253308:253700:1	110.666	39.2308	6	96	6	1	7088.8	3358.7	8994.2	3579.4	-1.08	0.34	-0.99	1.42	0.09	-1.33	253.244	6	1714.47	6
ASTEI10204-PA	scaffold_00118:258076:259773:-1	59.5577	21.087	6	26	6	1	2604.4	2426.2	841.6	2603	-0.1	-1.63	0	-1.53	0.1	1.63	73.12	6	638.317	6
ASTEI08356-PA	scaffold_00066:677346:678075:-1	33.4833	22.0339	6	44	4	1	2662.9	1316	2881.4	1821.5	-1.02	0.11	-0.55	1.13	0.47	-0.66	63.8797	5	310.208	6
ASTEI03941-PA	scaffold_00019:323712:350536:1	115.716	16.9371	10	58	10	1	4087.6	4243.4	2532.4	2467.3	0.05	-0.69	-0.73	-0.74	-0.78	-0.04	141.698	10	1144.78	10
ASTEI09973-PA	scaffold_00107:473948:490982:-1	75.2311	3.42071	11	30	11	1	1231.4	916.5	1021.2	847.2	-0.43	-0.27	-0.54	0.16	-0.11	-0.27	64.0602	11	407.28	11
ASTEI01576-PA	scaffold_00005:3779031:3781930:1	57.2023	13.7349	9	26	8	1	2642.2	2214.3	1722.7	2038.7	-0.25	-0.62	-0.37	-0.36	-0.12	0.24	54.7449	9	477.526	9
ASTEI09997-PA	scaffold_00108:352999:353468:1	11.8545	33.0508	4	8	4	1	1239.5	651.8	1574.8	581.4	-0.93	0.35	-1.09	1.27	-0.16	-1.44	13.6439	4	115.869	4
ASTEI07883-PA	scaffold_00059:839650:840447:1	26.058	23.8095	3	6	3	1	106.2	74.1	92.1	74.5	-0.52	-0.21	-0.51	0.31	0.01	-0.31	17.2774	3	139.244	3
ASTEI01460-PA	scaffold_00005:2549950:2550917:1	3.96178	3.40909	1	2	1	1	138.9	204.9	54.8	55	0.56	-1.34	-1.34	-1.9	-1.9	0.01	4.35069	1	41.27	1
ASTEI00967-PA	scaffold_00003:5157108:5166828:-1	4.73707	0.652377	1	2	1	1	37.6	36.9	22.6	25.8	-0.03	-0.74	-0.54	-0.71	-0.51	0.19	4.22923	1	35.09	1
ASTEI04064-PA	scaffold_00020:734751:739051:1	23.1653	13.8122	4	10	4	1	733.1	580.7	391.2	690.5	-0.34	-0.91	-0.09	-0.57	0.25	0.82	22.5839	4	119.433	4
ASTEI00810-PA	scaffold_00003:2181897:2193135:1	4.06318	1.10132	1	2	1	1	623.1	330.6	277	806.8	-0.91	-1.17	0.37	-0.26	1.29	1.54	3.84239	1	21.4	1
ASTEI10309-PA	scaffold_00124:186002:199934:-1	9.91471	6.48968	1	4	1	1	48.8	21	15.6	74.2	-1.22	-1.64	0.61	-0.43	1.82	2.25	12.1668	1	119.77	1
ASTEI05097-PA	scaffold_00028:897230:901241:1	9.23525	3.18021	2	4	2	1	56.6	33.4	41.4	53.7	-0.76	-0.45	-0.08	0.31	0.68	0.37	7.23412	2	66.58	2
ASTEI01049-PA	scaffold_00004:555105:556675:-1	22.6184	10.2719	3	10	2	1	866.7	529.8	898.9	541.2	-0.71	0.05	-0.68	0.76	0.03	-0.73	17.5368	3	177.473	3
ASTEI00794-PA	scaffold_00003:1741482:1741712:-1	2.19627	9.21053	1	2	1	1	1126.1	1212.1	666.5	681.1	0.11	-0.76	-0.73	-0.86	-0.83	0.03	3.11943	1	38.55	1
ASTEI03434-PA	scaffold_00014:2406194:2418115:1	29.1903	6.15655	5	10	5	1	990	980.6	745.9	524.4	-0.01	-0.41	-0.92	-0.39	-0.9	-0.51	24.2237	5	106.03	5
ASTEI02774-PA	scaffold_00011:823547:830413:1	168.305	19.6013	11	197	11	1	9546	13088.8	2796.7	5845	0.46	-1.77	-0.71	-2.23	-1.16	1.06	504.416	11	3838.53	11
ASTEI10433-PA	scaffold_00131:83479:88556:-1	52.44	11.9909	7	18	7	1	1864.1	1339.8	1637.4	1268.5	-0.48	-0.19	-0.56	0.29	-0.08	-0.37	48.3907	7	254.26	7
ASTEI11043-PA	scaffold_00286:55:2830:1	9.26769	2.58216	1	2	1	1	35.7	37.6	16.7	27	0.07	-1.1	-0.4	-1.17	-0.48	0.7	6.44735	1	48.15	1
ASTEI03458-PA	scaffold_00014:2687814:2689106:1	7.3883	8.37209	2	4	2	1	111.9	84.1	65.6	105.2	-0.41	-0.77	-0.09	-0.36	0.32	0.68	6.08518	2	27.93	2
ASTEI06909-PA	scaffold_00046:2850:4102:-1	7.26832	4.30464	1	4	1	1	532.3	329.7	321.8	561.8	-0.69	-0.73	0.08	-0.04	0.77	0.8	6.01864	1	18.74	1
ASTEI07805-PA	scaffold_00058:778048:781506:1	33.19	10.1124	5	12	5	1	1679.9	914.8	422.5	2493	-0.88	-1.99	0.57	-1.11	1.45	2.56	26.2676	5	263.38	5
ASTEI00850-PA	scaffold_00003:3008054:3015832:1	69.7357	11.336	9	46	9	1	3702.2	4042.7	1975.9	2427.2	0.13	-0.91	-0.61	-1.03	-0.74	0.3	92.2686	9	631.929	9
ASTEI10891-PA	scaffold_00181:59641:63037:1	13.5127	8.17996	2	4	2	1	93.8	58.7	120.1	35.3	-0.68	0.36	-1.41	1.03	-0.73	-1.77	13.5548	2	92.7652	2
ASTEI01458-PA	scaffold_00005:2535940:2538341:1	9.82235	8.13954	2	4	2	1	888.6	390.3	511.7	1125.8	-1.19	-0.8	0.34	0.39	1.53	1.14	8.17336	2	34.44	2
ASTEI05820-PA	scaffold_00034:50151:54386:-1	67.0939	15.9116	11	32	11	1	4536.5	2791.4	2961	4610.5	-0.7	-0.62	0.02	0.09	0.72	0.64	68.487	11	489.711	11
ASTEI07203-PA	scaffold_00050:1152430:1154264:1	15.2271	6.46258	2	6	2	1	202.7	176.8	175.8	110.7	-0.2	-0.21	-0.87	-0.01	-0.68	-0.67	13.2785	2	82.3167	2
ASTEI05257-PA	scaffold_00029:1641046:1643193:-1	17.0821	3.63636	2	6	2	1	92.8	65.7	95.1	51.4	-0.5	0.04	-0.85	0.53	-0.35	-0.89	13.412	2	171.264	2
ASTEI05728-PA	scaffold_00033:591010:592086:1	47.0395	21.5084	6	20	6	1	2132.7	1038.7	2445.5	1394.8	-1.04	0.2	-0.61	1.24	0.43	-0.81	48.2197	6	370.322	6
ASTEI05695-PA	scaffold_00033:186277:190426:-1	11.8929	15.2334	2	6	2	1	3.7		8.5		-6.64	1.2	-6.64	6.64		-6.64	10.8662	2	116.48	2
ASTEI01831-PA	scaffold_00006:3275323:3277010:-1	7.5252	21.7822	1	2	1	1	31.1	19.5	23.1	28.6	-0.67	-0.43	-0.12	0.24	0.55	0.31	6.96426	1	18.16	1
ASTEI10759-PA	scaffold_00161:19201:21485:1	27.9879	12.4108	5	12	5	1	499.4	344.4	540.2	259.9	-0.54	0.11	-0.94	0.65	-0.41	-1.06	25.8534	5	200.19	5
ASTEI05952-PA	scaffold_00035:584303:587425:-1	25.3219	4.56026	3	8	3	1	1061.4	952.9	750.2	739.7	-0.16	-0.5	-0.52	-0.35	-0.37	-0.02	20.3987	3	147.563	3
ASTEI05022-PA	scaffold_00027:1168216:1182282:1	27.0611	9.18253	5	10	5	1	1060.9	732.6	918.8	790.3	-0.53	-0.21	-0.42	0.33	0.11	-0.22	21.2882	5	123.908	5
ASTEI09457-PA	scaffold_00093:139225:142015:-1	117.3	23.6722	11	68	11	1	9136	11072.1	4745.5	5219.8	0.28	-0.94	-0.81	-1.22	-1.08	0.14	169.344	11	1286.73	11
ASTEI06905-PA	scaffold_00045:1230992:1235041:-1	3.42113	1.18074	1	2	1	1	210.8	151.7	157.6	176.4	-0.47	-0.42	-0.26	0.05	0.22	0.16	2.99813	1	0	1
ASTEI00999-PA	scaffold_00004:48241:49065:1	42.7275	34.9345	7	22	7	1	1674.3	1726.8	948.3	1187.8	0.04	-0.82	-0.5	-0.86	-0.54	0.32	45.1842	7	257.087	7
ASTEI01899-PA	scaffold_00007:27020:27556:-1	97.5227	71.9101	7	52	7	1	3608.4	2573	2290.6	3471.5	-0.49	-0.66	-0.06	-0.17	0.43	0.6	133.033	7	1056.26	6
ASTEI10401-PA	scaffold_00129:183213:185430:1	20.1442	5.43657	3	8	3	1	998	473.1	1223	610.7	-1.08	0.29	-0.71	1.37	0.37	-1	18.0612	3	146.321	3
ASTEI00164-PA	scaffold_00001:2461189:2464991:1	7.16513	1.53453	1	2	1	1	50.2	43.7	42.2	30.1	-0.2	-0.25	-0.74	-0.05	-0.54	-0.49	5.4373	1	13.32	1
ASTEI07413-PA	scaffold_00054:358259:361356:-1	17.3393	5.93714	3	8	3	1	716.1	358.3	968.9	329.7	-1	0.44	-1.12	1.44	-0.12	-1.56	21.7457	3	130.901	3
ASTEI03043-PA	scaffold_00012:2716142:2720738:1	187.907	34.9265	23	98	23	1	12644.5	7914.7	4060.3	17286.2	-0.68	-1.64	0.45	-0.96	1.13	2.09	222.77	22	1602.05	23
ASTEI04722-PA	scaffold_00025:670415:671413:-1	176.267	63.5542	16	259	16	1	14085.8	10199.6	7240.5	15162.9	-0.47	-0.96	0.11	-0.49	0.57	1.07	576.151	15	4455.67	16
ASTEI06556-PA	scaffold_00041:1391992:1392898:-1	33.0373	25.1046	4	10	4	1	2006.9	1478.8	1565.6	1601.3	-0.44	-0.36	-0.33	0.08	0.11	0.03	24.2798	4	152.155	4
ASTEI05658-PA	scaffold_00032:1783769:1787610:1	24.6308	6.69811	5	10	5	1	73.5	56.9	64.5	49.3	-0.37	-0.19	-0.58	0.18	-0.21	-0.39	20.4129	5	87.3397	5
ASTEI01998-PA	scaffold_00007:2798196:2800024:-1	8.29878	2.79851	1	2	1	1	411.9	393	362.6	201.5	-0.07	-0.18	-1.03	-0.12	-0.96	-0.85	5.29789	1	64.6	1
ASTEI06663-PA	scaffold_00043:163621:166886:1	77.0862	23.7443	6	32	6	1	2900.4	1993.5	3028.3	1717.4	-0.54	0.06	-0.76	0.6	-0.22	-0.82	91.6768	6	704.556	6
ASTEI04355-PA	scaffold_00022:1317170:1322600:1	73.4833	10.3448	9	31	9	1	2018	1236.5	2509.4	944.9	-0.71	0.31	-1.09	1.02	-0.39	-1.41	68.2583	8	434.086	8
ASTEI06611-PA	scaffold_00042:1247705:1259961:1	19.6451	2.82282	3	8	3	1	913.7	297	840.9	987.4	-1.62	-0.12	0.11	1.5	1.73	0.23	18.7173	3	112.032	3
ASTEI08904-PA	scaffold_00078:551250:552420:-1	16.2014	13.5659	3	8	3	1	247.9	131.1	166.7	279.7	-0.92	-0.57	0.17	0.35	1.09	0.75	14.2796	3	178.67	3
ASTEI03284-PA	scaffold_00014:787261:789001:-1	41.4998	19.8165	9	22	9	1	2201.1	1190.9	1831.7	2110.6	-0.89	-0.27	-0.06	0.62	0.83	0.2	43.3938	9	303.475	9
ASTEI05276-PA	scaffold_00029:1779800:1780558:-1	3.3709	6.93069	1	2	1	1	61	31.7	55.1	55.5	-0.94	-0.15	-0.13	0.8	0.81	0.01	3.52284	1	15.65	1
ASTEI00099-PA	scaffold_00001:1457699:1471582:1	77.5495	3.98094	8	32	8	1	1434.3	748.2	1555.3	1047.2	-0.94	0.12	-0.45	1.06	0.49	-0.57	80.524	8	656.605	7
ASTEI06445-PA	scaffold_00040:1268169:1271086:-1	5.42067	7.8853	1	2	1	1	30	19.3	18	32.9	-0.64	-0.74	0.13	-0.1	0.77	0.87	5.73261	1	41.42	1
ASTEI09250-PA	scaffold_00086:492889:495774:1	37.3937	9.26119	5	14	5	1	135.5	80.2	154.6	81.9	-0.76	0.19	-0.73	0.95	0.03	-0.92	34.1901	5	206.62	5
ASTEI10795-PA	scaffold_00165:60103:60893:1	74.355	43.7229	7	46	7	1	943	618.3	1218.5	367	-0.61	0.37	-1.36	0.98	-0.75	-1.73	123.5	7	882.971	7
ASTEI01036-PA	scaffold_00004:409283:411411:1	13.3876	18.2648	3	6	2	1	538.5	399.2	298.3	561	-0.43	-0.85	0.06	-0.42	0.49	0.91	12.9374	3	53.4159	3
ASTEI10548-PA	scaffold_00140:33620:35224:-1	41.139	12.2699	4	22	4	1	1396.7	856.2	884.5	1523.8	-0.71	-0.66	0.13	0.05	0.83	0.78	51.5815	4	558.896	4
ASTEI04149-PA	scaffold_00020:2128301:2131655:1	22.6527	8.31234	2	7	2	1	110.3	74.1	99.4	84.7	-0.57	-0.15	-0.38	0.42	0.19	-0.23	14.8882	2	192.601	2
ASTEI07407-PA	scaffold_00054:257229:265394:-1	71.9664	6.75403	10	26	10	1	4566.4	3491.3	4521.5	2685.1	-0.39	-0.01	-0.77	0.37	-0.38	-0.75	63.8146	10	571.807	10
ASTEI04345-PA	scaffold_00022:1024537:1028149:-1	217.325	26.1484	24	112	24	1	10437.7	5515.5	12936.7	6081.6	-0.92	0.31	-0.78	1.23	0.14	-1.09	259.465	24	2003.69	23
ASTEI06533-PA	scaffold_00041:848450:849617:1	23.4911	11.2426	3	10	3	1	999.7	746.1	966.6	640.3	-0.42	-0.05	-0.64	0.37	-0.22	-0.59	21.4815	3	223.28	3
ASTEI01523-PA	scaffold_00005:3345448:3346174:-1	18.1157	24.6073	3	6	3	1	197	89.2	244.7	130	-1.14	0.31	-0.6	1.46	0.54	-0.91	16.5828	3	108.787	3
ASTEI10577-PA	scaffold_00141:157879:164781:1	61.0683	30.6889	8	39	8	1	1390.3	1783.3	566.3	923.6	0.36	-1.3	-0.59	-1.65	-0.95	0.71	90.4786	8	774.724	7
ASTEI03834-PA	scaffold_00017:2168157:2168838:-1	76.4926	55.7895	11	85	11	1	8371.1	4459.1	9762	5495.4	-0.91	0.22	-0.61	1.13	0.3	-0.83	154.651	11	1125.48	11
ASTEI10701-PA	scaffold_00153:46868:56652:1	34.6299	4.74834	3	12	3	1	431.6	322.2	388.2	306.5	-0.42	-0.15	-0.49	0.27	-0.07	-0.34	31.876	3	227.85	3
ASTEI08118-PA	scaffold_00062:605867:606724:1	9.1924	7.69231	1	2	1	1	76.2	61.7	56.3	61.5	-0.3	-0.44	-0.31	-0.13	0	0.13	6.99235	1	57.76	1
ASTEI02092-PA	scaffold_00008:686846:718363:1	26.0127	1.5835	6	12	5	1	331.7	168.9	430.2	183	-0.97	0.38	-0.86	1.35	0.12	-1.23	23.645	6	102.917	6
ASTEI07742-PA	scaffold_00058:75026:76156:-1	259.902	61.1702	18	1103	6	1	4259.1	3970.1	3491.1	2583.7	-0.1	-0.29	-0.72	-0.19	-0.62	-0.43	2242	18	17194.4	18
ASTEI04908-PA	scaffold_00026:1530903:1532129:-1	17.5279	7.40741	2	12	2	1	2063.4	612.2	445.2	3815.6	-1.75	-2.21	0.89	-0.46	2.64	3.1	24.2615	2	204.477	2
ASTEI00898-PA	scaffold_00003:3627037:3632823:1	321.902	45.4955	32	250	32	1	12623.3	8108.2	13863.4	7849	-0.64	0.14	-0.69	0.77	-0.05	-0.82	602.081	32	4625.69	32
ASTEI07584-PA	scaffold_00056:372495:373625:-1	175.827	54.7872	16	959	1	1	66.8	55.2	24.5	78.2	-0.28	-1.45	0.23	-1.17	0.5	1.67	1887.88	16	12456	16
ASTEI00292-PA	scaffold_00001:4544900:4547795:1	73.5838	17.193	8	36	8	1	6312.6	8535.6	2438	3943.3	0.44	-1.37	-0.68	-1.81	-1.11	0.69	73.6969	8	693.527	8
ASTEI09370-PA	scaffold_00089:633332:634714:1	12.9815	3.69565	1	6	1	1	200.8	84.4	128.3	261.9	-1.25	-0.65	0.38	0.6	1.63	1.03	12.9237	1	89.87	1
ASTEI10628-PA	scaffold_00144:114248:121536:-1	5.66555	1.61812	1	2	1	1	10.3	10.1	5.9	8.3	-0.03	-0.8	-0.31	-0.77	-0.29	0.49	5.20602	1	73.7	1
ASTEI07737-PA	scaffold_00057:1150723:1151959:-1	32.2569	22.5926	4	10	4	1	1685.4	1399.3	1279.3	1306.8	-0.27	-0.4	-0.37	-0.13	-0.1	0.03	29.5563	4	189.65	4
ASTEI00573-PA	scaffold_00002:3875848:3877811:-1	67.4184	23.1527	10	32	10	1	1321.9	815.3	1285.4	1025.4	-0.7	-0.04	-0.37	0.66	0.33	-0.33	71.2511	10	451.271	10
ASTEI00018-PA	scaffold_00001:190981:192842:-1	13.9652	6.31579	2	6	2	1	263.5	150.2	222.7	250.3	-0.81	-0.24	-0.07	0.57	0.74	0.17	9.16085	2	128.43	1
ASTEI01465-PA	scaffold_00005:2601559:2627136:1	45.3994	3.94065	8	15	8	1	209.8	180.6	171	145.1	-0.22	-0.29	-0.53	-0.08	-0.32	-0.24	38.4493	8	189.158	7
ASTEI02635-PA	scaffold_00010:1480333:1482504:1	6.7981	2.76625	1	4	1	1	81.3	25.7	85.8	81.1	-1.66	0.08	0	1.74	1.66	-0.08	7.7698	1	44.5	1
ASTEI00690-PA	scaffold_00003:175886:177628:-1	6.62875	3.27586	1	2	1	1	106	70.8	99.7	80.9	-0.58	-0.09	-0.39	0.49	0.19	-0.3	7.0073	1	36.57	1
ASTEI10019-PA	scaffold_00109:381576:382966:-1	11.8225	5.55556	2	4	2	1	1187.1	796.7	1070.4	946.5	-0.58	-0.15	-0.33	0.43	0.25	-0.18	9.70278	2	119.845	2
ASTEI10762-PA	scaffold_00162:17078:28539:-1	22.0443	1.68261	4	10	4	1	706.5	420.7	468.4	785.8	-0.75	-0.59	0.15	0.15	0.9	0.75	18.6959	4	107.95	4
ASTEI00199-PA	scaffold_00001:3179479:3180151:-1	21.0764	7.46269	1	10	1	1	541	404.3	430.8	447.3	-0.42	-0.33	-0.27	0.09	0.15	0.05	27.0086	1	132.04	1
ASTEI09689-PA	scaffold_00101:82538:83727:-1	10.137	6.98413	2	7	2	1	231.3	116.8	225.2	206.6	-0.99	-0.04	-0.16	0.95	0.82	-0.12	10.9927	1	130.387	2
ASTEI03875-PA	scaffold_00018:517742:522452:1	2.2745	0.757576	1	2	1	1	67.5	49.9	41.9	68.3	-0.44	-0.69	0.02	-0.25	0.45	0.71	0	1	0	1
ASTEI09704-PA	scaffold_00101:179219:180757:1	45.5319	24.3827	7	40	7	1	3674.8	2286.1	3552.5	2880	-0.68	-0.05	-0.35	0.64	0.33	-0.3	76.3326	7	273.522	7
ASTEI06976-PA	scaffold_00046:1140391:1143779:-1	44.341	21.2714	6	30	6	1	2148.4	3631.4	586.9	881	0.76	-1.87	-1.29	-2.63	-2.04	0.59	64.0268	6	490.065	6
ASTEI03381-PA	scaffold_00014:1614794:1616950:-1	87.261	39.7436	10	78	10	1	6593.1	5136.2	4422.4	6110.8	-0.36	-0.58	-0.11	-0.22	0.25	0.47	175.706	10	1354.89	10
ASTEI00914-PA	scaffold_00003:3820315:3821798:-1	39.0845	15.2809	5	14	5	1	225.1	174.7	188.8	171.8	-0.37	-0.25	-0.39	0.11	-0.02	-0.14	38.5347	5	267.89	5
ASTEI10955-PA	scaffold_00200:33452:36010:1	6.50668	1.64319	1	2	1	1	100.7	69.8	86.6	83.4	-0.53	-0.22	-0.27	0.31	0.26	-0.05	4.66376	1	49.79	1
ASTEI06737-PA	scaffold_00043:1241567:1244740:-1	11.7202	7.79944	2	4	2	1	125.7	116.9	99.9	82.3	-0.1	-0.33	-0.61	-0.23	-0.51	-0.28	11.4826	2	100.795	2
ASTEI06086-PA	scaffold_00036:655326:662311:-1	48.6525	11.6618	6	20	6	1	2362.1	1622.4	1847.8	2157.7	-0.54	-0.35	-0.13	0.19	0.41	0.22	39.4977	6	297.218	6
ASTEI00453-PA	scaffold_00002:1492957:1520769:-1	31.1016	2.08855	7	15	5	1	1622.9	1117.6	1962.3	787.6	-0.54	0.27	-1.04	0.81	-0.5	-1.32	33.2561	7	187.105	7
ASTEI01731-PA	scaffold_00006:1509547:1510808:-1	110.88	29.2929	7	43	7	1	2348	1176.1	2847.5	1574.8	-1	0.28	-0.58	1.28	0.42	-0.85	118.825	7	802.45	7
ASTEI10341-PA	scaffold_00126:270192:271557:-1	4.48175	2.99539	1	2	1	1	354.7	172.1	427.9	246.6	-1.04	0.27	-0.52	1.31	0.52	-0.8	3.70321	1	52.14	1
ASTEI00072-PA	scaffold_00001:1260693:1264844:-1	44.7404	27.6405	6	25	6	1	707.6	456.2	778.2	455.8	-0.63	0.14	-0.63	0.77	0	-0.77	52.5917	6	224.641	5
ASTEI07596-PA	scaffold_00056:438296:450400:-1	14.6506	0.97429	2	4	2	1	15.2	12.4	6.6	17.3	-0.29	-1.2	0.19	-0.91	0.48	1.39	9.67414	2	105.29	2
ASTEI07955-PA	scaffold_00060:585136:591998:-1	98.5858	10.0579	15	44	14	1	5156.3	3142	5832.9	3349.4	-0.71	0.18	-0.62	0.89	0.09	-0.8	105.969	15	729.432	15
ASTEI02538-PA	scaffold_00010:166723:169674:1	13.3361	3.63881	2	6	2	1	321.6	353.5	161.4	254.3	0.14	-0.99	-0.34	-1.13	-0.48	0.66	11.4023	2	123.79	2
ASTEI02947-PA	scaffold_00012:492505:493000:1	18.753	42.2018	3	9	3	1	779	551.4	835.5	477.8	-0.5	0.1	-0.71	0.6	-0.21	-0.81	8.30646	2	255.953	3
ASTEI06671-PA	scaffold_00043:222393:224981:-1	14.1181	2.14106	1	4	1	1	17.5	9.2	12.3	20.4	-0.93	-0.51	0.22	0.42	1.15	0.73	9.73608	1	77.2957	1
ASTEI06268-PA	scaffold_00038:1193840:1198768:1	10.9485	2.71536	2	4	2	1	29.9	24.3	23.9	23.3	-0.3	-0.32	-0.36	-0.03	-0.06	-0.04	8.81737	2	36.77	2
ASTEI06744-PA	scaffold_00043:1274080:1281321:-1	29.3259	7.17131	6	14	6	1	1977.7	781.8	2262.8	1694.9	-1.34	0.19	-0.22	1.53	1.12	-0.42	27.9701	6	243.811	6
ASTEI03617-PA	scaffold_00016:426400:427241:-1	69.2005	55.6863	12	64	12	1	7178	7057.2	2579	7573.2	-0.02	-1.48	0.08	-1.45	0.1	1.55	132.537	12	836.095	11
ASTEI09181-PA	scaffold_00084:478137:478997:-1	21.2425	25.5556	3	10	3	1	846	709.3	751.5	570.1	-0.25	-0.17	-0.57	0.08	-0.32	-0.4	21.063	3	145.96	3
ASTEI02013-PA	scaffold_00007:3277017:3279338:-1	65.163	16.3001	10	28	10	1	2681.6	2009.8	2404.1	2026.3	-0.42	-0.16	-0.4	0.26	0.01	-0.25	64.1134	10	504.634	10
ASTEI07007-PA	scaffold_00047:184658:185247:1	86.9836	52.8302	10	125	10	1	13127.1	7229.5	16069.2	8230.3	-0.86	0.29	-0.67	1.15	0.19	-0.97	268.328	10	1840.47	10
ASTEI00908-PA	scaffold_00003:3667512:3668850:1	7.06013	4.52261	1	2	1	1	47	69.8	22.1	21	0.57	-1.09	-1.16	-1.66	-1.73	-0.07	4.99946	1	56.11	1
ASTEI05929-PA	scaffold_00035:371047:376133:1	7.9914	2.14168	1	2	1	1	204.8	207.5	119	166.4	0.02	-0.78	-0.3	-0.8	-0.32	0.48	7.04609	1	57.83	1
ASTEI01524-PA	scaffold_00005:3346540:3347756:1	14.2282	9.90991	2	4	2	1	185.7	146.1	108.4	192.5	-0.35	-0.78	0.05	-0.43	0.4	0.83	10.0742	2	51.8747	2
ASTEI00586-PA	scaffold_00002:4068056:4077968:1	24.0422	4.90196	3	10	3	1	193.7	166.8	146.7	152.9	-0.22	-0.4	-0.34	-0.19	-0.13	0.06	24.0874	3	186.729	3
ASTEI07916-PA	scaffold_00060:283292:284710:-1	28.0877	15.4412	3	15	3	1	1209.2	1140.8	681	1090.4	-0.08	-0.83	-0.15	-0.74	-0.07	0.68	31.9676	3	326.902	3
ASTEI09419-PA	scaffold_00092:1726:10618:-1	317.423	42.3506	30	165	30	1	12600.3	18415.8	6513	5437	0.55	-0.95	-1.21	-1.5	-1.76	-0.26	456.425	30	3074.33	30
ASTEI00413-PA	scaffold_00002:788460:792294:-1	14.5296	21.4876	3	6	3	1	196	126.4	148	197.9	-0.63	-0.41	0.01	0.23	0.65	0.42	10.5593	3	97.8257	3
ASTEI04347-PA	scaffold_00022:1030077:1030625:-1	7.77314	12.6374	1	2	1	1	29.7	15.7	24.9	31	-0.92	-0.25	0.06	0.66	0.98	0.32	5.03235	1	28.03	1
ASTEI04772-PA	scaffold_00025:1796879:1798420:1	18.5048	3.11891	1	6	1	1	91.2	42.4	111.3	67	-1.11	0.29	-0.44	1.39	0.66	-0.73	18.8411	1	139.91	1
ASTEI08612-PA	scaffold_00072:372816:375179:-1	3.84588	2.5522	1	2	1	1	375	233.4	147	529.1	-0.68	-1.35	0.5	-0.67	1.18	1.85	3.64112	1	17.66	1
ASTEI09008-PA	scaffold_00080:349762:350641:1	6.87192	6.96517	1	2	1	1	145.6	134.8	112.9	105.8	-0.11	-0.37	-0.46	-0.26	-0.35	-0.09	4.92968	1	69.15	1
ASTEI07055-PA	scaffold_00048:11399:11923:1	50.8227	33.3333	5	16	5	1	1462	1503.9	1249.5	805.3	0.04	-0.23	-0.86	-0.27	-0.9	-0.63	45.5555	5	423.507	5
ASTEI00829-PA	scaffold_00003:2649842:2653501:-1	7.63808	8.96057	1	2	1	1	9.2	13.1	4.3	4.9	0.52	-1.1	-0.9	-1.61	-1.42	0.2	6.27566	1	48.24	1
ASTEI02244-PA	scaffold_00008:2717766:2724125:1	48.2709	8.88889	6	30	1	1	277.8	216.9	228.9	230.6	-0.36	-0.28	-0.27	0.08	0.09	0.01	55.9259	6	362.561	6
ASTEI03732-PA	scaffold_00017:367141:368763:-1	7.44213	3.45528	1	2	1	1	43.5	43.2	26.2	36.5	-0.01	-0.73	-0.25	-0.72	-0.24	0.48	7.68194	1	34.37	1
ASTEI01560-PA	scaffold_00005:3658640:3660212:1	4.50169	3.59281	1	2	1	1	43.1	14.5	31.6	59.1	-1.57	-0.45	0.46	1.12	2.03	0.9	3.66803	1	51.3	1
ASTEI06632-PA	scaffold_00042:1480628:1495480:1	10.0868	1.40374	2	4	2	1	726.2	832.6	379.8	559.8	0.2	-0.94	-0.38	-1.13	-0.57	0.56	9.0579	2	87.3234	2
ASTEI10788-PA	scaffold_00164:77906:78552:-1	23.1414	30.4964	4	8	4	1	611.3	626.1	430.6	436.4	0.03	-0.51	-0.49	-0.54	-0.52	0.02	18.5959	4	138.75	4
ASTEI09870-PA	scaffold_00105:454188:455778:-1	18.9574	18.3746	4	8	4	1	961.9	691.2	1000.8	658.1	-0.48	0.06	-0.55	0.53	-0.07	-0.6	14.6565	4	112.225	4
ASTEI00243-PA	scaffold_00001:3816390:3818106:-1	8.14225	3.69004	1	4	1	1	19.3	12.7	19.5	14.9	-0.61	0.02	-0.37	0.62	0.24	-0.39	8.11348	1	129.946	1
ASTEI07600-PA	scaffold_00056:459337:461556:1	21.4868	10.2241	5	10	5	1	7.4	6.5	5.9	5.7	-0.19	-0.33	-0.37	-0.14	-0.18	-0.04	20.168	5	99.3022	5
ASTEI03601-PA	scaffold_00015:2671240:2675989:-1	41.592	3.10136	3	22	3	1	611.8	323.8	680	491.4	-0.92	0.15	-0.32	1.07	0.6	-0.47	50.093	3	361.222	3
ASTEI09950-PA	scaffold_00107:399871:401607:1	8.27919	4.13669	2	4	2	1	589.2	451.1	464.9	526	-0.39	-0.34	-0.16	0.04	0.22	0.18	8.32719	2	59.2246	2
ASTEI03844-PA	scaffold_00017:2398882:2400595:1	67.7405	22.2642	9	27	8	1	3116.4	3120.8	2469.1	2043.4	0	-0.34	-0.61	-0.34	-0.61	-0.27	57.1244	9	459.584	9
ASTEI04818-PA	scaffold_00026:427610:431399:-1	4.93479	1.99161	1	2	1	1	26.5	9.1	35.2	20.6	-1.54	0.41	-0.36	1.95	1.18	-0.77	2.88455	1	57.95	1
ASTEI00067-PA	scaffold_00001:1130825:1138319:-1	21.6802	20.398	4	12	4	1	2733.4	1302.8	1227.6	4165.7	-1.07	-1.15	0.61	-0.09	1.68	1.76	23.5484	4	231.333	4
ASTEI08949-PA	scaffold_00079:640794:641873:-1	44.408	38.1616	9	19	9	1	690.6	518	787.5	387.1	-0.41	0.19	-0.84	0.6	-0.42	-1.02	40.946	8	227.002	9
ASTEI01578-PA	scaffold_00005:3790198:3793683:1	5.2714	2.49785	1	5	1	1	12.5	8.2	13.6	8.9	-0.61	0.12	-0.49	0.72	0.12	-0.61	9.23598	1	61.84	1
ASTEI03022-PA	scaffold_00012:1989377:2000779:-1	23.0851	6.04797	4	8	4	1	417.4	315.3	487.2	220.7	-0.4	0.22	-0.92	0.63	-0.51	-1.14	20.1702	4	133.51	4
ASTEI07342-PA	scaffold_00052:1201492:1202603:-1	14.3686	9.41177	2	4	2	1	233.1	244.7	131	195.9	0.07	-0.83	-0.25	-0.9	-0.32	0.58	10.722	2	82.86	2
ASTEI05075-PA	scaffold_00028:641630:655397:-1	241.01	19.1627	23	115	23	1	10513.9	6993.6	10076.4	8729.2	-0.59	-0.06	-0.27	0.53	0.32	-0.21	276.214	23	2221.55	23
ASTEI09088-PA	scaffold_00082:668989:671796:1	50.0975	17.5416	8	16	8	1	885.4	517.5	1146.1	509.1	-0.77	0.37	-0.8	1.15	-0.02	-1.17	39.0476	8	218.747	8
ASTEI05733-PA	scaffold_00033:709442:711093:-1	45.5121	20.6186	7	20	7	1	1105.9	738.6	946.2	1031.4	-0.58	-0.23	-0.1	0.36	0.48	0.12	45.9212	7	417.964	7
ASTEI08989-PA	scaffold_00080:21330:39271:-1	23.1623	2.43578	4	8	4	1	1098.9	838	759.4	1101.6	-0.39	-0.53	0	-0.14	0.39	0.54	20.1595	4	177.456	4
ASTEI06656-PA	scaffold_00043:99048:101378:-1	12.6176	6.31443	3	6	3	1	47	22.8	56	36.6	-1.04	0.25	-0.36	1.29	0.68	-0.61	9.76884	3	27.07	3
ASTEI03361-PA	scaffold_00014:1435789:1441965:-1	9.03551	1.06027	1	2	1	1	136.3	148.3	113	73.7	0.12	-0.27	-0.89	-0.39	-1.01	-0.62	7.81931	1	53.7	1
ASTEI07289-PA	scaffold_00051:1128724:1131194:-1	36.4175	14.4262	3	14	3	1	602.1	208	661.7	611.7	-1.53	0.14	0.02	1.67	1.56	-0.11	36.5684	3	306.122	3
ASTEI05053-PA	scaffold_00028:9880:10167:-1	8.23762	16.8421	1	2	1	1	70.5	43.1	57	73.4	-0.71	-0.31	0.06	0.4	0.77	0.36	6.194	1	45.78	1
ASTEI00587-PA	scaffold_00002:4089539:4091188:1	16.6785	10.7468	3	6	3	1	75.8	92	43.8	50.9	0.28	-0.79	-0.58	-1.07	-0.85	0.22	14.578	3	70.9483	3
ASTEI07922-PA	scaffold_00060:308386:309893:1	51.0596	30.3754	8	20	8	1	2456.1	2378.8	1917.2	1753.5	-0.05	-0.36	-0.49	-0.31	-0.44	-0.13	53.1057	8	411.218	8
ASTEI08147-PA	scaffold_00062:806652:809603:-1	200.033	28.0628	22	132	22	1	9506	5014.8	11596	6806.7	-0.92	0.29	-0.48	1.21	0.44	-0.77	305.76	22	2261.95	22
ASTEI11367-PA	scaffold_01677:426:2528:1	254.329	56.8889	18	571	3	1	1252.3	735.7	610.6	1738.9	-0.77	-1.04	0.47	-0.27	1.24	1.51	1225.57	18	9029.18	18
ASTEI04359-PA	scaffold_00022:1338323:1347822:1	108.892	14.6991	10	138	10	1	10375.2	5780.3	12783.9	6997.3	-0.84	0.3	-0.57	1.15	0.28	-0.87	287.562	10	2114.66	10
ASTEI01645-PA	scaffold_00006:157701:163418:1	14.0452	2.7171	3	6	3	1	36.2	31.3	27.1	31	-0.21	-0.42	-0.22	-0.21	-0.01	0.2	10.6484	3	66.0533	3
ASTEI05781-PA	scaffold_00033:1363061:1364277:-1	2.58905	2.40964	1	2	1	1	219	239	162.5	139.7	0.13	-0.43	-0.65	-0.56	-0.77	-0.22	2.84177	1	16.64	1
ASTEI06868-PA	scaffold_00045:673466:676198:1	28.9566	6.67678	3	14	3	1	395.3	319.6	361.9	296.4	-0.31	-0.13	-0.42	0.18	-0.11	-0.29	28.4713	3	257.101	3
ASTEI03494-PA	scaffold_00015:343800:348872:-1	158.852	48.6137	20	119	20	1	10275.8	10696.2	3652.5	11072.2	0.06	-1.49	0.11	-1.55	0.05	1.6	258.818	19	2130.8	20
ASTEI02604-PA	scaffold_00010:1266824:1270730:1	127.049	23.4973	16	51	16	1	4538.6	3081	5226.4	2938.4	-0.56	0.2	-0.63	0.76	-0.07	-0.83	113.867	16	847.198	16
ASTEI04803-PA	scaffold_00026:321628:326202:-1	130.254	20.114	17	43	17	1	4054.6	3124	4607.5	2315.8	-0.38	0.18	-0.81	0.56	-0.43	-0.99	105.825	16	923.778	17
ASTEI03300-PA	scaffold_00014:972297:977560:1	497.594	33.6369	46	282	46	1	23180.1	20126.3	22501	14886.6	-0.2	-0.04	-0.64	0.16	-0.44	-0.6	621.435	46	5132.09	45
ASTEI03775-PA	scaffold_00017:918428:918820:-1	51.9476	61.5385	8	74	8	1	4834.1	3072.4	5316.2	3609.9	-0.65	0.14	-0.42	0.79	0.23	-0.56	126.382	8	987.932	8
ASTEI06041-PA	scaffold_00036:164651:181129:1	19.9055	14.2076	3	6	3	1	5.3	3.4	4.4	5.3	-0.62	-0.27	0.01	0.36	0.63	0.28	15.1705	3	134.026	3
ASTEI03356-PA	scaffold_00014:1302664:1303999:1	21.9339	17.7049	3	10	3	1	145.4	168	112.9	80.3	0.21	-0.37	-0.86	-0.57	-1.07	-0.49	21.2093	3	227.935	3
ASTEI01593-PA	scaffold_00005:3906591:3907384:1	28.9343	13.4884	2	8	2	1	1022.2	647.4	962.9	929.1	-0.66	-0.09	-0.14	0.57	0.52	-0.05	24.3571	2	147.237	2
ASTEI09345-PA	scaffold_00089:269205:271148:1	89.4448	22.3881	9	32	9	1	2516.4	1723.8	2074.7	2465.6	-0.55	-0.28	-0.03	0.27	0.52	0.25	90.5259	9	590.742	9
ASTEI00212-PA	scaffold_00001:3534109:3544520:-1	15.7551	4.26716	2	4	2	1	151.6	188.3	75.7	113.6	0.31	-1	-0.42	-1.31	-0.73	0.59	11.99	2	43.2103	2
ASTEI02163-PA	scaffold_00008:1581408:1582826:1	238.343	49.3644	16	187	16	1	9516.5	10309.2	6265	7143.2	0.12	-0.6	-0.41	-0.72	-0.53	0.19	475.59	16	4544.6	16
ASTEI07282-PA	scaffold_00051:865395:871302:-1	6.97833	8.81543	2	4	2	1	53.5	37	14.3	82.2	-0.53	-1.9	0.62	-1.37	1.15	2.52	6.31311	2	32.03	2
ASTEI05553-PA	scaffold_00031:1563450:1568553:-1	41.1654	10.582	4	16	4	1	1220.1	670.2	1380.9	992	-0.86	0.18	-0.3	1.04	0.57	-0.48	40.123	4	291.796	4
ASTEI08535-PA	scaffold_00070:463660:465136:1	12.8124	5.60538	2	4	2	1	309.8	228.2	257.9	287.6	-0.44	-0.26	-0.11	0.18	0.33	0.16	9.66313	2	85.3895	2
ASTEI00396-PA	scaffold_00002:391754:397306:-1	17.5051	4.00916	3	6	3	1	563.6	621.3	319.7	467.5	0.14	-0.82	-0.27	-0.96	-0.41	0.55	14.5127	3	103.683	3
ASTEI07150-PA	scaffold_00050:7274:7795:1	8.6911	34.4262	2	3	2	1	120.7	132.5	76.9	92.4	0.14	-0.65	-0.38	-0.79	-0.52	0.27	7.81112	2	31.96	1
ASTEI00993-PA	scaffold_00004:22071:22328:-1	16.8674	54.1176	4	10	4	1	2897.6	2159	2605.8	2486.6	-0.42	-0.15	-0.22	0.27	0.2	-0.07	21.4373	4	154.87	4
ASTEI08844-PA	scaffold_00076:637746:640040:1	11.6519	6.61157	2	4	2	1	525	430.3	324.4	559.4	-0.29	-0.69	0.09	-0.41	0.38	0.79	7.70618	2	104.043	2
ASTEI07389-PA	scaffold_00053:1217284:1224243:-1	13.5938	10.4167	3	6	3	1	377.5	291.1	340.6	313.2	-0.37	-0.15	-0.27	0.23	0.11	-0.12	15.0213	3	104.301	3
ASTEI07714-PA	scaffold_00057:983001:984455:-1	44.7909	17.1488	6	18	6	1	2099.8	1566.3	773.1	2917.9	-0.42	-1.44	0.47	-1.02	0.9	1.92	35.4018	6	413.3	6
ASTEI08910-PA	scaffold_00078:692528:694739:1	6.13709	11.8644	1	2	1	1	206.4	164.1	144.3	208.5	-0.33	-0.52	0.01	-0.19	0.35	0.53	5.64367	1	22.53	1
ASTEI07789-PA	scaffold_00058:640042:640529:-1	16.6196	20	2	25	2	1	2645	2911.9	2362.5	1352.1	0.14	-0.16	-0.97	-0.3	-1.11	-0.81	53.6454	2	397.931	2
ASTEI00365-PA	scaffold_00001:5898621:5913003:1	268.988	14.8027	33	97	33	1	7829.6	7897.1	6697.5	5024	0.01	-0.23	-0.64	-0.24	-0.65	-0.41	235.074	33	1865.57	32
ASTEI09983-PA	scaffold_00108:92420:94358:1	42.404	12.6667	5	43	5	1	1518.1	928.8	1459.1	1416.5	-0.71	-0.06	-0.1	0.65	0.61	-0.04	67.9102	5	315.103	5
ASTEI02667-PA	scaffold_00010:2973581:2976616:-1	9.0574	2.90965	1	2	1	1	35.9	31.3	30.5	28.1	-0.2	-0.23	-0.35	-0.04	-0.16	-0.12	6.56765	1	55.09	1
ASTEI04270-PA	scaffold_00021:2216960:2224476:-1	69.7411	12.973	10	29	10	1	3373.1	2587.9	1980	3894.8	-0.38	-0.77	0.21	-0.39	0.59	0.98	70.6552	10	570.008	10
ASTEI02649-PA	scaffold_00010:2157597:2161663:-1	3.52871	0.983021	1	2	1	1	915.4	666.8	1107.9	525.5	-0.46	0.28	-0.8	0.73	-0.34	-1.08	3.6618	1	45.41	1
ASTEI05967-PA	scaffold_00035:909099:913649:-1	31.9096	4.52174	4	14	4	1	480.9	626.5	319.1	264.4	0.38	-0.59	-0.86	-0.97	-1.24	-0.27	36.2992	4	296.685	4
ASTEI01497-PA	scaffold_00005:3094768:3099522:-1	12.3749	7.1953	3	5	3	1	433.5	284.3	503.5	303.2	-0.61	0.22	-0.52	0.82	0.09	-0.73	11.2085	3	98.52	2
ASTEI00646-PA	scaffold_00002:5571512:5573110:1	23.2927	8.24053	3	10	3	1	1692.7	1355.2	1392.3	1517.4	-0.32	-0.28	-0.16	0.04	0.16	0.12	24.326	3	266.181	3
ASTEI08306-PA	scaffold_00065:773518:777784:1	27.1883	7.08263	6	14	6	1	1394.9	599.8	2178.5	742.1	-1.22	0.64	-0.91	1.86	0.31	-1.55	28.4644	6	210.437	6
ASTEI05379-PA	scaffold_00030:1269564:1270840:1	19.4198	11.1446	3	10	3	1	1151.9	864.4	813	1230.2	-0.41	-0.5	0.09	-0.09	0.51	0.6	19.5321	3	119.266	3
ASTEI09346-PA	scaffold_00089:271996:275366:-1	31.5275	16.6102	6	16	6	1	184.5	174.3	107.3	184.5	-0.08	-0.78	0	-0.7	0.08	0.78	30.5884	6	196.097	6
ASTEI07113-PA	scaffold_00049:690172:691214:1	44.6111	26.484	3	20	3	1	365.1	416.2	291.9	214.3	0.19	-0.32	-0.77	-0.51	-0.96	-0.45	58.7212	3	337.416	3
ASTEI01393-PA	scaffold_00005:1810808:1812211:-1	62.8312	15.0685	6	79	6	1	6096.5	1974	8809.9	4620.9	-1.63	0.53	-0.4	2.16	1.23	-0.93	156.109	5	1051.12	6
ASTEI07629-PA	scaffold_00056:872644:874328:-1	58.0294	16.2325	6	32	6	1	3291.5	2095.7	4291.8	1931.2	-0.65	0.38	-0.77	1.03	-0.12	-1.15	76.1177	6	607.518	6
ASTEI10518-PA	scaffold_00137:110040:110917:1	11.1773	13.8614	2	6	2	1	586.7	430.3	652.8	400	-0.45	0.15	-0.55	0.6	-0.11	-0.71	14.4611	2	102.302	2
ASTEI01421-PA	scaffold_00005:2044422:2045826:1	9.87776	16.3265	2	4	2	1	823.2	771.6	849.6	461.4	-0.09	0.05	-0.84	0.14	-0.74	-0.88	9.10785	2	104.492	2
ASTEI11440-PA	scaffold_02373:241:615:1	4.79344	17	1	2	1	1	43.5	33.8	26.8	49.4	-0.36	-0.7	0.18	-0.33	0.55	0.88	3.28348	1	19.83	1
ASTEI06343-PA	scaffold_00039:782016:787314:1	34.5272	7.09924	5	14	5	1	313.9	165.2	456.6	172.8	-0.93	0.54	-0.86	1.47	0.06	-1.4	31.1013	5	273.093	5
ASTEI09052-PA	scaffold_00081:410891:416671:1	107.151	42.1569	10	50	10	1	3771.7	5494.9	2180.7	1878.1	0.54	-0.79	-1.01	-1.33	-1.55	-0.22	123.377	10	998.015	10
ASTEI03315-PA	scaffold_00014:1034735:1038482:1	8.50474	2.05304	2	4	2	1	431.7	578	305.5	210.3	0.42	-0.5	-1.04	-0.92	-1.46	-0.54	7.43628	2	45.45	2
ASTEI01060-PA	scaffold_00004:673615:674637:-1	4.12592	4.11765	1	2	1	1	213	128.4	163.4	247.9	-0.73	-0.38	0.22	0.35	0.95	0.6	3.90341	1	21.96	1
ASTEI06290-PA	scaffold_00038:1425189:1436855:-1	100.348	28.5503	14	50	14	1	6723.1	7471.5	3607	5993	0.15	-0.9	-0.17	-1.05	-0.32	0.73	112.435	14	739.449	14
ASTEI02798-PA	scaffold_00011:1026318:1036499:-1	25.8904	18.4136	4	8	4	1	1050.8	789.7	1268.7	609.8	-0.41	0.27	-0.79	0.68	-0.37	-1.06	20.1403	4	244.878	4
ASTEI00883-PA	scaffold_00003:3425069:3426814:1	41.7749	11.2782	4	14	4	1	585	313.2	613.2	559.2	-0.9	0.07	-0.07	0.97	0.84	-0.13	33.33	4	147.092	4
ASTEI06711-PA	scaffold_00043:825337:827154:1	130.422	30.9524	6	172	6	1	6345.3	7436	4276.6	4408.3	0.23	-0.57	-0.53	-0.8	-0.75	0.04	403.204	6	3259.85	6
ASTEI02846-PA	scaffold_00011:2087913:2088731:1	4.11919	4.77941	1	2	1	1	44.4	31.3	42.5	38.9	-0.5	-0.06	-0.19	0.44	0.31	-0.13	3.41048	1	27.13	1
ASTEI08291-PA	scaffold_00065:491830:493565:1	62.3528	32.4759	6	23	6	1	2039.8	1751.2	2264.1	1168	-0.22	0.15	-0.8	0.37	-0.58	-0.95	69.3764	6	513.002	6
ASTEI04421-PA	scaffold_00023:405519:408636:1	15.4236	1.45833	1	4	1	1	471.3	315.2	333.7	549.6	-0.58	-0.5	0.22	0.08	0.8	0.72	12.6989	1	120.144	1
ASTEI04244-PA	scaffold_00021:1737152:1738487:1	7.08213	4	1	2	1	1	252.9	148.4	290.2	204.9	-0.77	0.2	-0.3	0.97	0.47	-0.5	5.47818	1	36.58	1
ASTEI01713-PA	scaffold_00006:1267631:1268419:-1	44.4896	64.0625	6	96	6	1	3023.2	1758.6	3613.1	2323.7	-0.78	0.26	-0.38	1.04	0.4	-0.64	188.728	6	1554.16	6
ASTEI05944-PA	scaffold_00035:522141:527763:-1	13.328	6.70498	3	10	3	1	254.1	159	284.1	203.9	-0.68	0.16	-0.32	0.84	0.36	-0.48	16.5048	3	105.58	3
ASTEI08688-PA	scaffold_00073:423248:434281:-1	207.137	43.8377	22	169	22	1	14920.5	23523.1	6400.8	8077.2	0.66	-1.22	-0.89	-1.88	-1.54	0.34	387.29	22	3059.7	21
ASTEI04616-PA	scaffold_00024:1484224:1492378:-1	114.641	11.6395	19	43	19	1	3478.3	1977	4333.4	2550	-0.82	0.32	-0.45	1.13	0.37	-0.76	101.063	19	711.475	18
ASTEI08233-PA	scaffold_00063:863785:874629:1	5.65777	3.14843	1	2	1	1	70.5	49.8	28.8	101.1	-0.5	-1.29	0.52	-0.79	1.02	1.81	5.2098	1	16.37	1
ASTEI03837-PA	scaffold_00017:2173224:2175408:1	117.933	32.833	12	107	12	1	5348.6	3869.1	5990.3	3788	-0.47	0.16	-0.5	0.63	-0.03	-0.66	249.732	12	2139.99	12
ASTEI10601-PA	scaffold_00142:172786:174787:-1	2.66776	4.34783	1	1	1	1	137.8	57.1	156.4	138.3	-1.27	0.18	0	1.45	1.28	-0.18	2.53365	1
ASTEI07951-PA	scaffold_00060:579310:579818:-1	11.3244	8.27586	1	6	1	1	914	754	947	631.6	-0.28	0.05	-0.53	0.33	-0.26	-0.58	14.6881	1	112.683	1
ASTEI09778-PA	scaffold_00103:76590:88621:1	65.2528	5.65968	8	32	8	1	1314.8	840.6	1805.1	711.4	-0.65	0.46	-0.89	1.1	-0.24	-1.34	77.334	8	591.22	8
ASTEI02611-PA	scaffold_00010:1291037:1293790:-1	53.7161	15.873	9	30	9	1	1174.2	1130.9	886.9	980.8	-0.05	-0.4	-0.26	-0.35	-0.21	0.15	63.0936	9	485.52	9
ASTEI11673-PA	scaffold_10363:19:438:-1	3.52988	11.4035	1	2	1	1	518.5	634.1	292.3	398.5	0.29	-0.83	-0.38	-1.12	-0.67	0.45	4.15256	1	56.47	1
ASTEI00957-PA	scaffold_00003:4644867:4652288:-1	17.4567	12.7072	2	4	2	1	14.1	7.7	19.6	8.8	-0.87	0.47	-0.69	1.34	0.18	-1.16	14.2957	2	94.6738	2
ASTEI08150-PA	scaffold_00062:821737:822031:1	27.1145	37.8788	2	18	2	1	2663.6	1872.1	2807.8	2127.1	-0.51	0.08	-0.32	0.58	0.18	-0.4	36.5958	2	307.628	2
ASTEI04927-PA	scaffold_00026:1905161:1911205:-1	21.5033	4.10959	4	10	4	1	867.7	431.5	943.1	844	-1.01	0.12	-0.04	1.13	0.97	-0.16	15.4534	4	177.586	3
ASTEI04435-PA	scaffold_00023:507127:508666:-1	88.7742	38.5057	9	99	9	1	3740.2	6983.2	1309.8	1274.6	0.9	-1.51	-1.55	-2.41	-2.45	-0.04	215.892	9	1856.04	9
ASTEI04776-PA	scaffold_00025:1818822:1820148:-1	12.4558	9.17431	2	4	2	1	165.6	155.4	154.4	114.2	-0.09	-0.1	-0.54	-0.01	-0.44	-0.44	12.154	2	86.9514	2
ASTEI07332-PA	scaffold_00052:852791:855148:1	129.535	44.3156	12	86	12	1	7875	7895.2	5272.1	7013.6	0	-0.58	-0.17	-0.58	-0.17	0.41	192.648	12	1697.4	12
ASTEI09162-PA	scaffold_00084:190421:192172:1	41.6562	15.4374	6	22	6	1	772.6	724.5	771.1	485.1	-0.09	0	-0.67	0.09	-0.58	-0.67	41.2914	6	273.861	6
ASTEI00915-PA	scaffold_00003:3822421:3823969:1	8.68846	2.97872	1	2	1	1	212.8	110.6	239.8	195.5	-0.94	0.17	-0.12	1.12	0.82	-0.29	6.00148	1	73.15	1
ASTEI01282-PA	scaffold_00005:438374:440270:1	35.7167	23.1034	6	20	6	1	1420.9	1946.2	969.5	732.2	0.45	-0.55	-0.96	-1.01	-1.41	-0.4	36.8858	6	251.252	6
ASTEI01240-PA	scaffold_00004:4720576:4728395:-1	4.6379	0.621375	1	2	1	1	96	97.7	60.3	88.4	0.03	-0.67	-0.12	-0.7	-0.14	0.55	4.35064	1	15.01	1
ASTEI05005-PA	scaffold_00027:930814:933990:1	100.328	45.1807	9	52	9	1	3822.4	1472	2508.5	5837.8	-1.38	-0.61	0.61	0.77	1.99	1.22	120.467	9	1122.79	9
ASTEI07481-PA	scaffold_00055:81922:85720:-1	44.1976	8.08383	7	16	7	1	2099.1	1579.2	2358.1	1463.9	-0.41	0.17	-0.52	0.58	-0.11	-0.69	34.22	7	305.053	7
ASTEI04921-PA	scaffold_00026:1883727:1884732:-1	14.6805	10.0649	2	4	2	1	611.5	613	581.7	379	0	-0.07	-0.69	-0.08	-0.69	-0.62	12.6498	2	97.29	2
ASTEI04258-PA	scaffold_00021:1967292:1968245:-1	29.3883	25.8675	5	10	5	1	499.2	421.7	413.9	450.6	-0.24	-0.27	-0.15	-0.03	0.1	0.12	22.3202	5	169.054	5
ASTEI09627-PA	scaffold_00098:302521:303496:-1	2.74885	2.96296	1	2	1	1	1053.1	988	1114.7	613.3	-0.09	0.08	-0.78	0.17	-0.69	-0.86	3.15799	1	27.64	1
ASTEI04140-PA	scaffold_00020:2066791:2067618:-1	7.77521	6.90909	1	2	1	1	38.9	27.3	38	35	-0.51	-0.03	-0.15	0.48	0.36	-0.12	6.58753	1	50.27	1
ASTEI08720-PA	scaffold_00074:170426:171711:1	9.0317	9.89011	1	6	1	1	64.2	43.9	61.5	60.3	-0.55	-0.06	-0.09	0.49	0.46	-0.03	15.2815	1	150.207	1
ASTEI05046-PA	scaffold_00027:1858069:1861338:1	68.284	12.2105	8	32	8	1	2798.6	2356	3233.2	1657.7	-0.25	0.21	-0.76	0.46	-0.51	-0.96	79.4686	8	773.058	8
ASTEI01159-PA	scaffold_00004:2940739:2941358:-1	6.70115	10.989	1	2	1	1	3.5	2.5	3.9	2.8	-0.52	0.14	-0.34	0.67	0.19	-0.48	5.04694	1	73.2	1
ASTEI10744-PA	scaffold_00159:41207:44932:-1	3.13165	2.32172	1	2	1	1	14.8	14.9	8	15.6	0	-0.89	0.07	-0.89	0.07	0.96	2.25879	1	0	1
ASTEI11286-PA	scaffold_01105:324:2522:-1	37.6322	11.1929	4	12	4	1	569.6	251.5	901.1	324.1	-1.18	0.66	-0.81	1.84	0.37	-1.48	28.4295	4	304.137	4
ASTEI04613-PA	scaffold_00024:1471474:1474045:-1	16.7762	6.06061	3	6	3	1	574.5	502.8	655.9	331.3	-0.19	0.19	-0.79	0.38	-0.6	-0.99	18.2582	3	134.013	3
ASTEI08070-PA	scaffold_00061:1009292:1016308:1	14.2318	1.41876	2	4	2	1	111.3	81.2	142.4	65.3	-0.46	0.36	-0.77	0.81	-0.32	-1.13	10.5276	2	65.2	2
ASTEI08285-PA	scaffold_00065:455130:455663:1	5.17561	8.47458	1	2	1	1	103	90.3	83	94.2	-0.19	-0.31	-0.13	-0.12	0.06	0.18	5.04035	1	37.1	1
ASTEI04568-PA	scaffold_00024:773016:776971:1	18.7244	11.1888	3	6	3	1	183.8	204.3	161.5	111.4	0.15	-0.19	-0.72	-0.34	-0.88	-0.54	17.3848	3	107.293	3
ASTEI06049-PA	scaffold_00036:240123:245574:1	29.0223	5.30105	5	11	5	1	585	339.4	881.1	298.9	-0.79	0.59	-0.97	1.38	-0.18	-1.56	23.3002	5	106.618	5
ASTEI03464-PA	scaffold_00015:1542:11240:-1	4.09751	0.791997	1	2	1	1	30.8	28.3	19.8	31.8	-0.12	-0.64	0.05	-0.51	0.17	0.69	4.68161	1	17.75	1
ASTEI05016-PA	scaffold_00027:1044776:1045494:-1	27.0631	21.9512	4	24	4	1	3958.1	3115.6	4293.5	2876	-0.35	0.12	-0.46	0.46	-0.12	-0.58	33.0133	4	325.675	4
ASTEI05533-PA	scaffold_00031:1375623:1377634:-1	37.943	10.4895	5	20	5	1	1741.1	1664.2	1817.5	1044.8	-0.07	0.06	-0.74	0.13	-0.67	-0.8	41.5369	5	371.508	5
ASTEI05282-PA	scaffold_00029:1799456:1805616:-1	7.73993	3.0303	1	2	1	1	72.6	76.7	64.9	47.3	0.08	-0.16	-0.62	-0.24	-0.7	-0.46	6.29065	1	55.4	1
ASTEI05780-PA	scaffold_00033:1362194:1362916:1	8.07104	12.9214	1	2	1	1	20.7	14.4	24.6	14.8	-0.52	0.25	-0.48	0.78	0.04	-0.73	5.99445	1	48.81	1
ASTEI02348-PA	scaffold_00009:750675:753064:-1	21.2823	6.89655	3	8	3	1	426.3	260.8	500.9	347.8	-0.71	0.23	-0.29	0.94	0.42	-0.53	18.9989	3	162.217	3
ASTEI04504-PA	scaffold_00023:1611912:1615454:1	53.7518	11.6348	5	22	5	1	1036.5	1458	391.6	848.4	0.49	-1.4	-0.29	-1.9	-0.78	1.12	56.5296	5	461.005	5
ASTEI00506-PA	scaffold_00002:2518943:2519883:1	14.679	18.4549	2	4	2	1	181.1	70.3	297.5	103.8	-1.37	0.72	-0.8	2.08	0.56	-1.52	11.5399	2	28.57	2
ASTEI06423-PA	scaffold_00040:610516:648177:-1	163.392	5.68447	25	66	25	1	3176.8	2393.7	2090.2	3795.7	-0.41	-0.6	0.26	-0.2	0.67	0.86	155.905	25	1180.25	23
ASTEI02054-PA	scaffold_00008:90848:99113:-1	20.6519	8.94608	4	8	4	1	536.7	614.7	403.1	381.1	0.2	-0.41	-0.49	-0.61	-0.69	-0.08	17.7678	4	104.932	4
ASTEI00501-PA	scaffold_00002:2470091:2473982:-1	2.98255	1.3468	1	2	1	1	36.9	21.3	33.2	41.8	-0.8	-0.15	0.18	0.64	0.98	0.33	2.54979	1	19.66	1
ASTEI00490-PA	scaffold_00002:2267338:2271523:-1	18.3254	4.13589	2	8	2	1	529.1	537.3	286.5	555.5	0.02	-0.89	0.07	-0.91	0.05	0.96	19.3625	2	163.362	2
ASTEI04940-PA	scaffold_00026:1969380:1970311:1	9.19963	6.25	1	6	1	1	160.5	121.7	175.3	121.7	-0.4	0.13	-0.4	0.53	0	-0.53	19.3021	1	101.03	1
ASTEI04809-PA	scaffold_00026:356366:357929:-1	22.5793	10.6212	4	8	4	1	472.2	302.6	629.6	300.6	-0.64	0.42	-0.65	1.06	-0.01	-1.07	18.4493	4	139.71	4
ASTEI02144-PA	scaffold_00008:1417373:1418001:-1	8.69787	6.45161	1	4	1	1	134.8	110.6	128.7	113	-0.29	-0.07	-0.26	0.22	0.03	-0.19	6.97476	1	78.24	1
ASTEI03194-PA	scaffold_00013:2407449:2415173:-1	7.64149	1.4111	1	2	1	1	191.9	163.6	149.1	188.9	-0.23	-0.36	-0.02	-0.13	0.21	0.34	4.23219	1	65.05	1
ASTEI08673-PA	scaffold_00073:221319:222852:-1	15.457	15.9184	4	8	4	1	286.1	257.7	316.1	174.6	-0.15	0.14	-0.71	0.29	-0.56	-0.86	15.5936	4	45.9486	4
ASTEI07087-PA	scaffold_00048:1177665:1195560:-1	11.3813	0.947522	1	2	1	1	11.5	5.4	13.6	11.1	-1.09	0.24	-0.06	1.33	1.03	-0.3	7.6258	1	87.52	1
ASTEI11471-PA	scaffold_02833:333:1867:-1	18.8073	9.06863	2	6	2	1	144.9	124.2	106.8	148.5	-0.22	-0.44	0.04	-0.22	0.26	0.48	15.2042	2	115.179	2
ASTEI00841-PA	scaffold_00003:2834263:2840878:-1	11.4469	10.5442	2	4	2	1	660.4	617.3	577.9	537.1	-0.1	-0.19	-0.3	-0.1	-0.2	-0.11	8.94873	2	59.55	2
ASTEI03122-PA	scaffold_00013:1434456:1436242:-1	81.7085	24.5388	8	30	8	1	2874.1	3759.7	1321.1	2463.2	0.39	-1.12	-0.22	-1.51	-0.61	0.9	84.0313	8	511.558	8
ASTEI04093-PA	scaffold_00020:1222427:1226214:-1	8.52488	3.02013	3	9	3	1	1225.9	625.9	1619.7	974.9	-0.97	0.4	-0.33	1.37	0.64	-0.73	13.0576	3	80.6258	3
ASTEI10721-PA	scaffold_00155:85259:89240:1	48.4564	15.8218	8	18	8	1	1355.3	1422.5	891.3	1249.6	0.07	-0.6	-0.12	-0.67	-0.19	0.49	43.1345	8	261.68	8
ASTEI06358-PA	scaffold_00039:893707:894267:-1	58.6249	46.3576	8	145	8	1	8652.8	4880.2	9879.9	7991.6	-0.83	0.19	-0.11	1.02	0.71	-0.31	296.998	8	1990.58	8
ASTEI08159-PA	scaffold_00062:919931:923180:1	84.0046	19.4226	12	34	12	1	4947.2	3303.1	5781.3	3924.1	-0.58	0.22	-0.33	0.81	0.25	-0.56	83.5472	12	745.89	12
ASTEI07254-PA	scaffold_00051:486474:489773:-1	94.6642	37.4408	13	50	13	1	2765.6	1716.3	3612.5	1946.9	-0.69	0.39	-0.51	1.07	0.18	-0.89	126.842	12	1006.13	12
ASTEI03100-PA	scaffold_00013:1302886:1311296:-1	250.346	17.2492	33	125	33	1	5968.9	4781.4	6682.7	4244.6	-0.32	0.16	-0.49	0.48	-0.17	-0.65	300.368	33	2407.21	32
ASTEI06240-PA	scaffold_00038:807412:809995:1	30.6432	8.94085	5	14	5	1	1383.4	1130.5	1455.6	1059.5	-0.29	0.07	-0.38	0.36	-0.09	-0.46	32.7239	5	158.761	5
ASTEI01198-PA	scaffold_00004:4117046:4120535:-1	93.7146	23.2009	13	38	13	1	3795	3205.6	4267.6	2534	-0.24	0.17	-0.58	0.41	-0.34	-0.75	86.0578	13	545.35	13
ASTEI04409-PA	scaffold_00023:311902:318525:1	71.5887	14.0351	10	34	10	1	4760.8	6702.1	2420.5	3432.2	0.49	-0.98	-0.47	-1.47	-0.97	0.5	85.0634	10	619.658	10
ASTEI07133-PA	scaffold_00049:1164955:1166180:-1	68.487	22.2812	7	30	7	1	3015.6	2849.2	2207	2902.7	-0.08	-0.45	-0.06	-0.37	0.03	0.4	72.9653	7	707.881	7
ASTEI02340-PA	scaffold_00009:717534:720216:1	21.1662	3.34101	2	6	2	1	280.6	162.8	354.2	224	-0.79	0.34	-0.32	1.12	0.46	-0.66	14.8484	2	173.747	2
ASTEI03325-PA	scaffold_00014:1149418:1150840:-1	11.9066	5.8548	1	4	1	1	18.7	13.9	20.2	15.5	-0.43	0.11	-0.28	0.54	0.15	-0.39	11.1213	1	131.208	1
ASTEI09571-PA	scaffold_00097:271783:275811:-1	242.963	36.9081	18	132	18	1	9118.1	12599.2	3350.5	8171.4	0.47	-1.44	-0.16	-1.91	-0.62	1.29	327.763	18	2283.85	18
ASTEI09279-PA	scaffold_00087:363550:379494:1	13.5868	1.77515	2	6	2	1	63.8	34.9	62.9	71	-0.87	-0.02	0.15	0.85	1.03	0.17	12.7447	2	102.197	2
ASTEI07372-PA	scaffold_00053:897856:899201:1	76.6596	27.2959	8	64	8	1	2998.3	2459.3	3211.6	2263.2	-0.29	0.1	-0.41	0.39	-0.12	-0.5	141.571	8	1003.42	8
ASTEI06528-PA	scaffold_00041:814275:829640:-1	70.3146	10.4502	9	24	9	1	1702.6	1600.1	1778.6	1129.9	-0.09	0.06	-0.59	0.15	-0.5	-0.65	58.4324	9	446.767	9
ASTEI09650-PA	scaffold_00100:23922:24801:1	16.2915	13.1274	2	8	2	1	102.9	105.3	49.1	118.1	0.03	-1.07	0.2	-1.1	0.17	1.27	16.3044	2	123.823	2
ASTEI02034-PA	scaffold_00007:3685719:3688464:1	7.19111	2.27596	1	2	1	1	23.5	20.5	13.1	28.8	-0.2	-0.84	0.29	-0.65	0.49	1.14	4.22805	1	33.07	1
ASTEI08472-PA	scaffold_00068:820279:823311:-1	60.374	18.3183	6	26	6	1	914.2	1002.7	857.8	566.4	0.13	-0.09	-0.69	-0.23	-0.82	-0.6	74.9434	6	503.825	6
ASTEI04071-PA	scaffold_00020:823323:830824:-1	31.4442	4.96	7	13	7	1	1272.8	1269.2	1076.4	1035.6	0	-0.24	-0.3	-0.24	-0.29	-0.06	30.3644	7	212.264	6
ASTEI03483-PA	scaffold_00015:176656:178963:1	22.0294	7.78342	3	8	3	1	400.1	378.5	384.7	301.6	-0.08	-0.06	-0.41	0.02	-0.33	-0.35	20.399	3	140.16	3
ASTEI06878-PA	scaffold_00045:895034:902438:-1	57.4508	22.4771	7	32	7	1	2591.3	2111.6	2234.6	2554.1	-0.3	-0.21	-0.02	0.08	0.27	0.19	63.2761	7	505.137	6
ASTEI08048-PA	scaffold_00061:862327:864858:1	23.0327	20.0837	5	16	3	1	1442.4	1000.3	1236.7	1606.9	-0.53	-0.22	0.16	0.31	0.68	0.38	29.8597	5	217.2	5
ASTEI05659-PA	scaffold_00032:1788553:1790063:-1	34.9385	21.0526	3	20	3	1	2253.4	1129.8	3265.3	1613.5	-1	0.54	-0.48	1.53	0.51	-1.02	48.0109	3	288.258	3
ASTEI10763-PA	scaffold_00162:35581:41633:-1	39.4741	11.646	5	16	5	1	695.2	474.9	859.5	523.5	-0.55	0.31	-0.41	0.86	0.14	-0.72	39.8105	5	401.718	5
ASTEI02676-PA	scaffold_00010:2999195:3000721:-1	31.5391	12.959	5	20	5	1	1042	861	1035.4	898.2	-0.28	-0.01	-0.21	0.27	0.06	-0.21	45.8561	5	385.939	5
ASTEI05065-PA	scaffold_00028:124866:127574:1	18.2225	10.1485	3	8	3	1	870.4	662.4	1137.1	536	-0.39	0.39	-0.7	0.78	-0.31	-1.09	15.9899	3	100.084	3
ASTEI01815-PA	scaffold_00006:2975395:2977189:1	7.91151	5.22565	1	2	1	1	24.4	20.4	20.7	24.4	-0.26	-0.24	0	0.02	0.26	0.24	5.98006	1	43.97	1
ASTEI08462-PA	scaffold_00068:704384:714720:-1	11.1262	3.68885	2	4	2	1	15.2	11.4	9	20.4	-0.41	-0.76	0.42	-0.34	0.84	1.18	7.42463	2	84.93	2
ASTEI06447-PA	scaffold_00040:1319633:1320323:-1	48.1905	56.129	10	53	10	1	5566.5	3135	8109.8	3702.2	-0.83	0.54	-0.59	1.37	0.24	-1.13	86.2323	10	691.444	9
ASTEI06468-PA	scaffold_00040:1503667:1507378:-1	3.40285	2.1021	1	2	1	1	17	17.6	18	10	0.05	0.09	-0.76	0.04	-0.81	-0.85	3.89029	1	0	1
ASTEI11305-PA	scaffold_01196:2390:3152:-1	16.4446	15.7205	3	6	3	1	548.7	419.6	474.5	579.4	-0.39	-0.21	0.08	0.18	0.47	0.29	12.6221	3	114.805	3
ASTEI06534-PA	scaffold_00041:849872:860467:-1	26.3595	4.71491	3	10	3	1	607.6	521.5	362.8	749.1	-0.22	-0.74	0.3	-0.52	0.52	1.05	23.1	3	218.647	3
ASTEI03256-PA	scaffold_00014:390213:390593:1	8.46075	22.1154	2	4	2	1	437.7	668.9	232.3	277.1	0.61	-0.91	-0.66	-1.53	-1.27	0.25	6.3888	2	33.58	2
ASTEI10373-PA	scaffold_00128:17899:22199:-1	8.1986	1.73913	1	2	1	1	31.8	25.4	34.3	26	-0.32	0.11	-0.29	0.43	0.03	-0.4	5.62891	1	77.82	1
ASTEI03699-PA	scaffold_00016:2324814:2329886:-1	9.9307	1.85185	1	4	1	1	41.2	48	35.6	27.3	0.22	-0.21	-0.59	-0.43	-0.81	-0.38	7.93097	1	86.48	1
ASTEI11276-PA	scaffold_01053:1376:2824:1	202.171	48.9627	17	517	2	1	1352.8	415.4	207.4	3022.2	-1.7	-2.71	1.16	-1	2.86	3.87	1095.96	17	8233.46	17
ASTEI01533-PA	scaffold_00005:3456448:3461714:1	56.1931	17.0259	5	24	5	1	1085.6	727.7	1452.7	745.7	-0.58	0.42	-0.54	1	0.04	-0.96	57.73	4	471.428	5
ASTEI05524-PA	scaffold_00031:1260331:1261714:-1	153.875	68.125	10	117	10	1	5824.3	3283.5	5436.1	6987.5	-0.83	-0.1	0.26	0.73	1.09	0.36	291.534	10	1934.92	10
ASTEI06267-PA	scaffold_00038:1188824:1191123:-1	6.45693	1.58501	1	2	1	1	198.5	99.6	277.8	158	-0.99	0.49	-0.33	1.48	0.67	-0.81	5.92068	1	56.43	1
ASTEI11432-PA	scaffold_02264:5:2156:1	325.423	47.1989	33	370	2	1	1394.9	930.6	1838.9	996.2	-0.58	0.4	-0.49	0.98	0.1	-0.88	805.359	32	7502.23	33
ASTEI05940-PA	scaffold_00035:476030:487024:1	127.52	11.5025	10	73	10	1	3102.2	3220.4	3512.8	1642.5	0.05	0.18	-0.92	0.13	-0.97	-1.1	190.851	10	1655.45	10
ASTEI07913-PA	scaffold_00060:269696:271653:1	12.8355	6.27063	2	4	2	1	215.4	188.7	188.8	204.7	-0.19	-0.19	-0.07	0	0.12	0.12	10.5979	2	86.5545	2
ASTEI00511-PA	scaffold_00002:2535663:2540335:1	68.5529	7.31183	8	32	8	1	1714.8	713.5	2745.5	1175.9	-1.27	0.68	-0.54	1.94	0.72	-1.22	73.7118	8	581.114	8
ASTEI07182-PA	scaffold_00050:933919:938894:1	169.84	32.2148	16	108	16	1	6932.2	6464.7	8088.2	4196.2	-0.1	0.22	-0.72	0.32	-0.62	-0.95	276.473	15	2175.58	15
ASTEI04291-PA	scaffold_00022:369310:372879:1	30.7587	9.13978	4	10	4	1	1763.9	1638.4	1440.5	1710.4	-0.11	-0.29	-0.04	-0.19	0.06	0.25	26.3146	4	268.674	4
ASTEI01642-PA	scaffold_00006:150731:152311:1	83.4732	28.327	8	31	8	1	1697.4	1611.9	1996.3	1001.1	-0.07	0.23	-0.76	0.31	-0.69	-1	80.0331	7	649.32	8
ASTEI07123-PA	scaffold_00049:996554:998889:1	3.59808	2.89855	1	2	1	1	57.8	86.2	20.1	50.6	0.58	-1.52	-0.19	-2.1	-0.77	1.33	4.44222	1	0	1
ASTEI01724-PA	scaffold_00006:1433116:1435650:1	33.0911	11.2738	6	15	6	1	3292	4436.3	1733	2778.6	0.43	-0.93	-0.24	-1.36	-0.67	0.68	32.3668	6	216.663	6
ASTEI06260-PA	scaffold_00038:1146225:1149414:-1	11.5831	4.82625	2	4	2	1	284.2	228.7	294.3	249.6	-0.31	0.05	-0.19	0.36	0.13	-0.24	10.9206	2	114.443	2
ASTEI05544-PA	scaffold_00031:1427311:1441531:1	15.2536	8.74471	3	5	3	1	231.3	276	158.7	194.3	0.25	-0.54	-0.25	-0.8	-0.51	0.29	9.95552	3	134.634	2
ASTEI01854-PA	scaffold_00006:3879520:3882548:-1	19.3272	5.09317	3	6	3	1	709.7	677.2	607.7	645.1	-0.07	-0.22	-0.14	-0.16	-0.07	0.09	16.9947	3	77.02	3
ASTEI01473-PA	scaffold_00005:2761945:2763240:-1	22.4363	14.8492	4	10	4	1	297.6	149	380.7	280.3	-1	0.36	-0.09	1.35	0.91	-0.44	15.9072	4	99.24	4
ASTEI09117-PA	scaffold_00083:577719:593173:1	71.8932	5.98007	10	30	7	1	1386.2	740	1455.4	1579	-0.91	0.07	0.19	0.98	1.09	0.12	68.4402	10	489.471	10
ASTEI01855-PA	scaffold_00006:3886062:3886776:-1	7.2455	7.8341	1	2	1	1	30.2	31.7	29.3	21.3	0.07	-0.04	-0.5	-0.11	-0.57	-0.46	5.68347	1	72.9	1
ASTEI08834-PA	scaffold_00076:568194:571413:-1	5.62142	1.07949	1	2	1	1	546.1	479.9	497.9	511.1	-0.19	-0.13	-0.1	0.05	0.09	0.04	4.8617	1	48.28	1
ASTEI04290-PA	scaffold_00022:349473:350431:-1	41.0389	37.1622	4	18	4	1	880.6	1018.7	865.9	519.4	0.21	-0.02	-0.76	-0.23	-0.97	-0.74	44.9703	4	387.738	4
ASTEI06238-PA	scaffold_00038:774558:775928:1	15.4288	14.841	3	6	3	1	860.1	671.7	298.1	1380	-0.36	-1.53	0.68	-1.17	1.04	2.21	14.2929	3	141.844	3
ASTEI00379-PA	scaffold_00002:134897:137066:1	42.922	27.8626	5	21	5	1	2675.4	3262.6	1825.7	2233.8	0.29	-0.55	-0.26	-0.84	-0.55	0.29	47.1131	4	324.713	5
ASTEI04841-PA	scaffold_00026:583245:585554:1	7.13089	3.86965	2	4	2	1	757.3	411.6	1056.9	604.9	-0.88	0.48	-0.32	1.36	0.56	-0.81	6.4799	2	39.2211	2
ASTEI03952-PA	scaffold_00019:454905:457458:1	201.565	52.5959	18	142	18	1	9852.1	9984.2	10510.9	6485.6	0.02	0.09	-0.6	0.07	-0.62	-0.7	305.715	17	2537.76	18
ASTEI09959-PA	scaffold_00107:422809:428164:1	7.36131	0.898693	1	2	1	1	180.3	84.5	242.8	166.8	-1.09	0.43	-0.11	1.52	0.98	-0.54	6.21868	1	47.41	1
ASTEI06989-PA	scaffold_00046:1230081:1232402:1	9.46831	4.14313	1	5	1	1	40.8	25.4	58.5	28	-0.68	0.52	-0.55	1.2	0.14	-1.06	12.6543	1	130.521	1
ASTEI07743-PA	scaffold_00058:102794:104266:-1	16.1119	11.3895	3	8	3	1	689.2	631.4	714.1	544.7	-0.13	0.05	-0.34	0.18	-0.21	-0.39	18.9557	3	81.8952	3
ASTEI08644-PA	scaffold_00072:822036:822509:-1	4.87419	14.5985	1	2	1	1	16.3	10	7.5	27.2	-0.71	-1.12	0.74	-0.41	1.45	1.86	2.24437	1	0	1
ASTEI01762-PA	scaffold_00006:2091486:2096467:-1	65.4684	7.94176	9	28	9	1	1495.6	899.3	2180.4	1025.3	-0.73	0.54	-0.54	1.28	0.19	-1.09	69.048	9	452.192	9
ASTEI05045-PA	scaffold_00027:1855649:1856770:-1	35.8429	19.2691	4	26	4	1	865.6	988.1	733.4	654.4	0.19	-0.24	-0.4	-0.43	-0.59	-0.16	65.879	4	338.364	4
ASTEI07707-PA	scaffold_00057:930125:931589:-1	49.4892	30.5556	5	20	5	1	2963.7	3189.1	2486.5	2464.5	0.11	-0.25	-0.27	-0.36	-0.37	-0.01	50.8317	5	532.067	5
ASTEI08824-PA	scaffold_00076:427902:428543:-1	22.4026	32.1839	3	6	3	1	480.9	439.3	439.2	442.4	-0.13	-0.13	-0.12	0	0.01	0.01	18.2859	3	148.381	3
ASTEI08268-PA	scaffold_00064:992429:998215:-1	11.3857	3.33661	2	4	2	1	8.5	4.9	7.6	10.8	-0.79	-0.16	0.35	0.63	1.13	0.51	10.0885	2	68.81	2
ASTEI00759-PA	scaffold_00003:1192522:1193796:-1	8.68571	4.48113	1	2	1	1	21.2	23.5	18.3	16.5	0.15	-0.21	-0.36	-0.36	-0.51	-0.15	5.76909	1	71.21	1
ASTEI10847-PA	scaffold_00175:4143:6686:-1	3.26321	2.18978	1	2	1	1	170.9	206	172.8	91.1	0.27	0.02	-0.91	-0.25	-1.18	-0.92	3.44234	1	24.07	1
ASTEI08385-PA	scaffold_00067:49610:52650:1	27.0235	6.07903	3	8	3	1	299.9	211.2	409.4	204.6	-0.51	0.45	-0.55	0.96	-0.05	-1	17.2932	3	131.819	3
ASTEI01007-PA	scaffold_00004:93104:101170:-1	6.01687	0.903614	1	2	1	1	137.1	137.7	147.6	92	0.01	0.11	-0.58	0.1	-0.58	-0.68	4.62052	1	19.85	1
ASTEI07807-PA	scaffold_00058:783282:788805:-1	31.4995	5.21437	6	12	6	1	148.3	140.7	119	148.5	-0.08	-0.32	0	-0.24	0.08	0.32	28.1417	6	152.444	6
ASTEI05435-PA	scaffold_00031:190599:195991:-1	23.8952	3.31534	3	6	3	1	231.9	422.1	80.9	135.3	0.86	-1.52	-0.78	-2.38	-1.64	0.74	15.5939	3	138.42	3
ASTEI08065-PA	scaffold_00061:918331:920965:1	6.69745	16.3636	1	2	1	1	28.6	31.4	20.2	27.2	0.14	-0.5	-0.08	-0.64	-0.21	0.43	5.19015	1	38.08	1
ASTEI07722-PA	scaffold_00057:1048385:1049146:1	12.0136	8.69565	2	4	2	1	78.8	75.8	69.2	72.1	-0.06	-0.19	-0.13	-0.13	-0.07	0.06	11.5667	2	56.33	2
ASTEI10553-PA	scaffold_00140:67601:69826:1	137.719	32.2993	17	115	17	1	6764	5640.8	3022.4	9979.7	-0.26	-1.16	0.56	-0.9	0.82	1.72	275.393	17	2140.39	17
ASTEI05169-PA	scaffold_00028:1990664:1994049:1	60.5882	14.0946	9	24	9	1	1674.8	1127.4	2130.9	1364	-0.57	0.35	-0.3	0.92	0.27	-0.64	56.4366	9	443.914	9
ASTEI00851-PA	scaffold_00003:3013052:3013842:-1	28.7167	38.4615	4	10	4	1	1285.8	1208.4	1663.6	678	-0.09	0.37	-0.92	0.46	-0.83	-1.29	23.0172	4	166.307	4
ASTEI01623-PA	scaffold_00005:4216543:4219327:1	19.1487	6.05686	5	12	5	1	1742.9	1426.5	1695.6	1692.9	-0.29	-0.04	-0.04	0.25	0.25	0	21.8842	5	93.1164	5
ASTEI01116-PA	scaffold_00004:2118172:2120558:1	53.8699	14.4909	8	18	8	1	1384.1	1344.7	950.6	1528.6	-0.04	-0.54	0.14	-0.5	0.18	0.69	44.3945	8	389.373	8
ASTEI06384-PA	scaffold_00039:1222239:1232789:1	30.0445	5.6208	4	13	4	1	563	755.2	320.7	481	0.42	-0.81	-0.23	-1.24	-0.65	0.58	33.0563	4	273.639	3
ASTEI03587-PA	scaffold_00015:2342229:2345186:-1	3.76751	2.43655	1	2	1	1	11	11.5	4.5	14.3	0.08	-1.28	0.38	-1.36	0.3	1.66	3.78642	1	14.76	1
ASTEI10472-PA	scaffold_00134:123476:128053:-1	4.14679	1.45349	1	2	1	1	80.6	54.4	111.6	56.9	-0.57	0.47	-0.5	1.04	0.06	-0.97	3.56772	1	43.13	1
ASTEI07075-PA	scaffold_00048:416114:419109:1	101.663	18.8641	7	60	7	1	2278.5	2577.8	1532.2	2195.6	0.18	-0.57	-0.05	-0.75	-0.23	0.52	156.561	7	1584.47	7
ASTEI11539-PA	scaffold_04474:15:1325:-1	433.129	82.3799	24	1218	24	1	54796.2	68231.6	36814.3	46600.2	0.32	-0.57	-0.23	-0.89	-0.55	0.34	2826.87	24	25526.9	24
ASTEI07554-PA	scaffold_00055:1148795:1149166:1	3.88162	10.5691	2	8	2	1	524.9	253.2	832.2	367.8	-1.05	0.66	-0.51	1.72	0.54	-1.18	10.6888	2	47.5182	2
ASTEI05209-PA	scaffold_00029:733070:738849:-1	7.28108	1.9025	2	4	2	1	78.6	91.4	68.5	58.1	0.22	-0.2	-0.44	-0.42	-0.65	-0.24	5.99364	2	70.189	2
ASTEI09207-PA	scaffold_00085:177242:178677:1	27.6278	13.4956	5	11	5	1	865.6	865.8	666.9	866.7	0	-0.38	0	-0.38	0	0.38	22.9599	5	170.458	5
ASTEI05793-PA	scaffold_00033:1521446:1543405:1	29.6649	1.09455	5	12	5	1	3389.8	4677.8	2459.3	2266.6	0.46	-0.46	-0.58	-0.93	-1.05	-0.12	23.1558	5	174.995	5
ASTEI05543-PA	scaffold_00031:1421203:1424240:-1	27.4846	10.1979	4	10	4	1	1636.3	901.7	912.7	2725.8	-0.86	-0.84	0.74	0.02	1.6	1.58	21.3685	4	223.497	4
ASTEI02539-PA	scaffold_00010:170504:172213:-1	6.96698	4.98084	1	2	1	1	32.9	57.7	14.3	19.2	0.81	-1.2	-0.78	-2.01	-1.59	0.42	5.92771	1	54.66	1
ASTEI04969-PA	scaffold_00027:238522:240872:-1	5.63978	2.39774	1	2	1	1	35.2	27.9	27.9	41.8	-0.33	-0.33	0.25	0	0.58	0.58	4.32586	1	36.96	1
ASTEI03591-PA	scaffold_00015:2379088:2381515:-1	29.9096	15.9574	4	18	4	1	786.4	605	824.6	753.3	-0.38	0.07	-0.06	0.45	0.32	-0.13	38.7155	4	245.904	4
ASTEI05308-PA	scaffold_00030:102605:105165:-1	59.1323	19.7952	7	22	7	1	2378.2	1386.7	3778.6	1448.3	-0.78	0.67	-0.72	1.45	0.06	-1.38	50.5653	7	417.417	7
ASTEI06755-PA	scaffold_00043:1444210:1450841:1	24.5168	1.44154	2	6	2	1	12.9	5.8	17	13.2	-1.16	0.4	0.03	1.56	1.19	-0.37	19.4876	2	159.881	2
ASTEI01773-PA	scaffold_00006:2131221:2135978:1	19.5998	7.32648	5	12	5	1	1503.8	1406.5	1507.9	1280.3	-0.1	0	-0.23	0.1	-0.14	-0.24	24.9134	5	124.54	5
ASTEI07753-PA	scaffold_00058:272802:280370:-1	42.7472	5.54475	5	24	5	1	2609.5	2980.5	1099.2	3201.1	0.19	-1.25	0.29	-1.44	0.1	1.54	59.3632	5	587.972	5
ASTEI07186-PA	scaffold_00050:986970:998710:-1	23.7462	4.78796	5	12	5	1	173.5	131.6	193.2	159.7	-0.4	0.15	-0.12	0.55	0.28	-0.27	23.3865	5	78.6521	5
ASTEI09817-PA	scaffold_00104:337487:341482:1	23.7867	5.86319	3	8	3	1	74.8	76.4	44.8	87.6	0.03	-0.74	0.23	-0.77	0.2	0.97	20.4031	3	181.951	3
ASTEI03746-PA	scaffold_00017:421000:421716:-1	21.8113	27.6074	3	16	3	1	2264.9	2580.3	1263	2486.1	0.19	-0.84	0.13	-1.03	-0.05	0.98	29.2448	3	282.782	3
ASTEI06555-PA	scaffold_00041:1391126:1391777:1	36.388	39.0411	6	24	6	1	1261.6	1517.7	741.8	1266.2	0.27	-0.77	0.01	-1.03	-0.26	0.77	48.6891	6	264.999	6
ASTEI03675-PA	scaffold_00016:1461463:1462558:-1	20.8671	11.3402	2	6	2	1	58.7	63.4	57.3	43.3	0.11	-0.03	-0.44	-0.15	-0.55	-0.4	18.2335	2	115.018	2
ASTEI05654-PA	scaffold_00032:1673330:1676145:1	71.2901	18.6235	10	30	10	1	2279.4	1146	3293.2	1935.8	-0.99	0.53	-0.24	1.52	0.76	-0.77	64.9628	10	494.154	10
ASTEI04162-PA	scaffold_00021:403645:403956:-1	100.813	59.2233	8	510	8	1	36798.2	17176.2	55829	30010.7	-1.1	0.6	-0.29	1.7	0.81	-0.9	885.134	7	6655.67	8
ASTEI02627-PA	scaffold_00010:1360250:1369131:1	22.3099	3.96913	6	15	6	1	934.9	424.8	551	1641.7	-1.14	-0.76	0.81	0.38	1.95	1.58	22.9715	6	111.28	5
ASTEI10065-PA	scaffold_00111:204124:206318:1	22.3128	6.51341	3	8	3	1	581.1	549.5	618.5	459	-0.08	0.09	-0.34	0.17	-0.26	-0.43	18.0579	3	128.244	3
ASTEI11137-PA	scaffold_00470:2967:5186:-1	158.661	73.3974	18	197	18	1	18007.2	11494.4	26081.6	12862.2	-0.65	0.53	-0.49	1.18	0.16	-1.02	369.059	18	2784.22	18
ASTEI02234-PA	scaffold_00008:2568849:2571967:1	14.2258	4.08163	3	8	3	1	235.4	132.8	319.7	206.9	-0.83	0.44	-0.19	1.27	0.64	-0.63	13.5757	3	100.64	3
ASTEI03473-PA	scaffold_00015:139317:142170:-1	183.933	40.7473	20	105	20	1	9304.6	13991.2	3915.7	8171.9	0.59	-1.25	-0.19	-1.84	-0.78	1.06	247.222	20	1751.92	20
ASTEI00464-PA	scaffold_00002:1591213:1601687:-1	38.5381	3.6413	5	17	5	1	3131	2764	1281.2	4731.7	-0.18	-1.29	0.6	-1.11	0.78	1.88	39.6123	5	361.229	4
ASTEI07926-PA	scaffold_00060:361959:367197:-1	5.2442	0.686813	1	2	1	1	540.2	537.4	549.9	429.3	-0.01	0.03	-0.33	0.03	-0.32	-0.36	3.99943	1	54.46	1
ASTEI02155-PA	scaffold_00008:1512812:1517844:1	44.8442	8.87428	8	22	8	1	2044.9	1239	3046.6	1459.4	-0.72	0.58	-0.49	1.3	0.24	-1.06	41.9989	8	327.279	8
ASTEI02024-PA	scaffold_00007:3564889:3579405:1	5.54166	0.676437	2	4	2	1	1478.5	960.5	778.2	2415.3	-0.62	-0.93	0.71	-0.3	1.33	1.63	6.74801	2	70.87	2
ASTEI06813-PA	scaffold_00044:1116362:1117108:1	41.6181	20.9677	6	135	4	1	12194.9	4903.1	21254.1	8113.8	-1.31	0.8	-0.59	2.12	0.73	-1.39	188.858	6	1157.59	6
ASTEI07715-PA	scaffold_00057:985408:988611:-1	95.3224	17.0854	13	46	13	1	4723	3032.9	7179.5	3061.5	-0.64	0.6	-0.63	1.24	0.01	-1.23	102.611	13	690.101	13
ASTEI03672-PA	scaffold_00016:1446922:1449169:-1	2.89442	4.96454	2	4	2	1	884	364.7	1648.4	474.3	-1.28	0.9	-0.9	2.18	0.38	-1.8	2.1877	2	37.2619	2
ASTEI08731-PA	scaffold_00074:229453:229788:1	10.4952	25.5556	2	4	2	1	735.9	1773.2	166.1	133.7	1.27	-2.15	-2.46	-3.42	-3.73	-0.31	7.30964	2	86.67	2
ASTEI04344-PA	scaffold_00022:1022412:1023849:1	5.8066	2.63736	1	2	1	1	315.1	181.8	305.8	400.9	-0.79	-0.04	0.35	0.75	1.14	0.39	4.06484	1	34.17	1
ASTEI04479-PA	scaffold_00023:1324562:1325225:1	15.2742	14.2132	2	6	2	1	357.5	351	361.8	296.2	-0.03	0.02	-0.27	0.04	-0.24	-0.29	11.9967	2	86.1638	2
ASTEI00283-PA	scaffold_00001:4390055:4391583:-1	26.4189	12.8099	5	12	5	1	789.1	528.6	1039.1	663.1	-0.58	0.4	-0.25	0.98	0.33	-0.65	22.5712	5	163.212	5
ASTEI04130-PA	scaffold_00020:1974688:1983058:-1	36.305	6.57277	6	13	6	1	283.3	205.4	296.6	299.3	-0.46	0.07	0.08	0.53	0.54	0.01	29.9105	6	227.674	6
ASTEI03367-PA	scaffold_00014:1475792:1476517:1	34.0489	36.1963	4	20	4	1	893	620	1308	598.7	-0.53	0.55	-0.58	1.08	-0.05	-1.13	51.5859	4	405.838	4
ASTEI03903-PA	scaffold_00018:1682702:1683473:1	70.8659	54.2986	10	47	10	1	3731.4	2742.2	5288.3	2541.6	-0.44	0.5	-0.55	0.95	-0.11	-1.06	97.6969	10	788.218	10
ASTEI01233-PA	scaffold_00004:4603213:4605420:-1	76.9033	30.9091	9	60	9	1	4130.1	8306.5	1386.3	2010.7	1.01	-1.57	-1.04	-2.58	-2.05	0.54	155.445	9	1359.57	9
ASTEI01394-PA	scaffold_00005:1817174:1830152:-1	325.864	18.6072	34	122	34	1	9286.4	9329.6	10187.4	6799.8	0.01	0.13	-0.45	0.13	-0.46	-0.58	323.643	34	2723.11	33
ASTEI03736-PA	scaffold_00017:389519:390761:1	4.58737	3.28467	1	2	1	1	105	85.7	145.4	66.5	-0.29	0.47	-0.66	0.76	-0.37	-1.13	3.21092	1	46.41	1
ASTEI00143-PA	scaffold_00001:2071733:2072367:-1	16.051	20.6897	2	26	2	1	1929.5	3702.4	838.5	932.1	0.94	-1.2	-1.05	-2.14	-1.99	0.15	54.1602	2	496.864	2
ASTEI03377-PA	scaffold_00014:1507398:1515413:-1	68.5595	26.1803	9	28	9	1	2370.8	3032.6	1932.6	1765.1	0.36	-0.29	-0.43	-0.65	-0.78	-0.13	66.3333	9	451.126	9
ASTEI06586-PA	scaffold_00042:305704:306574:-1	15.3618	17.1053	3	6	3	1	497.3	509.5	512.5	390.7	0.04	0.04	-0.35	0.01	-0.38	-0.39	12.2728	3	125.05	3
ASTEI03037-PA	scaffold_00012:2337899:2338457:1	8.14255	10.7143	1	2	1	1	77.9	37.5	130.7	53.3	-1.06	0.75	-0.55	1.8	0.51	-1.29	6.79982	1	83.77	1
ASTEI02584-PA	scaffold_00010:1158524:1159195:1	37.7902	25.5605	4	18	4	1	1120.6	1559.7	920.7	704.8	0.48	-0.28	-0.67	-0.76	-1.15	-0.39	42.044	4	316.576	4
ASTEI04078-PA	scaffold_00020:877563:878135:-1	12.03	13.6842	2	4	2	1	489.2	357.2	627.6	406.5	-0.45	0.36	-0.27	0.81	0.19	-0.63	9.64557	2	150.725	2
ASTEI08849-PA	scaffold_00076:717615:720148:1	16.9605	19.9234	3	8	3	1	602.3	317.7	905	490.4	-0.92	0.59	-0.3	1.51	0.63	-0.88	13.2367	3	56.92	3
ASTEI06367-PA	scaffold_00039:988174:990710:-1	8.24413	6.77541	3	6	3	1	160.3	179.8	139.5	136.7	0.17	-0.2	-0.23	-0.37	-0.4	-0.03	9.10203	3	26.92	3
ASTEI04945-PA	scaffold_00026:2003881:2005089:-1	24.0365	12.3894	3	14	3	1	568.2	503.5	595	519.1	-0.17	0.07	-0.13	0.24	0.04	-0.2	29.0253	3	208.42	3
ASTEI03360-PA	scaffold_00014:1427529:1433310:1	39.7502	10.6476	5	14	5	1	562	616.8	547	437.3	0.13	-0.04	-0.36	-0.17	-0.5	-0.32	32.991	5	322.873	5
ASTEI05414-PA	scaffold_00030:1956521:1958611:1	36.5459	9.6463	5	14	5	1	1632.6	1080.5	2382.3	1191.4	-0.6	0.55	-0.45	1.14	0.14	-1	32.551	5	249.168	5
ASTEI06012-PA	scaffold_00035:1665224:1667647:-1	19.8598	4.03338	2	6	2	1	281.9	264.8	317.7	222.7	-0.09	0.17	-0.34	0.26	-0.25	-0.51	16.1907	2	204.041	2
ASTEI02421-PA	scaffold_00009:2034877:2035818:-1	82.0084	41.5789	11	113	11	1	8674.7	4971.4	12076.4	7734.1	-0.8	0.48	-0.17	1.28	0.64	-0.64	227.501	10	1945.17	11
ASTEI05124-PA	scaffold_00028:1553771:1559422:-1	66.5908	21.1268	8	26	7	1	1941.5	786.4	2886.3	1874.9	-1.3	0.57	-0.05	1.88	1.25	-0.62	63.0771	8	680.312	8
ASTEI02794-PA	scaffold_00011:1007152:1008692:-1	13.4593	7.81991	2	4	2	1	289.5	272.5	317.3	237.6	-0.09	0.13	-0.28	0.22	-0.2	-0.42	9.8505	2	59.3411	2
ASTEI06935-PA	scaffold_00046:691903:693919:-1	24.5239	11.4963	4	14	4	1	936.8	1535.6	591.6	551.1	0.71	-0.66	-0.77	-1.38	-1.48	-0.1	26.7541	4	223.207	4
ASTEI03251-PA	scaffold_00014:374587:376108:-1	49.4806	17.4497	5	20	5	1	1708.8	2075	1768.1	1058	0.28	0.05	-0.69	-0.23	-0.97	-0.74	48.5375	5	384.985	5
ASTEI02625-PA	scaffold_00010:1356499:1357875:-1	32.1994	18.5841	5	18	5	1	1417.9	1419.3	1730.5	918.3	0	0.29	-0.63	0.29	-0.63	-0.91	37.5055	5	280.845	5
ASTEI10789-PA	scaffold_00164:79873:82138:1	34.8957	17.2494	3	10	3	1	66.6	74.7	46.9	69.7	0.16	-0.51	0.06	-0.67	-0.1	0.57	29.3738	3	231.343	3
ASTEI02552-PA	scaffold_00010:384270:392676:1	65.2171	5.99647	5	30	5	1	2353.4	1118.3	1569.2	4071.4	-1.07	-0.58	0.79	0.49	1.86	1.38	66.7753	5	706.747	5
ASTEI00535-PA	scaffold_00002:3137296:3140787:1	19.2142	10.5747	4	10	4	1	1226.6	2361.1	377.8	786	0.94	-1.7	-0.64	-2.64	-1.59	1.06	22.4237	4	190.051	4
ASTEI00766-PA	scaffold_00003:1251728:1268251:-1	16.8454	5.8427	2	10	2	1	663.8	700.2	466.6	741.5	0.08	-0.51	0.16	-0.59	0.08	0.67	19.5547	2	232.942	2
ASTEI02954-PA	scaffold_00012:715060:716043:1	21.0443	8.60656	1	14	1	1	125.7	78.6	185.9	96.8	-0.68	0.57	-0.38	1.24	0.3	-0.94	53.5399	1	266.582	1
ASTEI06774-PA	scaffold_00044:238669:239311:-1	4.77963	5.72917	1	4	1	1	394.3	342.6	530.7	260.8	-0.2	0.43	-0.6	0.63	-0.39	-1.02	8.032	1	42.02	1
ASTEI00125-PA	scaffold_00001:1800561:1803629:1	36.1117	13.2124	7	14	7	1	1913.6	2472.5	1661	1380.6	0.37	-0.2	-0.47	-0.57	-0.84	-0.27	29.3922	7	192.05	7
ASTEI01939-PA	scaffold_00007:813965:817483:1	5.35497	1.74603	1	2	1	1	375.2	311.8	344.4	425	-0.27	-0.12	0.18	0.14	0.45	0.3	4.27967	1	61.95	1
ASTEI01035-PA	scaffold_00004:402637:405792:1	29.8974	8.15752	4	10	4	1	966.2	774.5	1007.7	1002.2	-0.32	0.06	0.05	0.38	0.37	-0.01	27.1486	4	349.464	4
ASTEI01249-PA	scaffold_00004:4916386:4917798:1	98.2454	41.6667	12	43	12	1	2382.6	2360.9	2903.7	1614.1	-0.01	0.29	-0.56	0.3	-0.55	-0.85	103.61	12	839.139	11
ASTEI08764-PA	scaffold_00074:835673:838680:1	94.0699	18.7308	12	44	12	1	2650.3	2492.1	3095.9	2070.5	-0.09	0.22	-0.36	0.31	-0.27	-0.58	94.9648	12	814.547	12
ASTEI09651-PA	scaffold_00100:24847:29954:-1	6.80607	3.89744	2	3	2	1	62.7	76.4	52.2	53	0.28	-0.27	-0.24	-0.55	-0.53	0.02	4.71173	1	47.57	2
ASTEI07253-PA	scaffold_00051:485027:485586:1	36.8818	36.8	3	14	3	1	1477.6	1876.8	1837	563.8	0.34	0.31	-1.39	-0.03	-1.73	-1.7	35.5975	3	281.842	3
ASTEI00492-PA	scaffold_00002:2305168:2306882:-1	20.4182	21.6393	6	15	6	1	1505.3	1551.4	1351.6	1460.2	0.04	-0.16	-0.04	-0.2	-0.09	0.11	23.6962	6	89.3676	5
ASTEI03131-PA	scaffold_00013:1581870:1588024:1	19.0408	4.03587	4	8	4	1	86.2	81.3	98.9	69.8	-0.08	0.2	-0.31	0.28	-0.22	-0.5	15.0509	4	110.447	3
ASTEI00769-PA	scaffold_00003:1277307:1279989:-1	4.55502	1.15473	1	2	1	1	123	122.5	160.8	73.4	-0.01	0.39	-0.74	0.39	-0.74	-1.13	4.61111	1	36.24	1
ASTEI07026-PA	scaffold_00047:454499:455191:-1	8.51389	4.34783	1	4	1	1	278.2	132.5	381	293.7	-1.07	0.45	0.08	1.52	1.15	-0.38	6.6854	1	85.96	1
ASTEI11245-PA	scaffold_00859:16:654:1	8.89894	15.9236	1	2	1	1	4.9	3.7	5.5	5.2	-0.43	0.15	0.07	0.58	0.5	-0.08	5.50139	1	116.06	1
ASTEI00846-PA	scaffold_00003:2984702:2985322:1	13.9229	11.7647	1	4	1	1	172	174.4	122.4	203.4	0.02	-0.49	0.24	-0.51	0.22	0.73	9.15783	1	127.298	1
ASTEI11284-PA	scaffold_01098:19:1014:1	10.0933	8.09859	2	6	2	1	457.4	246.5	783.2	301.6	-0.89	0.78	-0.6	1.67	0.29	-1.38	12.2806	2	70.3533	2
ASTEI01675-PA	scaffold_00006:697261:701462:1	13.5458	24.5902	1	4	1	1	9.5	8.6	12	7.2	-0.15	0.33	-0.41	0.48	-0.26	-0.74	11.8883	1	76.69	1
ASTEI08623-PA	scaffold_00072:488180:491447:-1	27.6618	20	5	12	5	1	379.4	716.9	169.8	219.5	0.92	-1.16	-0.79	-2.08	-1.71	0.37	26.6198	5	187.274	5
ASTEI11107-PA	scaffold_00389:7365:10824:-1	19.9263	3.43891	3	6	3	1	885.4	669.1	623.3	1289.7	-0.4	-0.51	0.54	-0.1	0.95	1.05	13.1758	3	184.489	3
ASTEI06032-PA	scaffold_00035:1811941:1814232:1	9.78337	5.31915	2	4	2	1	377.7	370.9	422.5	309.7	-0.03	0.16	-0.29	0.19	-0.26	-0.45	9.78708	2	74.4138	2
ASTEI08316-PA	scaffold_00065:917685:921307:1	105.178	22.9532	12	50	12	1	4244.8	3220.4	4935.3	4250.3	-0.4	0.22	0	0.62	0.4	-0.22	127.557	12	795.811	12
ASTEI06434-PA	scaffold_00040:848770:850695:1	19.5499	7.84314	2	8	2	1	375	337.1	442.4	316.9	-0.15	0.24	-0.24	0.39	-0.09	-0.48	18.9038	2	158.848	2
ASTEI05355-PA	scaffold_00030:1012140:1012962:-1	99.983	40.9091	9	77	8	1	3743.4	3246.9	5637.1	2061.4	-0.21	0.59	-0.86	0.8	-0.66	-1.45	158.436	9	1074.54	9
ASTEI10314-PA	scaffold_00125:136388:145312:-1	65.1802	11.8026	9	35	9	1	3845.4	1515.2	1397.9	8335.5	-1.34	-1.46	1.12	-0.12	2.46	2.58	75.7624	8	582.861	9
ASTEI05393-PA	scaffold_00030:1505911:1508574:1	6.4395	3.95062	1	2	1	1	79.9	85.7	63.3	84.7	0.1	-0.34	0.08	-0.44	-0.02	0.42	5.22761	1	27.43	1
ASTEI01135-PA	scaffold_00004:2546723:2548142:-1	7.25903	5.37634	2	4	2	1	89.1	83.5	65.5	111.6	-0.09	-0.44	0.33	-0.35	0.42	0.77	6.52642	2	51.72	2
ASTEI04332-PA	scaffold_00022:745529:747034:1	23.04	15.0685	3	11	3	1	253.4	264.4	325.7	151.6	0.06	0.36	-0.74	0.3	-0.8	-1.1	24.2887	3	175.31	3
ASTEI00152-PA	scaffold_00001:2408242:2408804:1	18.9089	27.0073	3	10	3	1	1340.5	1427.4	1157.2	1341.2	0.09	-0.21	0	-0.3	-0.09	0.21	25.038	3	254.929	3
ASTEI02492-PA	scaffold_00009:3040566:3042762:-1	6.18035	2.63975	2	5	1	1	88.4	80.6	83.3	95	-0.13	-0.09	0.1	0.05	0.24	0.19	10.2541	2	45.35	2
ASTEI01649-PA	scaffold_00006:208963:216354:1	66.4682	62.585	5	32	5	1	1837.9	1894.2	2223.2	1267.3	0.04	0.27	-0.54	0.23	-0.58	-0.81	69.0735	4	902.78	5
ASTEI10182-PA	scaffold_00118:13582:14808:1	31.9344	21.5686	5	17	5	1	580.4	710.9	398.9	591	0.29	-0.54	0.03	-0.83	-0.27	0.57	28.3113	5	131.56	5
ASTEI10331-PA	scaffold_00126:215148:216950:-1	36.7663	13.1532	4	15	4	1	1210	1046.4	1601.3	900.6	-0.21	0.4	-0.43	0.61	-0.22	-0.83	33.882	4	247.044	4
ASTEI03965-PA	scaffold_00019:711220:712339:1	22.0076	10.9589	3	7	3	1	18	11.9	18.9	22.1	-0.6	0.07	0.29	0.67	0.89	0.23	17.4817	3	140.165	3
ASTEI11141-PA	scaffold_00478:4491:5847:-1	6.07484	3.27456	1	2	1	1	49.1	40.8	53	50.5	-0.27	0.11	0.04	0.38	0.31	-0.07	4.81102	1	37.77	1
ASTEI068254-PA	scaffold_00045:123162:123841:-1	5.2598	5.58376	1	4	1	1	780.9	682.7	685.4	926.7	-0.19	-0.19	0.25	0.01	0.44	0.44	7.62578	1	68.91	1
ASTEI02851-PA	scaffold_00011:2128929:2130539:-1	134.336	39.9142	14	67	14	1	3647.2	3407.7	4169.2	3141	-0.1	0.19	-0.22	0.29	-0.12	-0.41	172.825	14	1460.27	13
ASTEI00220-PA	scaffold_00001:3594403:3595235:1	6.88207	12.0155	1	2	1	1	4.6	4.1	4	5.5	-0.18	-0.2	0.25	-0.02	0.43	0.45	5.99814	1	26.52	1
ASTEI00055-PA	scaffold_00001:771212:772921:1	21.1567	5.19231	2	9	2	1	201.8	82.3	82.5	429.2	-1.29	-1.29	1.09	0	2.38	2.38	15.3123	2	178.38	2
ASTEI01199-PA	scaffold_00004:4122203:4126279:1	2.79946	3.82883	2	3	2	1	3.2		5.1	4.3	-6.64	0.68	0.42	6.64	6.64	-0.26	2.65477	1	38.65	2
ASTEI10406-PA	scaffold_00129:253411:254148:-1	16.194	11.4583	2	8	2	1	1384.1	2046.3	627.8	1402.9	0.56	-1.14	0.02	-1.7	-0.54	1.16	19.8042	2	153.192	2
ASTEI07720-PA	scaffold_00057:1044115:1044979:-1	7.48135	8.67924	2	4	2	1	475.9	490	718.4	193.9	0.04	0.59	-1.3	0.55	-1.34	-1.89	8.30118	2	53.74	2
ASTEI02225-PA	scaffold_00008:2480999:2482562:1	21.9733	8.13954	2	14	2	1	1164.8	1582.3	998.2	852.5	0.44	-0.22	-0.45	-0.66	-0.89	-0.23	33.3113	2	225.407	2
ASTEI11406-PA	scaffold_01927:301:1696:1	83.6559	23.7838	9	55	9	1	4310.7	5126.6	3484.8	4096.9	0.25	-0.31	-0.07	-0.56	-0.32	0.23	138.832	9	951.387	9
ASTEI05996-PA	scaffold_00035:1306379:1320138:-1	7.50335	3.4749	1	2	1	1	89.6	78.2	94	91.9	-0.2	0.07	0.04	0.26	0.23	-0.03	5.91587	1	51.55	1
ASTEI00548-PA	scaffold_00002:3249727:3251640:1	10.1159	6.94737	3	8	3	1	1049.9	648.6	1627.3	820.1	-0.69	0.63	-0.36	1.33	0.34	-0.99	13.9913	3	120.824	3
ASTEI10282-PA	scaffold_00122:130047:133260:1	68.9494	16.0955	11	37	11	1	1575.7	1719.8	1673	1260.8	0.13	0.09	-0.32	-0.04	-0.45	-0.41	85.1808	11	555.346	10
ASTEI06219-PA	scaffold_00038:483580:485283:-1	7.7062	2.58964	1	2	1	1	144.2	87.2	231.8	107	-0.73	0.68	-0.43	1.41	0.29	-1.12	5.82786	1	57.31	1
ASTEI07859-PA	scaffold_00059:383580:385898:-1	12.8016	8.35962	3	8	2	1	134	77.8	135.1	182.9	-0.78	0.01	0.45	0.8	1.23	0.44	15.8239	2	142.62	3
ASTEI10369-PA	scaffold_00127:295834:296423:1	15.2673	27.8106	2	6	2	1	36.9	28.1	39.6	41.4	-0.39	0.1	0.17	0.49	0.56	0.07	12.9683	2	73.6527	2
ASTEI02853-PA	scaffold_00011:2143724:2147656:1	10.7884	4	2	10	2	1	65.6	64.6	63.1	66.1	-0.02	-0.06	0.01	-0.03	0.03	0.07	17.5811	2	138.07	2
ASTEI01618-PA	scaffold_00005:4144421:4151620:1	128.988	24.5881	13	61	13	1	3920.5	4500.3	2444.3	4643.3	0.2	-0.68	0.24	-0.88	0.05	0.93	158.861	13	1330.47	13
ASTEI01631-PA	scaffold_00006:22034:23525:-1	310.037	71.1316	21	404	21	1	16474.8	19111.4	9773	19820.5	0.21	-0.75	0.27	-0.97	0.05	1.02	1083.74	20	8044.61	21
ASTEI09129-PA	scaffold_00083:643473:645256:1	3.95273	7.38636	1	2	1	1	251.7	203.4	303.9	237.1	-0.31	0.27	-0.09	0.58	0.22	-0.36	4.17075	1	38.03	1
ASTEI04930-PA	scaffold_00026:1928510:1929646:-1	25.3324	18.7234	3	8	3	1	456.7	372.8	392.2	586	-0.29	-0.22	0.36	0.07	0.65	0.58	21.0922	3	177.81	3
ASTEI02556-PA	scaffold_00010:439385:444744:1	43.6172	7.74869	5	20	5	1	759	530.4	1077.1	638.2	-0.52	0.5	-0.25	1.02	0.27	-0.76	51.2034	5	411.764	5
ASTEI10772-PA	scaffold_00162:94210:110905:1	5.96658	2.88136	1	2	1	1	58.1	58.6	54.5	59	0.01	-0.09	0.02	-0.1	0.01	0.11	5.10654	1	67.23	1
ASTEI02963-PA	scaffold_00012:761706:768175:-1	53.0082	6.44068	6	15	6	1	646.8	610.5	844.4	460.6	-0.08	0.38	-0.49	0.47	-0.41	-0.87	34.3099	6	327.279	5
ASTEI07190-PA	scaffold_00050:1016654:1018366:1	64.174	24.9438	7	28	7	1	2141.2	2355.2	2091.4	1894.9	0.14	-0.03	-0.18	-0.17	-0.31	-0.14	66.3135	7	497.877	7
ASTEI01210-PA	scaffold_00004:4225229:4226778:1	13.9259	30.1887	3	8	2	1	1135.8	1168.2	1571.5	627.1	0.04	0.47	-0.86	0.43	-0.9	-1.33	15.8473	3	167.593	3
ASTEI08982-PA	scaffold_00079:759718:767384:1	16.3051	4.93716	4	8	4	1	1113.4	621.8	1720.2	958.4	-0.84	0.63	-0.22	1.47	0.62	-0.84	14.5266	4	127.499	4
ASTEI02412-PA	scaffold_00009:1974695:1977673:-1	60.4324	23.9411	8	21	8	1	1831.4	3604.4	805.2	1026.1	0.98	-1.19	-0.84	-2.16	-1.81	0.35	51.9335	8	308.978	8
ASTEI00903-PA	scaffold_00003:3652964:3654363:1	5.7535	2.97767	1	2	1	1	304.3	408.9	144	350.9	0.43	-1.08	0.21	-1.51	-0.22	1.28	4.2272	1	69.25	1
ASTEI08110-PA	scaffold_00062:532700:540115:-1	7.11014	2.47619	1	2	1	1	98.1	88.4	104.6	98.3	-0.15	0.09	0	0.24	0.15	-0.09	5.42261	1	60.18	1
ASTEI08867-PA	scaffold_00077:130334:131981:1	158.688	56.5553	14	125	14	1	11211.1	9083.7	6396.7	17828.1	-0.3	-0.81	0.67	-0.51	0.97	1.48	272.154	13	2337.99	14
ASTEI02400-PA	scaffold_00009:1755150:1756868:-1	15.9802	7.95455	2	8	2	1	175.3	383.4	61.4	76.2	1.13	-1.51	-1.2	-2.64	-2.33	0.31	21.7351	2	102.16	2
ASTEI03058-PA	scaffold_00012:2966656:2968240:1	4.71512	2.39044	1	2	1	1	136.1	120	164.9	119.5	-0.18	0.28	-0.19	0.46	-0.01	-0.46	3.61453	1	14.39	1
ASTEI02532-PA	scaffold_00010:83861:93361:-1	10.0584	0.862069	2	4	2	1	974.1	1234.1	797.1	864.1	0.34	-0.29	-0.17	-0.63	-0.51	0.12	6.93905	2	93.8037	2
ASTEI10045-PA	scaffold_00110:369651:371463:1	309.244	64.2987	20	386	20	1	13628.7	13770.1	9796.9	16950	0.01	-0.48	0.31	-0.49	0.3	0.79	959.796	20	6849.91	20
ASTEI02934-PA	scaffold_00012:179304:182771:1	5.33508	1.77936	1	2	1	1	560.2	260.3	933.8	471.4	-1.11	0.74	-0.25	1.84	0.86	-0.99	4.63103	1	66.22	1
ASTEI02424-PA	scaffold_00009:2048475:2049910:-1	83.0542	38.7013	12	52	12	1	6586	4870.8	7417.6	7310.5	-0.44	0.17	0.15	0.61	0.59	-0.02	101.026	12	825.864	12
ASTEI01205-PA	scaffold_00004:4187196:4188453:1	34.019	22.9333	7	15	7	1	2250.9	2269.2	2342.7	2087.1	0.01	0.06	-0.11	0.05	-0.12	-0.17	37.1293	7	217.816	6
ASTEI00897-PA	scaffold_00003:3625689:3626259:-1	7.42424	9.81595	1	2	1	1	253.4	227.3	285.8	241.5	-0.16	0.17	-0.07	0.33	0.09	-0.24	5.97995	1	85.68	1
ASTEI07841-PA	scaffold_00059:140432:143520:-1	27.2972	9.17538	5	12	5	1	1236.7	697	2117.3	871.3	-0.83	0.78	-0.51	1.6	0.32	-1.28	20.4635	5	166.607	5
ASTEI07015-PA	scaffold_00047:240731:244366:1	4.64512	3.39943	1	2	1	1	68.2	64.4	83.5	55.5	-0.08	0.29	-0.3	0.38	-0.21	-0.59	3.74144	1	23.58	1
ASTEI02139-PA	scaffold_00008:1255947:1257411:-1	46.946	15.6317	8	26	8	1	2563.7	2369.6	2861.3	2414.4	-0.11	0.16	-0.09	0.27	0.03	-0.24	47.4273	8	422.784	8
ASTEI02878-PA	scaffold_00011:2337647:2338840:-1	29.7825	13.602	3	10	3	1	261.2	208.2	379	192.1	-0.33	0.54	-0.44	0.86	-0.12	-0.98	22.266	3	319.493	3
ASTEI08843-PA	scaffold_00076:628075:630198:1	4.79588	3.7037	1	2	1	1	8.8	6.5	7.6	12.3	-0.44	-0.22	0.47	0.22	0.91	0.69	4.88584	1	43.41	1
ASTEI07924-PA	scaffold_00060:317908:321726:-1	14.964	3.367	2	4	2	1	76.9	55	82.2	92.2	-0.48	0.1	0.26	0.58	0.74	0.17	11.7111	2	95.87	2
ASTEI01549-PA	scaffold_00005:3597585:3598890:-1	6.30391	4.20168	1	2	1	1	33.8	29.1	30	41.7	-0.21	-0.17	0.3	0.04	0.52	0.47	4.01133	1	42.6	1
ASTEI04229-PA	scaffold_00021:1477288:1492638:-1	5.58776	2.09021	2	4	2	1	111.2	134.3	84.8	113	0.27	-0.39	0.02	-0.66	-0.25	0.41	5.96348	2	28.3644	2
ASTEI02722-PA	scaffold_00011:292605:302196:-1	3.03763	1.69133	1	4	1	1	457.5	427.9	487.1	452.1	-0.1	0.09	-0.02	0.19	0.08	-0.11	3.02058	1	36.17	1
ASTEI00980-PA	scaffold_00003:5424043:5428102:-1	41.092	6.82515	6	14	6	1	431.2	320.9	450.3	517.8	-0.43	0.06	0.26	0.49	0.69	0.2	32.2216	6	222.259	6
ASTEI07480-PA	scaffold_00055:77150:78466:1	4.37779	2.57069	1	2	1	1	52.5	63.3	47.3	46.4	0.27	-0.15	-0.18	-0.42	-0.45	-0.03	3.83765	1	45.78	1
ASTEI09180-PA	scaffold_00084:474082:477433:1	8.61565	2.02578	1	2	1	1	92.1	40.7	79.1	155.6	-1.18	-0.22	0.76	0.96	1.94	0.98	6.64125	1	51.04	1
ASTEI10410-PA	scaffold_00129:283904:286291:-1	12.6379	4.36747	2	4	2	1	45.8	41.8	50.9	44.2	-0.13	0.15	-0.05	0.29	0.08	-0.2	10.0426	2	58.3038	2
ASTEI06770-PA	scaffold_00044:224598:226571:-1	11.8623	4.94505	3	6	3	1	1389.9	1016.3	1943.6	1198	-0.45	0.48	-0.21	0.94	0.24	-0.7	10.9996	3	126.481	3
ASTEI06828-PA	scaffold_00045:102272:107694:1	2.47573	1.44479	1	2	1	1	254.5	161.4	164.9	435	-0.66	-0.63	0.77	0.03	1.43	1.4	2.3226	1	0	1
ASTEI05036-PA	scaffold_00027:1683224:1684108:-1	82.7565	53.3058	9	41	9	1	2738.5	2259.8	3319.5	2616.7	-0.28	0.28	-0.07	0.55	0.21	-0.34	88.0985	9	694.502	9
ASTEI03737-PA	scaffold_00017:391199:391705:-1	25.7029	28.3688	3	12	3	1	634.1	505.9	630.6	764.8	-0.33	-0.01	0.27	0.32	0.6	0.28	30.0944	3	261.234	3
ASTEI07371-PA	scaffold_00053:894624:897319:-1	27.895	11.2591	6	12	6	1	586.7	226.4	938.4	596.2	-1.37	0.68	0.02	2.05	1.4	-0.65	24.196	6	158.616	6
ASTEI08157-PA	scaffold_00062:867094:870386:-1	31.431	8.78378	6	14	6	1	2209.4	2994.2	2248.9	1388.6	0.44	0.03	-0.67	-0.41	-1.11	-0.7	26.8701	5	229.836	6
ASTEI07284-PA	scaffold_00051:1018587:1036259:-1	110.244	7.80691	17	48	17	1	2089.9	1712.5	1823	2740	-0.29	-0.2	0.39	0.09	0.68	0.59	102.571	17	631.981	17
ASTEI01547-PA	scaffold_00005:3585090:3595007:1	5.87943	1.1585	1	2	1	1	12.2	10.6	12.2	13.9	-0.21	0	0.18	0.21	0.39	0.18	4.5276	1	26.85	1
ASTEI01697-PA	scaffold_00006:1122112:1124444:-1	7.15708	2.27596	1	2	1	1	15.9	19.2	11.7	16.9	0.27	-0.44	0.09	-0.71	-0.18	0.53	4.00036	1	74.8	1
ASTEI10512-PA	scaffold_00136:240213:241103:-1	14.4442	14.2857	2	4	2	1	142.1	100.7	186.8	139.5	-0.5	0.39	-0.03	0.89	0.47	-0.42	10.7878	2	94.3679	2
ASTEI01565-PA	scaffold_00005:3682043:3689487:1	18.6551	10.231	1	4	1	1	12.5	10.2	15.8	11.7	-0.3	0.33	-0.1	0.63	0.2	-0.43	13.973	1	128.953	1
ASTEI00352-PA	scaffold_00001:5807945:5809444:1	32.1522	15.625	5	16	5	1	894.4	1607.2	395.6	688	0.85	-1.18	-0.38	-2.02	-1.22	0.8	34.29	5	194.72	5
ASTEI09719-PA	scaffold_00101:352475:384393:1	4.85201	5.37634	1	2	1	1	260.7	125.7	321.3	337.3	-1.05	0.3	0.37	1.35	1.42	0.07	4.2299	1	52.75	1
ASTEI08226-PA	scaffold_00063:745409:765115:-1	31.0602	19.5122	5	12	4	1	1016.5	1082.2	1310.2	666.5	0.09	0.37	-0.61	0.28	-0.7	-0.98	29.5247	5	162.187	5
ASTEI06396-PA	scaffold_00039:1535699:1536395:1	13.0512	16.0428	2	8	2	1	520.8	541.6	453.6	572.1	0.06	-0.2	0.14	-0.26	0.08	0.33	24.06	2	226.221	2
ASTEI05539-PA	scaffold_00031:1388688:1389857:-1	77.9175	22.8792	8	35	8	1	4134.7	3854.6	4858	3736.4	-0.1	0.23	-0.15	0.33	-0.04	-0.38	78.9274	7	575.86	8
ASTEI00666-PA	scaffold_00002:5789718:5791937:-1	25.7892	8.15138	4	12	4	1	1063.2	863.4	1680.3	661.1	-0.3	0.66	-0.69	0.96	-0.39	-1.35	23.8101	4	223.453	4
ASTEI05459-PA	scaffold_00031:451545:458437:-1	10.6484	2.1978	3	5	3	1	176.5	258.2	147.5	126.5	0.55	-0.26	-0.48	-0.81	-1.03	-0.22	12.0837	3	63.89	2
ASTEI11122-PA	scaffold_00412:959:8340:1	12.7959	9.47368	1	4	1	1	77.4	65	93.4	75	-0.25	0.27	-0.05	0.52	0.21	-0.32	9.45635	1	59.47	1
ASTEI06336-PA	scaffold_00039:508665:523447:-1	5.12983	2.31023	1	3	1	1	305.7	256.6	398.2	267.7	-0.25	0.38	-0.19	0.63	0.06	-0.57	4.67083	1	24.3	1
ASTEI00117-PA	scaffold_00001:1724176:1727949:-1	11.0414	1.86688	2	4	2	1	702.1	491.4	1009.8	617.7	-0.51	0.52	-0.18	1.04	0.33	-0.71	8.54954	2	86.5462	2
ASTEI02014-PA	scaffold_00007:3279894:3280554:1	21.3314	33.3333	3	10	3	1	430.5	602.4	385.7	311.4	0.48	-0.16	-0.47	-0.64	-0.95	-0.31	25.1305	3	160.623	3
ASTEI02419-PA	scaffold_00009:2025851:2027475:1	5.92409	3.0888	1	2	1	1	57.6	58	43.5	72.6	0.01	-0.41	0.33	-0.41	0.32	0.74	5.45277	1	40.06	1
ASTEI07894-PA	scaffold_00059:1083509:1084225:-1	7.53298	8.40336	1	2	1	1	39.6	23.7	62.9	33	-0.74	0.67	-0.26	1.41	0.48	-0.93	6.30737	1	26.06	1
ASTEI00478-PA	scaffold_00002:1958920:1962807:-1	34.8441	14.587	6	18	6	1	1939.9	1229	2421.5	2217.4	-0.66	0.32	0.19	0.98	0.85	-0.13	33.676	6	264.145	6
ASTEI04241-PA	scaffold_00021:1714260:1714721:-1	27.1431	53.5948	4	31	4	1	803.4	579.3	981	869.9	-0.47	0.29	0.11	0.76	0.59	-0.17	71.5646	4	464.201	4
ASTEI10690-PA	scaffold_00152:101105:103554:-1	121.691	26.4543	13	59	13	1	3484.8	5665.2	2457.5	2432.3	0.7	-0.5	-0.52	-1.2	-1.22	-0.01	131.986	13	928.486	12
ASTEI00675-PA	scaffold_00003:48249:53791:-1	131.012	20.2138	15	58	15	1	5133.1	6889.1	3604.3	5054.5	0.42	-0.51	-0.02	-0.93	-0.45	0.49	137.581	15	1066.43	15
ASTEI09738-PA	scaffold_00102:167469:171485:-1	11.5747	5.95533	2	4	2	1	35.3	34.4	37.5	35.2	-0.04	0.09	-0.01	0.12	0.03	-0.09	9.50192	2	29.33	2
ASTEI00806-PA	scaffold_00003:1954145:1957924:-1	9.31854	9.85402	2	4	2	1	487.8	469.4	486	523.6	-0.06	-0.01	0.1	0.05	0.16	0.11	9.25391	2	65.13	2
ASTEI05734-PA	scaffold_00033:711745:713476:1	7.08418	4.34783	1	2	1	1	12.2	8.6	10.8	17.6	-0.5	-0.18	0.53	0.33	1.03	0.7	5.18971	1	59.9	1
ASTEI07455-PA	scaffold_00054:1126696:1128662:-1	16.3878	5.97403	2	10	2	1	1172	688.3	502.8	2363.7	-0.77	-1.22	1.01	-0.45	1.78	2.23	19.9507	2	217.401	2
ASTEI03265-PA	scaffold_00014:438203:447813:-1	7.6457	2.28137	1	2	1	1	20.5	18.2	27.9	16.1	-0.17	0.44	-0.35	0.62	-0.17	-0.79	5.7782	1	57.1	1
ASTEI08261-PA	scaffold_00064:813377:829376:1	47.8221	5.64972	5	16	5	1	799.3	678.8	990.9	756.2	-0.24	0.31	-0.08	0.55	0.16	-0.39	37.135	5	308.824	5
ASTEI03006-PA	scaffold_00012:1801561:1812747:1	5.80939	4.08163	1	2	1	1	236.8	169.8	348.4	200.9	-0.48	0.56	-0.24	1.04	0.24	-0.79	6.08177	1	25.48	1
ASTEI01646-PA	scaffold_00006:171843:177478:1	4.89347	1.33566	1	2	1	1	95.3	47.3	160.1	81.9	-1.01	0.75	-0.22	1.76	0.79	-0.97	4.45506	1	18.74	1
ASTEI048280-PA	scaffold_00026:541152:542029:-1	24.7522	17.7686	3	10	3	1	519.2	1108	192.3	276.9	1.09	-1.43	-0.91	-2.53	-2	0.53	24.4482	3	171.226	3
ASTEI11224-PA	scaffold_00776:368:2037:1	6.1975	5.12821	1	2	1	1	157.3	159.8	201.7	116.4	0.02	0.36	-0.43	0.34	-0.46	-0.79	4.43404	1	74.96	1
ASTEI02726-PA	scaffold_00011:326268:328557:-1	29.6803	31.1927	4	10	4	1	903.8	670.7	1201.9	874.1	-0.43	0.41	-0.05	0.84	0.38	-0.46	27.9443	4	147.666	4
ASTEI09485-PA	scaffold_00093:535949:536923:1	21.4467	27.4368	3	6	3	1	32.7	46.6	27.4	25.4	0.51	-0.25	-0.36	-0.76	-0.87	-0.11	16.9477	3	130.205	3
ASTEI03145-PA	scaffold_00013:1753993:1756115:-1	186.611	42.0664	18	98	18	1	6633.4	6068.3	9878.7	4229.8	-0.13	0.57	-0.65	0.7	-0.52	-1.22	234.457	18	1817.36	17
ASTEI04520-PA	scaffold_00023:1867459:1869055:1	11.99	8.68056	2	4	2	1	515.3	282.7	926.9	358.2	-0.87	0.85	-0.52	1.71	0.34	-1.37	9.18321	2	100.04	2
ASTEI02179-PA	scaffold_00008:1870795:1874484:-1	4.95293	2.10877	2	4	2	1	1122	632	1841	942.3	-0.83	0.71	-0.25	1.54	0.58	-0.97	4.82923	2	44.25	2
ASTEI03059-PA	scaffold_00012:2969011:2970638:1	5.4661	2.30326	1	2	1	1	61.3	45.2	44.9	96.6	-0.44	-0.45	0.66	-0.01	1.1	1.1	4.76483	1	31.94	1
ASTEI08445-PA	scaffold_00068:361612:364312:-1	69.7103	60.5128	17	96	17	1	13641.4	7869.2	21546	12118.4	-0.79	0.66	-0.17	1.45	0.62	-0.83	141.828	17	719.948	17
ASTEI01298-PA	scaffold_00005:811988:815438:-1	12.2096	3.74181	2	4	2	1	5.5	4.1	6.1	6.5	-0.43	0.16	0.25	0.59	0.69	0.1	10.1512	2	72.4127	2
ASTEI07134-PA	scaffold_00049:1166763:1169515:-1	19.6794	9.54617	3	6	3	1	38	25.9	54.4	35.4	-0.55	0.52	-0.1	1.07	0.45	-0.62	16.099	3	88.8067	3
ASTEI09336-PA	scaffold_00089:154017:155172:1	166.815	52.0446	14	248	14	1	10982.6	7766.2	16033.1	9681.2	-0.5	0.55	-0.18	1.05	0.32	-0.73	532.682	14	3785.62	14
ASTEI02044-PA	scaffold_00008:48803:50215:-1	3.22366	5.95745	1	2	1	1	4.8	2	6.6	6	-1.28	0.47	0.33	1.75	1.61	-0.14	2.0253	1	0	1
ASTEI10195-PA	scaffold_00118:118788:121952:-1	130.627	31.746	13	136	7	1	2569.6	5001.6	1365.1	1481.1	0.96	-0.91	-0.79	-1.87	-1.76	0.12	274.551	13	1720.67	13
ASTEI04730-PA	scaffold_00025:785367:787826:-1	26.8637	7.89474	4	9	4	1	637.3	432.2	943.1	571	-0.56	0.57	-0.16	1.13	0.4	-0.72	23.6119	4	96.5023	3
ASTEI08241-PA	scaffold_00063:973511:976716:1	8.84558	1.9656	1	2	1	1	217.5	306.6	285	73.3	0.5	0.39	-1.57	-0.11	-2.07	-1.96	5.55863	1	82.62	1
ASTEI07191-PA	scaffold_00050:1019143:1021960:1	6.22366	1.45577	1	2	1	1	36.4	27.8	41.7	41.8	-0.39	0.2	0.2	0.59	0.59	0	4.58945	1	42.1	1
ASTEI10193-PA	scaffold_00118:112836:114088:1	3.64956	5.06329	1	2	1	1	30.6	52	22.9	18.6	0.77	-0.42	-0.71	-1.18	-1.48	-0.3	3.86627	1	0	1
ASTEI09185-PA	scaffold_00084:576627:577698:-1	19.0601	12.5435	2	4	2	1	410	504.3	408.8	341.3	0.3	0	-0.26	-0.3	-0.56	-0.26	10.7747	2	166.038	2
ASTEI06542-PA	scaffold_00041:1121267:1123774:-1	12.7275	2.44399	1	12	1	1	200.4	231.3	188.4	193.7	0.21	-0.09	-0.05	-0.3	-0.26	0.04	26.022	1	242.848	1
ASTEI00930-PA	scaffold_00003:4044965:4057369:-1	14.7638	4.0146	2	10	2	1	223.9	123.7	377.3	184.4	-0.86	0.75	-0.28	1.61	0.58	-1.03	19.6358	2	134.66	2
ASTEI09277-PA	scaffold_00087:231222:238794:-1	17.181	2.30011	3	6	3	1	9.9	16	4.2	10.1	0.69	-1.24	0.03	-1.93	-0.66	1.27	10.7979	3	95.0567	3
ASTEI05168-PA	scaffold_00028:1988523:1989841:-1	4.96019	2.79188	1	4	1	1	186.1	139.8	210.9	219.8	-0.41	0.18	0.24	0.59	0.65	0.06	7.32988	1	38.93	1
ASTEI02143-PA	scaffold_00008:1413600:1414573:1	30.9772	26.7176	5	17	5	1	1260.9	695.4	2396.4	778	-0.86	0.93	-0.7	1.78	0.16	-1.62	32.2988	5	241.825	5
ASTEI11316-PA	scaffold_01283:622:2132:-1	123.786	35.4037	11	65	11	1	2864.7	2031	2121.2	4643.3	-0.5	-0.43	0.7	0.06	1.19	1.13	158.891	11	1034.5	11
ASTEI03504-PA	scaffold_00015:466100:467833:1	163.945	37.5527	13	116	13	1	7264.4	12415.8	4686.5	5203.1	0.77	-0.63	-0.48	-1.41	-1.25	0.15	281.311	13	2240.76	13
ASTEI06854-PA	scaffold_00045:339770:340659:1	90.6732	49.2308	6	40	6	1	2997.4	4564.9	2178.2	2462.8	0.61	-0.46	-0.28	-1.07	-0.89	0.18	108.629	6	816.881	6
ASTEI04953-PA	scaffold_00027:67721:71386:1	80.4813	21.9973	11	32	11	1	2142.1	2438.8	2480.7	1664.1	0.19	0.21	-0.36	0.02	-0.55	-0.58	70.804	11	531.927	11
ASTEI05032-PA	scaffold_00027:1478618:1494340:1	2.51371	1.98238	1	2	1	1	439.2	394.9	382.5	572.4	-0.15	-0.2	0.38	-0.05	0.54	0.58	2.36941	1	0	1
ASTEI00716-PA	scaffold_00003:506107:522605:1	11.8408	0.941915	2	6	2	1	675.1	278.5	320	1477.7	-1.28	-1.08	1.13	0.2	2.41	2.21	13.126	2	98.6048	2
ASTEI092500-PA	scaffold_00086:520681:521139:-1	44.1227	28.2895	4	20	4	1	1798.5	2098.9	2157.8	1280.7	0.22	0.26	-0.49	0.04	-0.71	-0.75	39.8102	4	397.697	4
ASTEI07648-PA	scaffold_00056:1157492:1160121:-1	6.16425	2.31405	1	2	1	1	230.8	295.8	191.9	223	0.36	-0.27	-0.05	-0.62	-0.41	0.22	4.73689	1	73.79	1
ASTEI09901-PA	scaffold_00106:153823:155407:-1	31.6425	16.9014	5	17	5	1	1863.9	1180.4	3563	998.1	-0.66	0.93	-0.9	1.59	-0.24	-1.84	30.4671	5	383.933	5
ASTEI10332-PA	scaffold_00126:217557:219551:1	24.0539	9.5624	5	11	5	1	977.1	790.8	1139.3	1081.6	-0.31	0.22	0.15	0.53	0.45	-0.07	25.9707	5	190.627	4
ASTEI11577-PA	scaffold_05191:32:1276:1	5.87648	2.89157	1	2	1	1	16.3	13.6	16.8	19.7	-0.25	0.05	0.28	0.3	0.53	0.23	3.79935	1	36.12	1
ASTEI07641-PA	scaffold_00056:1128615:1132091:-1	128.874	34.0249	12	72	12	1	3338.9	2914	2685.8	4703.6	-0.2	-0.31	0.49	-0.12	0.69	0.81	177.077	12	1523.15	12
ASTEI10850-PA	scaffold_00175:42015:42739:-1	21.63	27.551	3	9	3	1	330.8	321.1	369.4	330.7	-0.04	0.16	0	0.2	0.04	-0.16	21.7266	3	113.295	2
ASTEI06816-PA	scaffold_00044:1153471:1154664:1	108.393	40.7625	12	50	12	1	6666.8	3960	10731.5	5938	-0.75	0.69	-0.17	1.44	0.58	-0.85	119.444	12	969.194	12
ASTEI09896-PA	scaffold_00106:121745:126855:-1	18.3531	4.94505	4	8	4	1	1261.6	2830.6	448.6	625.2	1.17	-1.49	-1.01	-2.66	-2.18	0.48	16.7067	4	112.402	4
ASTEI04846-PA	scaffold_00026:652793:654211:-1	10.7898	5.59796	3	6	3	1	466.4	234	949	261.2	-0.99	1.02	-0.84	2.02	0.16	-1.86	11.911	3	62.2902	3
ASTEI04429-PA	scaffold_00023:462401:465993:-1	127.554	23.6264	15	56	15	1	3326.7	6489.9	1306.5	2508.5	0.96	-1.35	-0.41	-2.31	-1.37	0.94	134.481	15	862.959	15
ASTEI08122-PA	scaffold_00062:619170:623112:-1	121.205	23.1306	16	48	16	1	3810.5	4338	3977.5	3490.7	0.19	0.06	-0.13	-0.13	-0.31	-0.19	111.875	16	806.226	16
ASTEI08703-PA	scaffold_00073:862256:868876:-1	113.279	20.438	15	124	14	1	7014	13642.4	2748	5345.5	0.96	-1.35	-0.39	-2.31	-1.35	0.96	274.895	15	1676.63	15
ASTEI04161-PA	scaffold_00021:400996:402529:1	37.5255	15.3499	6	18	6	1	1640.2	1432.6	1436.7	2217	-0.2	-0.19	0.43	0	0.63	0.63	42.6821	6	336.606	6
ASTEI09886-PA	scaffold_00106:82957:84084:1	11.2996	8.26667	2	4	2	1	174.8	122	296.8	124.4	-0.52	0.76	-0.49	1.28	0.03	-1.25	9.22569	2	68.82	2
ASTEI01125-PA	scaffold_00004:2411480:2412892:1	67.5579	28.2979	10	50	6	1	3807.7	5458.3	2657.9	3722.5	0.52	-0.52	-0.03	-1.04	-0.55	0.49	102.139	10	753.471	10
ASTEI06346-PA	scaffold_00039:823033:823848:1	101.803	38.3764	11	85	11	1	3345.4	2169.9	5134.2	3098.8	-0.62	0.62	-0.11	1.24	0.51	-0.73	211.612	11	883.795	11
ASTEI05785-PA	scaffold_00033:1377219:1378660:1	11.2439	4.43864	1	4	1	1	55	65.8	70.1	35	0.26	0.35	-0.65	0.09	-0.91	-1	7.82274	1	83.02	1
ASTEI03411-PA	scaffold_00014:2047225:2056643:-1	37.1872	3.45926	5	12	5	1	250.1	296.5	342	139.5	0.25	0.45	-0.84	0.21	-1.09	-1.29	28.6567	5	220.028	5
ASTEI10711-PA	scaffold_00154:46559:48224:-1	28.3108	11.6854	4	10	4	1	1007.3	785.9	1387.7	962.5	-0.36	0.46	-0.07	0.82	0.29	-0.53	23.9697	4	210.06	4
ASTEI06526-PA	scaffold_00041:803919:807478:1	113.541	35.0543	11	161	11	1	6078.8	9027.4	5465.8	4440.4	0.57	-0.15	-0.45	-0.72	-1.02	-0.3	401.433	11	2769.47	11
ASTEI09865-PA	scaffold_00105:430131:432751:1	42.2356	12.3656	5	22	5	1	1580.6	859.8	2673.9	1392.4	-0.88	0.76	-0.18	1.64	0.7	-0.94	42.9854	5	505.632	5
ASTEI10637-PA	scaffold_00146:9244:13749:-1	55.0004	14.7877	8	34	3	1	311.7	271.4	464.3	236.6	-0.2	0.57	-0.4	0.77	-0.2	-0.97	62.6951	8	467.533	8
ASTEI07097-PA	scaffold_00049:221840:222891:1	4.14243	3.0581	1	2	1	1	430	628.1	471.7	241.8	0.55	0.13	-0.83	-0.41	-1.38	-0.96	3.62572	1	23.28	1
ASTEI09822-PA	scaffold_00104:381135:385650:1	119.617	16.5021	15	44	15	1	2978.5	4082.9	1793.9	3417.2	0.45	-0.73	0.2	-1.19	-0.26	0.93	106.953	15	869.649	15
ASTEI06571-PA	scaffold_00041:1533941:1535016:1	11.7501	7.73994	2	6	2	1	496.4	501.9	629.2	419.7	0.02	0.34	-0.24	0.33	-0.26	-0.58	13.0005	2	113.51	2
ASTEI00119-PA	scaffold_00001:1730887:1731798:1	24.3563	28.8136	2	10	2	1	455.9	519.7	544.5	360.8	0.19	0.26	-0.34	0.07	-0.53	-0.59	29.7344	2	241.787	2
ASTEI01414-PA	scaffold_00005:2005634:2006792:1	4.67387	9.5	1	2	1	1	10.4	7.1	13.9	11.6	-0.55	0.41	0.15	0.96	0.7	-0.26	5.05887	1	30.26	1
ASTEI012841-PA	scaffold_00005:534985:535605:-1	23.6218	41.0959	4	18	4	1	2142.4	944.2	3892.2	1871.7	-1.18	0.86	-0.19	2.04	0.99	-1.06	32.9124	4	249.597	4
ASTEI10797-PA	scaffold_00165:82801:88772:1	4.56257	1.35135	1	2	1	1	33.6	37.3	30.6	37.4	0.15	-0.13	0.16	-0.29	0	0.29	3.57697	1	34.53	1
ASTEI05588-PA	scaffold_00032:298872:303941:-1	27.3555	7.76836	6	12	6	1	510	429.1	664.8	507.1	-0.25	0.38	-0.01	0.63	0.24	-0.39	20.6992	6	131.29	6
ASTEI00084-PA	scaffold_00001:1317056:1317555:1	9.59382	16.25	1	4	1	1	240.9	267.7	159.4	329.1	0.15	-0.6	0.45	-0.75	0.3	1.05	9.76751	1	20.4514	1
ASTEI02164-PA	scaffold_00008:1583421:1584668:1	99.0398	34.9398	9	83	9	1	1395.9	1294	1598.7	1490	-0.11	0.2	0.09	0.31	0.2	-0.1	179.628	9	1946.82	9
ASTEI04542-PA	scaffold_00024:85332:87454:1	18.5857	9.16497	3	9	3	1	568.9	265.5	1231.1	291.8	-1.1	1.11	-0.96	2.21	0.14	-2.08	21.2577	3	135.609	3
ASTEI07957-PA	scaffold_00060:595625:598008:-1	34.5027	11.6022	5	11	5	1	157.1	130.1	214	149.9	-0.27	0.45	-0.07	0.72	0.2	-0.51	33.6183	5	132.272	4
ASTEI10746-PA	scaffold_00159:58327:59954:-1	7.264	4.92611	1	2	1	1	11	7.5	17.9	9.1	-0.55	0.71	-0.27	1.26	0.27	-0.98	5.56031	1	61.96	1
ASTEI10800-PA	scaffold_00165:100480:101427:-1	6.11959	9.15493	1	4	1	1	1089	1050.5	1465.7	909.8	-0.05	0.43	-0.26	0.48	-0.21	-0.69	9.67046	1	88.2697	1
ASTEI10249-PA	scaffold_00120:260934:263013:-1	10.4664	2.46377	1	2	1	1	28.6	28.1	36.4	25.6	-0.03	0.35	-0.16	0.37	-0.14	-0.51	6.70522	1	73	1
ASTEI05860-PA	scaffold_00034:1213668:1215512:1	3.31345	3.74593	1	2	1	1	6.2	4.9	3.5	11.1	-0.33	-0.82	0.84	-0.49	1.17	1.66	3.36594	1	25.01	1
ASTEI05870-PA	scaffold_00034:1261432:1279102:1	8.01619	0.607193	1	2	1	1	79.2	83.2	120.1	46.1	0.07	0.6	-0.78	0.53	-0.85	-1.38	5.86713	1	77.71	1
ASTEI04814-PA	scaffold_00026:403362:407737:-1	12.6675	23.8683	3	11	3	1	299.7	232.9	482.1	229.2	-0.36	0.69	-0.39	1.05	-0.02	-1.07	13.3976	3	107.227	2
ASTEI06416-PA	scaffold_00040:444734:452290:-1	246.483	51.4806	18	324	7	1	3528.3	4007.1	3842.4	3266.6	0.18	0.12	-0.11	-0.06	-0.29	-0.23	780.374	18	5270.42	18
ASTEI04835-PA	scaffold_00026:544608:545464:1	50.5855	30.6723	5	26	5	1	1772.9	3742	677.5	1180	1.08	-1.39	-0.59	-2.47	-1.66	0.8	67.8457	5	688.744	5
ASTEI06609-PA	scaffold_00042:1092294:1094449:1	3.53895	2.42991	1	2	1	1	33.9	48	25	34.2	0.5	-0.44	0.01	-0.94	-0.49	0.45	4.27141	1	22.86	1
ASTEI10149-PA	scaffold_00114:385542:392452:1	20.8986	25.0784	5	9	5	1	213.5	223.4	222	229.9	0.07	0.06	0.11	-0.01	0.04	0.05	20.2373	5	113.528	4
ASTEI11216-PA	scaffold_00731:621:1788:1	10.6044	9.62099	3	6	3	1	1387.1	1280.5	1957.8	1150.3	-0.12	0.5	-0.27	0.61	-0.15	-0.77	11.5214	3	84.6486	3
ASTEI09203-PA	scaffold_00085:161146:169041:-1	197.971	30.52	22	85	22	1	3568.6	5859.6	1573.2	3860.4	0.72	-1.18	0.11	-1.9	-0.6	1.3	223.17	22	1639.86	22
ASTEI08136-PA	scaffold_00062:702340:704100:-1	11.4231	8.05195	3	5	3	1	1124.7	1198.7	1432.1	931.7	0.09	0.35	-0.27	0.26	-0.36	-0.62	8.8251	2	102.682	3
ASTEI03370-PA	scaffold_00014:1480172:1481425:-1	10.6431	5.27578	2	10	2	1	410.4	456.8	544.5	298.8	0.15	0.41	-0.46	0.25	-0.61	-0.87	17.5263	2	112.27	2
ASTEI07067-PA	scaffold_00048:214881:216226:-1	4.29862	3.52941	2	4	2	1	691.9	378.7	1270.8	545.1	-0.87	0.88	-0.34	1.75	0.53	-1.22	5.42754	2	58.23	2
ASTEI05655-PA	scaffold_00032:1676631:1677456:-1	42.991	34.434	5	20	5	1	1591.4	1609	1752.1	1694.9	0.02	0.14	0.09	0.12	0.08	-0.05	42.1118	5	315.133	5
ASTEI01907-PA	scaffold_00007:160876:161902:1	77.9061	50	15	174	15	1	12392.1	7951.6	20218.6	11205.6	-0.64	0.71	-0.15	1.35	0.49	-0.85	281.625	15	1448.99	15
ASTEI01296-PA	scaffold_00005:777094:782644:1	4.27597	1.5299	1	2	1	1	4.1	3.7	6.3	2.9	-0.14	0.63	-0.47	0.77	-0.33	-1.1	3.15386	1	24.03	1
ASTEI08387-PA	scaffold_00067:59836:65010:1	18.752	1.7769	1	4	1	1	167.5	157.6	218.7	156.2	-0.09	0.38	-0.1	0.47	-0.01	-0.49	10.4733	1	125.613	1
ASTEI02782-PA	scaffold_00011:934901:936510:1	8.78304	2.99786	1	2	1	1	279.4	176.9	472.5	239	-0.66	0.76	-0.23	1.42	0.43	-0.98	6.07085	1	80.29	1
ASTEI03616-PA	scaffold_00016:391145:402726:1	64.4617	22.1569	9	35	9	1	2861	3436.7	2617.5	3044.9	0.26	-0.13	0.09	-0.39	-0.17	0.22	74.2719	8	436.669	9
ASTEI02872-PA	scaffold_00011:2237861:2246471:-1	33.0242	6.22318	5	11	5	1	511.6	985.7	346.5	295.2	0.95	-0.56	-0.79	-1.51	-1.74	-0.23	29.8079	5	231.148	4
ASTEI09230-PA	scaffold_00085:671055:677468:-1	61.462	6.40084	8	22	8	1	556	661.7	650.3	457	0.25	0.23	-0.28	-0.03	-0.53	-0.51	50.1846	8	360.886	8
ASTEI10137-PA	scaffold_00114:177870:187497:-1	9.81257	1.82962	2	8	1	1	20.1	9.8	19	35.3	-1.04	-0.08	0.81	0.95	1.84	0.89	14.5678	2	187.268	2
ASTEI02643-PA	scaffold_00010:2121381:2130727:-1	33.2637	3.0833	4	10	4	1	837.5	619.5	1230.5	816.5	-0.44	0.56	-0.04	0.99	0.4	-0.59	23.087	4	181.368	4
ASTEI11046-PA	scaffold_00286:15750:16230:-1	18.2436	35.8491	3	8	3	1	645	457.2	933.7	662.9	-0.5	0.53	0.04	1.03	0.54	-0.49	22.3259	3	175.228	3
ASTEI02892-PA	scaffold_00011:2488940:2491097:1	9.76022	3.76266	2	4	2	1	391.1	319.6	624.7	301.3	-0.29	0.68	-0.38	0.97	-0.09	-1.05	6.86553	2	63.4357	2
ASTEI05465-PA	scaffold_00031:501538:509088:-1	115.253	11.2235	17	52	17	1	2845.1	2101.4	4578.1	2383.5	-0.44	0.69	-0.26	1.12	0.18	-0.94	118.492	17	714.715	17
ASTEI07398-PA	scaffold_00054:169902:175228:-1	17.8926	2.77099	2	6	2	1	44.4	37.8	65.5	38.1	-0.23	0.56	-0.22	0.79	0.01	-0.78	14.6769	2	66.37	2
ASTEI10071-PA	scaffold_00111:274018:275614:1	17.3164	13.1372	4	8	4	1	659.7	609.5	851.5	642.8	-0.11	0.37	-0.04	0.48	0.08	-0.41	18.5562	4	76.7733	4
ASTEI09213-PA	scaffold_00085:327887:329612:-1	7.75197	3.92157	1	4	1	1	436	381.1	571.2	438.2	-0.19	0.39	0.01	0.58	0.2	-0.38	7.40304	1	27.63	1
ASTEI03595-PA	scaffold_00015:2607733:2614221:1	5.16622	1.37615	1	2	1	1	12.4	17	12	10.5	0.45	-0.04	-0.23	-0.5	-0.69	-0.19	4.15984	1	50.23	1
ASTEI075885-PA	scaffold_00056:456211:458599:-1	91.0469	37.3134	7	66	5	1	1678.4	1912.8	2108.5	1338.8	0.19	0.33	-0.33	0.14	-0.51	-0.66	183.419	7	1179.2	7
ASTEI07319-PA	scaffold_00052:467294:480533:-1	16.0977	10.6936	2	8	2	1	73.3	126.9	43.8	63.7	0.79	-0.74	-0.2	-1.53	-0.99	0.54	16.7574	2	118.72	2
ASTEI02526-PA	scaffold_00010:27490:32598:-1	6.31043	4.77612	1	2	1	1	38.9	24.9	37.9	61.4	-0.64	-0.04	0.66	0.6	1.3	0.7	3.98217	1	36.46	1
ASTEI05904-PA	scaffold_00034:1795561:1801223:1	54.9165	5.41475	6	18	6	1	650	346.9	1133.8	596.5	-0.91	0.8	-0.12	1.71	0.78	-0.93	49.0086	6	331.554	6
ASTEI09747-PA	scaffold_00102:250632:254215:1	76.4357	16.0227	10	34	10	1	3778.6	2323.4	5690.7	4064.1	-0.7	0.59	0.11	1.29	0.81	-0.49	82.5747	10	781.984	10
ASTEI01220-PA	scaffold_00004:4375535:4377100:-1	28.1258	12.0267	4	10	4	1	649.1	514.5	978	585.3	-0.34	0.59	-0.15	0.93	0.19	-0.74	24.6695	4	214.411	4
ASTEI09131-PA	scaffold_00083:649325:652252:-1	45.2107	9.51351	6	20	6	1	1482.5	1122.5	2400.1	1232	-0.4	0.7	-0.27	1.1	0.13	-0.96	44.7326	6	298.86	6
ASTEI00234-PA	scaffold_00001:3777968:3779446:1	53.6703	26.9841	6	16	6	1	416.9	307.5	345.3	684.8	-0.44	-0.27	0.72	0.17	1.16	0.99	47.3767	6	284.503	6
ASTEI05821-PA	scaffold_00034:56060:58459:1	92.1831	45.5975	10	59	10	1	4407.5	6628.5	2346	5177	0.59	-0.91	0.23	-1.5	-0.36	1.14	141.105	10	1093.75	10
ASTEI09202-PA	scaffold_00085:158979:160310:1	5.16583	4.11392	1	2	1	1	346	581.9	255.2	274.9	0.75	-0.44	-0.33	-1.19	-1.08	0.11	3.86921	1	40.83	1
ASTEI02403-PA	scaffold_00009:1833942:1842450:-1	29.593	7.97546	3	12	3	1	1061.4	989.8	1335	1088.3	-0.1	0.33	0.04	0.43	0.14	-0.29	29.6759	3	190.04	3
ASTEI03021-PA	scaffold_00012:1981480:1983927:1	32.6211	9.57447	4	14	4	1	420.1	460.3	397.2	493.5	0.13	-0.08	0.23	-0.21	0.1	0.31	35.7316	4	313.332	4
ASTEI04654-PA	scaffold_00024:1951568:1955228:1	49.1078	8.78049	7	21	7	1	1897.8	892.9	3472.9	1738.3	-1.09	0.87	-0.13	1.96	0.96	-1	49.6245	7	451.608	6
ASTEI09716-PA	scaffold_00101:292292:293722:-1	67.9506	26.6204	9	44	9	1	3339.4	1961.5	5953.1	2832.4	-0.77	0.83	-0.24	1.6	0.53	-1.07	103.434	9	858.87	9
ASTEI01621-PA	scaffold_00005:4195199:4197247:1	122.088	35.4316	13	50	13	1	2521.9	2188.5	3090	2838.3	-0.2	0.29	0.17	0.5	0.38	-0.12	127.315	13	918.913	12
ASTEI01575-PA	scaffold_00005:3775634:3777472:1	27.8947	10.7759	3	12	3	1	728.1	525	1193.9	627.6	-0.47	0.71	-0.21	1.19	0.26	-0.93	27.494	3	221.823	3
ASTEI05234-PA	scaffold_00029:1264762:1276500:-1	15.3	14.4781	3	6	2	1	231.7	283.5	202.2	261.1	0.29	-0.2	0.17	-0.49	-0.12	0.37	14.4055	3	94.1935	3
ASTEI03569-PA	scaffold_00015:1906526:1908711:-1	5.51485	3.03738	1	2	1	1	106.6	43.6	259.8	40.2	-1.29	1.29	-1.41	2.57	-0.12	-2.69	3.08269	1	26.56	1
ASTEI07972-PA	scaffold_00060:825446:827784:1	39.6261	22.1538	6	12	6	1	551.6	506.8	785.7	486.5	-0.12	0.51	-0.18	0.63	-0.06	-0.69	31.5635	6	212.758	6
ASTEI05067-PA	scaffold_00028:136461:147320:1	99.7599	9.05392	11	44	11	1	2184.7	2226.5	2227.7	2594.8	0.03	0.03	0.25	0	0.22	0.22	101.116	11	700.032	11
ASTEI05255-PA	scaffold_00029:1615124:1616139:1	23.6004	10.4101	2	6	2	1	316.5	333.8	442.5	246	0.08	0.48	-0.36	0.41	-0.44	-0.85	17.1995	2	125.543	2
ASTEI03853-PA	scaffold_00017:2440252:2443333:-1	221.692	40.5157	20	155	20	1	11917.8	29261.3	4810.6	4459.1	1.3	-1.31	-1.42	-2.6	-2.71	-0.11	356.232	20	2741.78	20
ASTEI03669-PA	scaffold_00016:1438559:1440571:-1	6.1107	3.89171	1	4	1	1	27.9	23.6	25.8	40.9	-0.24	-0.11	0.55	0.13	0.79	0.66	10.7426	1	79.3462	1
ASTEI00253-PA	scaffold_00001:3968811:3973218:1	11.0903	2.64085	1	4	1	1	208.2	360.2	165.4	147.6	0.79	-0.33	-0.5	-1.12	-1.29	-0.16	9.14672	1	86.27	1
ASTEI09253-PA	scaffold_00086:511125:514377:-1	6.75556	5.82751	2	4	2	1	195.5	125.7	191.5	315	-0.64	-0.03	0.69	0.61	1.33	0.72	7.05562	2	27.83	2
ASTEI05328-PA	scaffold_00030:306763:307842:-1	36.1732	24.7734	7	16	7	1	1360.4	1197.9	1861.6	1342.8	-0.18	0.45	-0.02	0.64	0.16	-0.47	34.0149	7	215.402	7
ASTEI00255-PA	scaffold_00001:3983348:3984139:-1	12.4026	17.5676	2	6	2	1	567.3	253.3	1237.4	345.4	-1.16	1.13	-0.72	2.29	0.45	-1.84	16.1004	2	85.239	2
ASTEI03323-PA	scaffold_00014:1121832:1124885:-1	16.7718	6.07798	3	8	3	1	273	363.2	241.1	279.5	0.41	-0.18	0.03	-0.59	-0.38	0.21	21.4441	3	104.615	3
ASTEI05898-PA	scaffold_00034:1659763:1662243:-1	12.4106	1.91781	1	4	1	1	326.4	295.4	464.6	296.8	-0.14	0.51	-0.14	0.65	0.01	-0.65	7.88363	1	92.98	1
ASTEI03470-PA	scaffold_00015:124682:128086:-1	6.95273	2.30415	1	4	1	1	12.4	13.3	13.5	13.3	0.1	0.13	0.11	0.03	0.01	-0.02	9.60702	1	82.4688	1
ASTEI00601-PA	scaffold_00002:4294754:4295169:1	3.9784	12.5	1	2	1	1	283.8	359.8	349.2	211.8	0.34	0.3	-0.42	-0.04	-0.76	-0.72	4.11779	1	44.29	1
ASTEI01349-PA	scaffold_00005:1427823:1429493:1	91.7573	29.7741	12	63	12	1	5657.5	5351.6	7775.8	5228.7	-0.08	0.46	-0.11	0.54	-0.03	-0.57	130.01	12	853.841	12
ASTEI06048-PA	scaffold_00036:237806:238924:1	75.1544	27.0349	6	24	6	1	1222.8	1363.8	1511.4	1093.2	0.16	0.31	-0.16	0.15	-0.32	-0.47	72.9032	6	524.128	6
ASTEI08180-PA	scaffold_00063:83726:87650:1	33.9151	7.94271	4	10	4	1	730.2	529.8	848.6	994.7	-0.46	0.22	0.45	0.68	0.91	0.23	28.861	4	165.821	4
ASTEI10968-PA	scaffold_00205:35885:45007:1	87.4101	16	11	40	11	1	1489.6	1451.1	2041.3	1349.7	-0.04	0.45	-0.14	0.49	-0.1	-0.6	92.3624	11	696.532	11
ASTEI10660-PA	scaffold_00149:172253:174812:1	9.42299	7.48032	2	5	2	1	710.3	438	162.5	1708.7	-0.7	-2.13	1.27	-1.43	1.96	3.39	8.64023	2	52	1
ASTEI04842-PA	scaffold_00026:587682:589309:-1	129.33	49.3789	12	72	12	1	1728.7	1411.1	1979.5	2232.1	-0.29	0.2	0.37	0.49	0.66	0.17	173.566	12	1310.87	10
ASTEI07987-PA	scaffold_00060:926934:930542:1	10.1963	2.49584	2	3	2	1	45.1	40.5	60.7	45.4	-0.15	0.43	0.01	0.58	0.16	-0.42	4.0071	1	39.2933	2
ASTEI06403-PA	scaffold_00040:52458:73704:-1	22.0221	1.23276	3	9	3	1	693.5	1216.5	324.1	716.6	0.81	-1.1	0.05	-1.91	-0.76	1.14	16.2266	3	137.815	3
ASTEI04774-PA	scaffold_00025:1799210:1799650:-1	14.4605	21.2329	2	4	2	1	527.2	288.7	907.8	519.8	-0.87	0.78	-0.02	1.65	0.85	-0.8	10.8988	2	106.519	2
ASTEI03991-PA	scaffold_00019:1009668:1010515:1	17.975	17.1875	3	7	3	1	783.4	929.2	870.3	751.7	0.25	0.15	-0.06	-0.09	-0.31	-0.21	15.1348	3	81.6633	2
ASTEI01769-PA	scaffold_00006:2112362:2120271:1	19.3632	4.039	4	9	4	1	273.4	447.4	194	249	0.71	-0.49	-0.14	-1.21	-0.85	0.36	20.7043	4	129.319	3
ASTEI04913-PA	scaffold_00026:1761037:1777602:1	40.1518	14.3026	9	22	9	1	2567.3	2783.7	3759.8	1818.3	0.12	0.55	-0.5	0.43	-0.61	-1.05	52.6623	9	299.394	9
ASTEI03003-PA	scaffold_00012:1796545:1797607:-1	12.9914	7.14286	1	2	1	1	34.1	26.9	42.6	41.7	-0.34	0.32	0.29	0.66	0.63	-0.03	8.17303	1	81.92	1
ASTEI04968-PA	scaffold_00027:237256:238342:1	14.6433	13.4387	3	11	3	1	1869.2	3308.5	948.5	1841	0.82	-0.98	-0.02	-1.8	-0.85	0.96	18.9701	3	212.499	3
ASTEI05340-PA	scaffold_00030:350532:353896:-1	7.91973	3.13589	1	2	1	1	88.5	149.6	56.7	82.6	0.76	-0.64	-0.1	-1.4	-0.86	0.54	6.33254	1	37.77	1
ASTEI04553-PA	scaffold_00024:570273:581830:-1	8.90541	4.80274	2	4	2	1	389.3	404.6	529.7	336.2	0.06	0.44	-0.21	0.39	-0.27	-0.66	7.54294	2	103.69	2
ASTEI03475-PA	scaffold_00015:147317:148949:-1	172.073	57.9208	21	213	21	1	12405	10772	18829.8	10885.1	-0.2	0.6	-0.19	0.81	0.02	-0.79	464.037	21	3726.28	21
ASTEI10015-PA	scaffold_00109:268579:271190:-1	113.405	27.668	9	58	9	1	3669.9	5065.6	3200.5	3713.3	0.47	-0.2	0.02	-0.66	-0.45	0.21	155.874	9	936.676	9
ASTEI03298-PA	scaffold_00014:962235:964977:-1	40.0159	8.61111	5	18	5	1	1054.5	845.1	1622.3	974.8	-0.32	0.62	-0.11	0.94	0.21	-0.73	39.4982	5	289.147	5
ASTEI11478-PA	scaffold_02893:13:1836:1	88.9139	29.8456	13	48	13	1	3564.9	4849.5	4319.8	2475.3	0.44	0.28	-0.53	-0.17	-0.97	-0.8	108.23	13	701.488	13
ASTEI07054-PA	scaffold_00048:8493:10689:1	8.19572	2.2567	1	2	1	1	44.7	46.2	45	54.9	0.05	0.01	0.3	-0.04	0.25	0.29	6.09743	1	43.55	1
ASTEI02374-PA	scaffold_00009:1084511:1093948:1	56.0944	17.3077	9	20	9	1	1815.3	736.6	3624	1570.4	-1.3	1	-0.21	2.3	1.09	-1.21	52.0981	9	426.602	9
ASTEI00186-PA	scaffold_00001:2814033:2815158:1	7.00122	4.28571	1	4	1	1	81.6	92.7	95.6	78.5	0.18	0.23	-0.06	0.04	-0.24	-0.29	3.64759	1	58.23	1
ASTEI05024-PA	scaffold_00027:1186156:1187649:-1	20.2208	9.65517	2	10	2	1	375.7	254.3	554.4	419.5	-0.56	0.56	0.16	1.12	0.72	-0.4	19.7927	2	207.99	2
ASTEI079290-PA	scaffold_00060:407356:410324:-1	173.091	30.6667	17	82	17	1	3222.8	3324.1	4369.3	2846.3	0.04	0.44	-0.18	0.39	-0.22	-0.62	209.054	17	1702.19	17
ASTEI11301-PA	scaffold_01177:319:2024:1	6.40149	6.69291	2	6	2	1	108	190	37.4	125.7	0.82	-1.53	0.22	-2.35	-0.6	1.75	11.9664	2	119.828	2
ASTEI07419-PA	scaffold_00054:471166:489343:1	320.827	22.0079	40	168	40	1	10728.3	7489.3	17908.4	9702.8	-0.52	0.74	-0.14	1.26	0.37	-0.88	388.634	40	2927.87	38
ASTEI02048-PA	scaffold_00008:69121:70397:-1	29.0833	19.1489	4	12	4	1	1527.8	1255.4	2114.2	1632.8	-0.28	0.47	0.1	0.75	0.38	-0.37	29.544	4	278.846	4
ASTEI08123-PA	scaffold_00062:624466:625721:1	35.5977	15.6812	4	12	4	1	743.1	847.8	1043.3	542.1	0.19	0.49	-0.45	0.3	-0.65	-0.94	25.8846	4	195.188	4
ASTEI01070-PA	scaffold_00004:750584:751640:1	3.42992	5.30973	1	2	1	1	107.8	46.4	86.6	220.2	-1.22	-0.32	1.03	0.9	2.25	1.35	3.68398	1	24.2	1
ASTEI04918-PA	scaffold_00026:1856308:1858683:1	13.0757	1.90476	1	4	1	1	117.5	143.2	125.5	116.6	0.29	0.09	-0.01	-0.19	-0.3	-0.11	9.62548	1	80.1386	1
ASTEI03543-PA	scaffold_00015:1413864:1415663:1	55.7936	14.1553	4	22	4	1	1276.5	1064.9	1906.4	1214.3	-0.26	0.58	-0.07	0.84	0.19	-0.65	65.3954	4	442.254	4
ASTEI03922-PA	scaffold_00019:43744:45330:1	2.64956	2.16049	1	4	1	1	382.1	169.2	188.4	895.5	-1.18	-1.02	1.23	0.16	2.4	2.25	6.99895	1	45.47	1
ASTEI05775-PA	scaffold_00033:1216220:1217107:1	17.8123	21.3559	4	8	4	1	1093	1054.3	1548	983	-0.05	0.5	-0.15	0.55	-0.1	-0.66	18.2554	4	137.907	4
ASTEI06698-PA	scaffold_00043:619696:626497:-1	228.52	33.9087	19	118	19	1	5837.7	4713.9	9366.4	5069.4	-0.31	0.68	-0.2	0.99	0.1	-0.89	298.502	19	2183.31	19
ASTEI00697-PA	scaffold_00003:204259:208313:-1	49.7702	8.95522	8	19	8	1	2744.2	1883.1	4458.4	2664.3	-0.54	0.7	-0.04	1.24	0.5	-0.74	38.0942	7	341.728	8
ASTEI04357-PA	scaffold_00022:1330846:1335601:-1	22.3512	6.56064	5	8	5	1	304.7	197.4	589	213.7	-0.63	0.95	-0.51	1.58	0.11	-1.46	19.0338	5	111.02	3
ASTEI04448-PA	scaffold_00023:780293:789288:-1	4.00244	1.76849	1	2	1	1	21	17.3	14.3	37.4	-0.28	-0.56	0.83	-0.28	1.11	1.39	4.34684	1	0	1
ASTEI06994-PA	scaffold_00046:1311743:1324784:1	75.8783	9.92794	9	31	9	1	1493.3	1953.8	1269.7	1681.9	0.39	-0.23	0.17	-0.62	-0.22	0.41	70.1822	9	427.129	9
ASTEI04257-PA	scaffold_00021:1966248:1967006:1	8.66916	9.12698	2	4	2	1	223.2	230.6	236.3	266.5	0.05	0.08	0.26	0.04	0.21	0.17	8.22653	2	115.549	2
ASTEI02622-PA	scaffold_00010:1340986:1342608:-1	306.088	59.4444	32	372	1	1	306.1	308.8	385.8	311.7	0.01	0.33	0.03	0.32	0.01	-0.31	802.793	31	7367.78	32
ASTEI02495-PA	scaffold_00009:3047369:3047973:-1	21.9447	31.4103	5	10	5	1	836.3	501.9	1263.2	984.6	-0.74	0.6	0.24	1.33	0.97	-0.36	17.2217	5	161.261	5
ASTEI04596-PA	scaffold_00024:1152087:1167819:1	5.48559	0.497925	1	2	1	1	206.6	183.6	159.2	336.5	-0.17	-0.38	0.7	-0.21	0.87	1.08	3.26071	1	38.92	1
ASTEI03154-PA	scaffold_00013:1842534:1844875:-1	6.8644	4.64647	2	3	2	1	232.6	307.2	183.9	274.4	0.4	-0.34	0.24	-0.74	-0.16	0.58	5.521	2	0	1
ASTEI02184-PA	scaffold_00008:1892537:1894820:1	96.1381	47.2561	9	63	9	1	3840.2	4366.6	2800.1	5473.8	0.19	-0.46	0.51	-0.64	0.33	0.97	150.413	9	1217.25	8
ASTEI07903-PA	scaffold_00060:2277:2797:1	6.89321	18.4211	2	4	2	1	254	141.4	469.5	225.2	-0.84	0.89	-0.17	1.73	0.67	-1.06	7.36495	2	62.76	2
ASTEI04873-PA	scaffold_00026:1074032:1074676:1	15.1416	14.486	2	6	2	1	172.1	152.1	223.7	191	-0.18	0.38	0.15	0.56	0.33	-0.23	17.0935	2	134.643	2
ASTEI10006-PA	scaffold_00108:450051:455518:-1	79.5464	20.0663	10	35	10	1	3133.5	2089.4	4751	3497.5	-0.58	0.6	0.16	1.19	0.74	-0.44	80.9554	10	639.968	10
ASTEI05801-PA	scaffold_00033:1802365:1803918:1	42.9937	14.7002	6	19	6	1	1925.1	3528.6	1511.2	1313.2	0.87	-0.35	-0.55	-1.22	-1.43	-0.2	43.6159	6	272.253	6
ASTEI00764-PA	scaffold_00003:1219661:1220556:-1	34.6132	23.2283	3	12	3	1	324.8	592.3	176.6	303.3	0.87	-0.88	-0.1	-1.75	-0.97	0.78	29.6123	3	316.55	3
ASTEI11230-PA	scaffold_00800:520:2855:-1	74.0199	21.7195	7	30	7	1	2186.6	1318.2	3486.1	2413.9	-0.73	0.67	0.14	1.4	0.87	-0.53	73.5416	7	672.751	7
ASTEI10044-PA	scaffold_00110:361911:373405:-1	232.838	19.7653	24	134	24	1	6381.2	11258	5592.3	4249.3	0.82	-0.19	-0.59	-1.01	-1.41	-0.4	346.98	24	2804.11	24
ASTEI00625-PA	scaffold_00002:5058128:5060834:-1	4.9936	2.9703	1	3	1	1	104.8	100.4	120.2	126	-0.06	0.2	0.27	0.26	0.33	0.07	4.96602	1	30.65	1
ASTEI01018-PA	scaffold_00004:229272:233963:1	25.4408	6.49057	4	8	4	1	154.5	94.7	251.9	164.2	-0.71	0.71	0.09	1.41	0.79	-0.62	17.6233	4	211.109	4
ASTEI04465-PA	scaffold_00023:944378:949975:-1	2.49744	1.76032	1	2	1	1	3	4.2	1.9	3.9	0.48	-0.66	0.36	-1.14	-0.11	1.02	3.61483	1	33.84	1
ASTEI09500-PA	scaffold_00094:529081:529353:1	43.6495	41.1111	3	14	3	1	799.3	544.3	1471.9	629	-0.55	0.88	-0.35	1.44	0.21	-1.23	43.218	3	274.18	3
ASTEI03258-PA	scaffold_00014:395598:405142:1	131.842	8.31329	17	52	17	1	3964.1	2815	7275.6	3040.6	-0.49	0.88	-0.38	1.37	0.11	-1.26	120.88	17	853.649	17
ASTEI11349-PA	scaffold_01544:284:2595:1	79.3764	20.2112	10	30	10	1	3824.3	2381.3	6247.5	4049.7	-0.68	0.71	0.08	1.39	0.77	-0.63	65.5916	10	390.743	10
ASTEI08084-PA	scaffold_00062:112256:113250:1	9.00577	6.46388	1	4	1	1	61.9	65.2	70.3	69.5	0.08	0.18	0.17	0.11	0.09	-0.02	10.68	1	49.97	1
ASTEI02989-PA	scaffold_00012:1256847:1260574:-1	110.553	19.1919	15	50	15	1	2323.4	2395.3	3661.5	1656.1	0.04	0.66	-0.49	0.61	-0.53	-1.14	122.369	15	836.125	15
ASTEI03399-PA	scaffold_00014:1895721:1898469:-1	21.9568	5.35714	3	10	3	1	89.6	105.8	120.3	71.5	0.24	0.43	-0.32	0.19	-0.56	-0.75	19.2484	3	93.8625	3
ASTEI05665-PA	scaffold_00032:1862877:1863619:1	20.2727	11.7371	1	6	1	1	15	7.6	34.7	7.6	-0.98	1.21	-0.98	2.19	0	-2.19	16.178	1	91.1267	1
ASTEI01537-PA	scaffold_00005:3476903:3480363:1	8.79763	1.92525	2	6	2	1	953.8	832.9	1480.2	858.1	-0.2	0.63	-0.15	0.83	0.04	-0.79	8.41509	2	59.29	2
ASTEI06531-PA	scaffold_00041:843034:844399:1	23.6967	10.6383	3	14	3	1	1962.9	1742.6	2592.9	2194.8	-0.17	0.4	0.16	0.57	0.33	-0.24	28.8396	3	151.772	3
ASTEI03296-PA	scaffold_00014:950856:959304:-1	66.659	17.8935	9	23	9	1	848.6	902.6	1151.1	770.7	0.09	0.44	-0.14	0.35	-0.23	-0.58	54.9392	9	495.76	8
ASTEI09012-PA	scaffold_00080:370032:370615:1	96.0278	58.2278	12	125	12	1	11181.4	8423.7	18246.6	10550.4	-0.41	0.71	-0.08	1.12	0.32	-0.79	248.52	11	1873.57	12
ASTEI03649-PA	scaffold_00016:921442:922557:1	8.08778	3.50404	1	2	1	1	182	347.5	130.1	128.4	0.93	-0.48	-0.5	-1.42	-1.44	-0.02	6.2786	1	85.69	1
ASTEI10333-PA	scaffold_00126:220289:222122:-1	5.282	6.09137	1	2	1	1	357.2	306.1	481.2	402.3	-0.22	0.43	0.17	0.65	0.39	-0.26	4.54264	1	56.26	1
ASTEI01906-PA	scaffold_00007:155065:160047:1	29.9312	4.75793	4	13	4	1	535.1	460.8	599.5	727.5	-0.22	0.16	0.44	0.38	0.66	0.28	29.3146	4	146.01	4
ASTEI08713-PA	scaffold_00074:132516:133316:-1	87.882	42.4812	14	126	14	1	8709.5	5292	16201.6	7619.4	-0.72	0.9	-0.19	1.61	0.53	-1.09	206.019	14	1448.1	14
ASTEI02293-PA	scaffold_00009:52635:53167:1	44.9698	31.1321	3	24	3	1	924.1	1224.4	1011.5	853.3	0.41	0.13	-0.12	-0.28	-0.52	-0.25	60.3027	3	461.119	3
ASTEI06466-PA	scaffold_00040:1490208:1501817:-1	76.326	12.9521	11	26	11	1	1343.8	1047.1	2192.6	1260	-0.36	0.71	-0.09	1.07	0.27	-0.8	60.8366	11	408.873	11
ASTEI07219-PA	scaffold_00051:26936:29179:-1	28.3361	4.78927	2	28	2	1	2217.9	4358.6	1394	1673.8	0.97	-0.67	-0.41	-1.64	-1.38	0.26	66.4311	2	621.83	2
ASTEI06527-PA	scaffold_00041:808716:810157:1	55.3306	26.1614	8	20	8	1	1350.9	1339.9	1418.1	1768	-0.01	0.07	0.39	0.08	0.4	0.32	54.2125	8	279.772	8
ASTEI10351-PA	scaffold_00127:21541:22099:-1	4.36947	11.1888	1	2	1	1	240.7	278.2	179.7	349	0.21	-0.42	0.54	-0.63	0.33	0.96	3.38139	1	35.46	1
ASTEI05278-PA	scaffold_00029:1783680:1785464:-1	3.99439	2.0202	1	2	1	1	31.1	29.6	36.4	38.4	-0.07	0.23	0.3	0.3	0.37	0.08	3.14473	1	30.06	1
ASTEI08851-PA	scaffold_00076:763660:764801:1	23.9952	15.534	4	8	4	1	717.5	438.4	1042.4	928	-0.71	0.54	0.37	1.25	1.08	-0.17	19.4449	4	160.49	4
ASTEI06330-PA	scaffold_00039:465060:466259:1	104.203	38.5965	12	43	9	1	1833.3	1954.6	2879.7	1321.8	0.09	0.65	-0.47	0.56	-0.56	-1.12	98.8267	11	737.935	12
ASTEI07136-PA	scaffold_00049:1174350:1176206:1	8.01793	9.55414	2	3	2	1	19.8	16.8	29.8	19.8	-0.23	0.59	0	0.82	0.24	-0.59	6.44956	2	38.93	1
ASTEI08729-PA	scaffold_00074:215308:224828:-1	6.28954	1.34341	1	4	1	1	87.8	86.4	102.1	106.7	-0.02	0.22	0.28	0.24	0.31	0.06	9.64645	1	83.05	1
ASTEI03858-PA	scaffold_00018:245480:247502:-1	11.5987	2.6764	1	4	1	1	442	395.1	721.6	369.2	-0.16	0.71	-0.26	0.87	-0.1	-0.97	9.80877	1	81.54	1
ASTEI06767-PA	scaffold_00044:170748:170969:1	6.75771	15.0685	1	2	1	1	488.6	740.1	507.1	395.6	0.6	0.05	-0.3	-0.55	-0.9	-0.36	4.27764	1	80.44	1
ASTEI00562-PA	scaffold_00002:3532492:3533524:-1	54.0741	30.303	5	34	5	1	1667.9	2663.1	1269.3	1682.7	0.68	-0.39	0.01	-1.07	-0.66	0.41	73.1233	5	760.93	5
ASTEI05767-PA	scaffold_00033:1070327:1071591:-1	76.0651	33.4225	8	26	8	1	1078.9	1670.9	1002.9	959.5	0.63	-0.11	-0.17	-0.74	-0.8	-0.06	74.8405	8	708.667	8
ASTEI03833-PA	scaffold_00017:2162951:2166224:-1	14.6999	5.40839	3	8	3	1	442.3	231.2	804.4	454.1	-0.94	0.86	0.04	1.8	0.97	-0.82	15.0439	3	100.463	3
ASTEI02733-PA	scaffold_00011:500061:513212:1	20.2542	4.91266	2	6	2	1	83.1	95.4	86.8	97.5	0.2	0.06	0.23	-0.14	0.03	0.17	19.5099	2	136.237	2
ASTEI068253-PA	scaffold_00045:116762:120547:-1	107.219	17.3985	14	42	14	1	2518.7	3187.2	2644.4	2656.2	0.34	0.07	0.08	-0.27	-0.26	0.01	94.5876	14	738.754	14
ASTEI01541-PA	scaffold_00005:3528954:3529535:-1	7.41522	12.844	1	4	1	1	409.8	587.8	485.9	307.7	0.52	0.25	-0.41	-0.27	-0.93	-0.66	10.9945	1	122.456	1
ASTEI03797-PA	scaffold_00017:1301524:1303961:-1	6.1975	2.15736	1	2	1	1	18.2	13.9	30.3	17.2	-0.39	0.74	-0.08	1.13	0.31	-0.82	5.27558	1	30.71	1
ASTEI07278-PA	scaffold_00051:784010:786382:1	6.50907	5.18987	2	3	2	1	77.9	62.9	110.2	89.6	-0.31	0.5	0.2	0.81	0.51	-0.3	7.63579	2	0	1
ASTEI07781-PA	scaffold_00058:592534:601887:1	3.81901	0.765864	1	2	1	1	193.2	203.3	201	247.1	0.07	0.06	0.36	-0.02	0.28	0.3	3.22133	1	23.87	1
ASTEI08196-PA	scaffold_00063:244541:248805:1	72.6116	16.5488	9	30	9	1	2640.6	4193.8	2866.1	1852.8	0.67	0.12	-0.51	-0.55	-1.18	-0.63	65.0005	9	447.067	9
ASTEI01803-PA	scaffold_00006:2910491:2913050:1	36.4122	9.56399	6	12	6	1	1617.7	1830.8	2059.6	1573.4	0.18	0.35	-0.04	0.17	-0.22	-0.39	30.0228	6	232.122	6
ASTEI03044-PA	scaffold_00012:2722232:2723220:-1	3.30216	7.92952	1	2	1	1	86.8	72.7	112.5	108	-0.25	0.37	0.32	0.63	0.57	-0.06	2.98998	1	14.09	1
ASTEI04815-PA	scaffold_00026:410452:410812:-1	7.33771	12.766	1	2	1	1	436	313.9	838.5	321.4	-0.47	0.94	-0.44	1.42	0.03	-1.38	5.23536	1	105.7	1
ASTEI07011-PA	scaffold_00047:200715:203350:1	80.3989	23	10	36	10	1	2629.5	2650.7	3789.8	2449.8	0.01	0.53	-0.1	0.52	-0.11	-0.63	81.1066	9	697.393	9
ASTEI05092-PA	scaffold_00028:745856:747287:1	50.8236	21.0269	7	22	7	1	1037.7	1374.6	1343.4	791.5	0.41	0.37	-0.39	-0.03	-0.8	-0.76	52.7254	7	395.668	7
ASTEI10108-PA	scaffold_00112:261142:263547:1	40.6482	11.985	6	18	6	1	923	628.8	1518.6	980.5	-0.55	0.72	0.09	1.27	0.64	-0.63	43.9808	6	277.067	6
ASTEI09541-PA	scaffold_00096:155256:156220:-1	5.88874	5.49828	1	2	1	1	27	27.9	35.7	28.1	0.04	0.4	0.06	0.36	0.01	-0.35	3.85558	1	34.21	1
ASTEI00002-PA	scaffold_00001:3059:7255:1	94.9734	12.8821	14	46	14	1	2390.4	1773.6	4196.9	2141.9	-0.43	0.81	-0.16	1.24	0.27	-0.97	91.3322	14	542.862	14
ASTEI07428-PA	scaffold_00054:577842:584936:1	187.96	20.6522	15	105	13	1	3759.1	2264.2	7107.1	3386.4	-0.73	0.92	-0.15	1.65	0.58	-1.07	263.951	15	2235.42	15
ASTEI04874-PA	scaffold_00026:1074709:1076036:-1	5.7921	3.34262	1	2	1	1	207.5	129.1	316.4	258.7	-0.68	0.61	0.32	1.29	1	-0.29	4.076	1	86.38	1
ASTEI05212-PA	scaffold_00029:765897:767359:-1	6.30768	5.78313	1	2	1	1	11.3	21.4	8.8	8.3	0.92	-0.36	-0.45	-1.28	-1.37	-0.09	4.41804	1	47.81	1
ASTEI08471-PA	scaffold_00068:809011:818465:1	47.9884	2.99072	8	28	8	1	1833.9	1133.3	2965.7	2136.6	-0.69	0.69	0.22	1.39	0.91	-0.47	61.8505	8	455.738	8
ASTEI08860-PA	scaffold_00077:13261:14472:-1	12.9999	3.47395	1	4	1	1	151.8	94.2	221.1	200.9	-0.69	0.54	0.4	1.23	1.09	-0.14	9.69941	1	98.79	1
ASTEI11186-PA	scaffold_00606:290:5323:1	18.9342	13.0925	3	8	3	1	113.1	102.3	177.3	105	-0.14	0.65	-0.11	0.79	0.04	-0.76	19.1261	3	83.09	3
ASTEI02812-PA	scaffold_00011:1328168:1332151:1	36.2979	8.20399	5	14	5	1	314	276.4	544	247.6	-0.18	0.79	-0.34	0.98	-0.16	-1.14	32.4079	5	238.7	5
ASTEI09696-PA	scaffold_00101:130835:141607:-1	25.4878	9.21053	1	18	1	1	450.8	640.6	358.6	534.7	0.51	-0.33	0.25	-0.84	-0.26	0.58	52.5874	1	427.411	1
ASTEI05727-PA	scaffold_00033:588787:589503:1	8.58456	10.5042	2	4	2	1	45.9	57	49.9	49.6	0.31	0.12	0.11	-0.19	-0.2	-0.01	7.65031	2	34.91	2
ASTEI09369-PA	scaffold_00089:632394:632984:-1	5.21289	6.63265	1	2	1	1	303.6	294.8	294.5	444.9	-0.04	-0.04	0.55	0	0.59	0.6	4.99613	1	59.27	1
ASTEI05607-PA	scaffold_00032:820222:820891:-1	42.9749	41.3793	5	17	5	1	2282.8	2864.5	2071.3	2841.9	0.33	-0.14	0.32	-0.47	-0.01	0.46	47.6236	5	528.898	5
ASTEI06702-PA	scaffold_00043:691661:694745:-1	5.92082	4.73251	3	7	3	1	782.9	1001.8	728.2	940.3	0.36	-0.1	0.26	-0.46	-0.09	0.37	4.11148	2	75.4203	2
ASTEI07105-PA	scaffold_00049:437829:440714:1	63.369	10.6139	7	23	7	1	2344.4	1758.7	4089.4	2151.6	-0.41	0.8	-0.12	1.22	0.29	-0.93	48.2779	7	367.676	7
ASTEI00976-PA	scaffold_00003:5359299:5360369:-1	53.3019	24.1042	5	22	5	1	749.7	507.7	1463	589.6	-0.56	0.96	-0.35	1.53	0.22	-1.31	58.0938	5	388.582	5
ASTEI04628-PA	scaffold_00024:1560282:1562152:1	158.56	57.4803	16	190	15	1	13046.2	9368	23715.6	11490.4	-0.48	0.86	-0.18	1.34	0.29	-1.05	431.352	16	2847.8	16
ASTEI09049-PA	scaffold_00081:368089:372070:-1	3.39979	1.54959	1	2	1	1	105.3	90.9	238	31	-0.21	1.18	-1.76	1.39	-1.55	-2.94	3.16403	1	23.77	1
ASTEI11163-PA	scaffold_00534:220:2602:1	76.8719	19.3255	10	43	10	1	1508.7	1628.9	2348.1	1181.6	0.11	0.64	-0.35	0.53	-0.46	-0.99	100.178	10	600.525	9
ASTEI02810-PA	scaffold_00011:1323463:1325617:1	77.618	21.7463	8	53	8	1	3277.4	2359.6	1716.9	7138.9	-0.47	-0.93	1.12	-0.46	1.6	2.06	114.74	8	987.337	7
ASTEI08520-PA	scaffold_00070:71386:78146:1	171.789	53.0928	21	152	21	1	12494.3	32196.7	5272.9	5331.1	1.37	-1.24	-1.23	-2.61	-2.59	0.02	319.806	21	2524.11	21
ASTEI04720-PA	scaffold_00025:660696:662351:-1	9.19537	6.87023	2	4	2	1	235.2	244.6	229.9	331.4	0.06	-0.03	0.49	-0.09	0.44	0.53	7.92709	2	48.95	2
ASTEI02486-PA	scaffold_00009:2782730:2784844:-1	2.64647	1.91638	1	2	1	1	47	40.8	67.7	52.6	-0.2	0.53	0.16	0.73	0.37	-0.36	2.28634	1	0	1
ASTEI03532-PA	scaffold_00015:1269492:1272847:-1	52.718	11.3461	7	20	7	1	972.9	1123.5	1039.1	1172.3	0.21	0.1	0.27	-0.11	0.06	0.17	49.7737	7	309.482	7
ASTEI04740-PA	scaffold_00025:822504:824237:-1	93.3937	34.3602	10	34	9	1	1898	3687.6	1181.7	1639.2	0.96	-0.68	-0.21	-1.64	-1.17	0.47	81.095	10	794.932	10
ASTEI06037-PA	scaffold_00036:123740:128340:1	13.0028	2.4787	2	6	2	1	177.1	193.6	249.6	164.5	0.13	0.5	-0.11	0.37	-0.23	-0.6	15.5664	2	110.326	2
ASTEI07858-PA	scaffold_00059:382045:382849:1	32.2859	24.6753	4	51	4	1	7135.6	4461.4	15793.9	4244.6	-0.68	1.15	-0.75	1.82	-0.07	-1.9	97.8583	4	1011.22	4
ASTEI02587-PA	scaffold_00010:1173747:1179903:-1	3.61225	0.80591	1	2	1	1	132.9	145.3	124	187.7	0.13	-0.1	0.5	-0.23	0.37	0.6	3.50698	1	0	1
ASTEI08082-PA	scaffold_00062:102690:109228:1	82.5642	19.4589	13	38	13	1	3046.6	4088.3	3806.6	2590.2	0.42	0.32	-0.23	-0.1	-0.66	-0.56	87.5761	13	596.956	13
ASTEI07116-PA	scaffold_00049:704631:706160:1	43.7041	23.3129	7	20	7	1	1062.8	967	1636.5	1058.4	-0.14	0.62	-0.01	0.76	0.13	-0.63	39.7017	7	272.233	7
ASTEI02575-PA	scaffold_00010:1111091:1112898:-1	4.4725	2.85714	1	2	1	1	111.2	139.7	139.5	103.9	0.33	0.33	-0.1	0	-0.43	-0.43	4.96383	1	27.75	1
ASTEI01924-PA	scaffold_00007:441521:445861:1	155.266	24.6392	20	79	20	1	4157.8	4530.9	5556.5	4244.1	0.12	0.42	0.03	0.29	-0.09	-0.39	169.213	20	1386.54	20
ASTEI02985-PA	scaffold_00012:1143283:1145064:1	20.5923	10.4015	4	10	4	1	1002.6	909.5	1388.5	1159.5	-0.14	0.47	0.21	0.61	0.35	-0.26	19.0632	4	87.6367	4
ASTEI06801-PA	scaffold_00044:735159:739525:1	54.9193	11.3614	7	17	7	1	937.9	2112.7	492.2	630.4	1.17	-0.93	-0.57	-2.1	-1.74	0.36	49.792	7	250.919	6
ASTEI07395-PA	scaffold_00054:165988:167218:1	139.614	55.4217	13	133	13	1	5508.5	6889.6	3624.8	8508.1	0.32	-0.6	0.63	-0.93	0.3	1.23	348.891	13	3315.55	13
ASTEI00828-PA	scaffold_00003:2631551:2633282:1	9.35626	9.52381	2	4	2	1	33.4	20.8	36	58.6	-0.69	0.11	0.81	0.79	1.5	0.7	8.23559	2	27.78	2
ASTEI05460-PA	scaffold_00031:458997:460808:1	12.4921	3.06306	1	4	1	1	73	91.5	92.3	68.3	0.33	0.34	-0.1	0.01	-0.42	-0.43	9.82917	1	82.94	1
ASTEI04215-PA	scaffold_00021:1314086:1316167:1	45.0664	14.1414	6	16	6	1	396.9	274.2	728.7	368.4	-0.53	0.88	-0.11	1.41	0.43	-0.98	42.4734	6	335.491	6
ASTEI04808-PA	scaffold_00026:353478:356308:1	33.672	8.24295	5	10	5	1	176.4	138.1	267.6	203.7	-0.35	0.6	0.21	0.95	0.56	-0.39	26.4278	5	167.234	5
ASTEI08971-PA	scaffold_00079:733002:734285:-1	37.1679	22.8739	5	16	5	1	1241.1	884.7	2180.8	1230.5	-0.49	0.81	-0.01	1.3	0.48	-0.83	34.9801	5	201.722	5
ASTEI09495-PA	scaffold_00094:392792:395542:1	76.141	13.4279	7	24	7	1	1150.8	1037	1845.7	1100.8	-0.15	0.68	-0.06	0.83	0.09	-0.75	64.9025	7	363.24	7
ASTEI01564-PA	scaffold_00005:3666794:3667515:1	120.724	47.6636	8	137	8	1	4085.5	2996	8323.3	2822.5	-0.45	1.03	-0.53	1.47	-0.09	-1.56	300.071	8	1948.94	8
ASTEI01883-PA	scaffold_00006:4116909:4118996:1	13.9407	5.7554	2	4	2	1	70.5	52.1	109.3	83.1	-0.44	0.63	0.24	1.07	0.67	-0.4	12.1861	2	78.5	2
ASTEI10515-PA	scaffold_00136:249554:253618:-1	8.10495	5.7971	2	3	2	1	585.7	613.7	654.9	762.3	0.07	0.16	0.38	0.09	0.31	0.22	8.43563	2	82.83	1
ASTEI03804-PA	scaffold_00017:1597239:1600885:-1	108.63	18.4154	13	38	13	1	3660	3690.1	5658.8	3345.9	0.01	0.63	-0.13	0.62	-0.14	-0.76	85.5155	13	843.847	13
ASTEI02087-PA	scaffold_00008:634889:638874:1	308.986	32.617	32	149	32	1	4963.7	5572.4	6683.2	4964.3	0.17	0.43	0	0.26	-0.17	-0.43	324.323	32	2514.58	32
ASTEI01009-PA	scaffold_00004:129626:141743:-1	44.7452	9.5165	8	18	8	1	1678	1204.7	3221.6	1399.9	-0.48	0.94	-0.26	1.42	0.22	-1.2	43.4489	8	293.046	8
ASTEI00138-PA	scaffold_00001:2047534:2049900:-1	37.0817	24.0425	7	16	7	1	355.6	311.6	658.3	264.7	-0.19	0.89	-0.43	1.08	-0.24	-1.31	32.2727	7	169.769	7
ASTEI08607-PA	scaffold_00072:355808:360467:1	143.099	51.2048	20	431	14	1	28093.2	51805	28210.3	17561.7	0.88	0.01	-0.68	-0.88	-1.56	-0.68	786.424	20	7064.11	20
ASTEI01440-PA	scaffold_00005:2274606:2281365:1	5.0291	0.719424	1	2	1	1	22.3	19.5	26.8	31	-0.19	0.27	0.48	0.46	0.67	0.21	4.78764	1	44.98	1
ASTEI05350-PA	scaffold_00030:968131:968491:-1	9.40434	12.2222	1	6	1	1	703.7	940.1	1049.7	455.5	0.42	0.58	-0.63	0.16	-1.05	-1.2	12.702	1	108.475	1
ASTEI08831-PA	scaffold_00076:497073:498253:-1	12.4304	10.2941	3	26	2	1	205	234.6	248.9	228.8	0.19	0.28	0.16	0.09	-0.04	-0.12	34.2122	3	80.6318	3
ASTEI07166-PA	scaffold_00050:313716:314915:-1	65.0614	24.5614	7	32	7	1	2450.3	2353.5	3559.6	2606.5	-0.06	0.54	0.09	0.6	0.15	-0.45	75.9116	7	695.239	7
ASTEI08953-PA	scaffold_00079:645294:648257:-1	5.63451	1.0989	1	2	1	1	121.2	117.3	175.3	129.1	-0.05	0.53	0.09	0.58	0.14	-0.44	5.02734	1	38.38	1
ASTEI04729-PA	scaffold_00025:766197:768311:-1	20.3143	7.15789	2	6	2	1	291.1	717.5	65.9	229.2	1.3	-2.14	-0.34	-3.44	-1.65	1.8	15.4364	2	152.943	2
ASTEI05905-PA	scaffold_00034:1802211:1809959:1	35.8652	4.8893	6	12	6	1	120.9	95.4	181.5	143.7	-0.34	0.59	0.25	0.93	0.59	-0.34	24.9927	6	211.729	6
ASTEI04671-PA	scaffold_00024:2118398:2119585:1	20.5691	15.2648	3	9	3	1	348.7	203.7	674.4	336.1	-0.78	0.95	-0.05	1.73	0.72	-1	24.7577	3	127.24	2
ASTEI04882-PA	scaffold_00026:1141362:1145407:-1	24.7941	7.92453	3	10	3	1	768.9	812.1	1157	709.2	0.08	0.59	-0.12	0.51	-0.2	-0.71	28.7563	3	203.837	3
ASTEI01704-PA	scaffold_00006:1214905:1217306:-1	15.5916	4.92476	2	4	2	1	272.2	387.4	295.4	265.9	0.51	0.12	-0.03	-0.39	-0.54	-0.15	12.6307	2	143.91	2
ASTEI05705-PA	scaffold_00033:272665:304060:1	198.89	5.37858	26	61	26	1	3169	1916.6	3908.1	5223	-0.73	0.3	0.72	1.03	1.45	0.42	164.522	26	1358.23	25
ASTEI09777-PA	scaffold_00103:73710:75994:1	3.3268	1.76391	1	2	1	1	296	462.1	319.8	250.2	0.64	0.11	-0.24	-0.53	-0.89	-0.35	2.60635	1	14.83	1
ASTEI05457-PA	scaffold_00031:448033:449289:-1	10.8638	2.96496	1	6	1	1	568.7	947.3	706	330.6	0.74	0.31	-0.78	-0.42	-1.52	-1.09	10.732	1	112.423	1
ASTEI09040-PA	scaffold_00081:269933:270682:1	34.8174	20.1258	2	16	2	1	457.7	427.2	802.5	367.1	-0.1	0.81	-0.32	0.91	-0.22	-1.13	37.1256	2	399.095	2
ASTEI08859-PA	scaffold_00076:834444:843309:1	184.702	45	26	103	26	1	8037.1	8664.9	11843.3	7564.7	0.11	0.56	-0.09	0.45	-0.2	-0.65	216.486	25	1598.06	26
ASTEI05040-PA	scaffold_00027:1760915:1771791:1	18.0289	4.75737	2	8	2	1	11	15.7	9.5	13.1	0.52	-0.21	0.25	-0.73	-0.27	0.46	20.745	2	164.85	2
ASTEI09787-PA	scaffold_00103:314951:316972:-1	9.68803	2.82318	1	2	1	1	107.8	47.4	264	65.3	-1.18	1.29	-0.72	2.48	0.46	-2.02	5.83598	1	101.68	1
ASTEI09899-PA	scaffold_00106:137508:142156:-1	210.632	27.4194	16	121	16	1	7180.3	15936	3063.1	6103.3	1.15	-1.23	-0.23	-2.38	-1.38	0.99	323.815	16	3051.45	15
ASTEI08234-PA	scaffold_00063:874900:879256:-1	29.3479	7.9058	6	13	6	1	600.2	449.2	1074.9	575.4	-0.42	0.84	-0.06	1.26	0.36	-0.9	25.7846	6	160.011	5
ASTEI02735-PA	scaffold_00011:519993:520864:-1	8.91614	8.41122	1	2	1	1	14.8	22.8	15.1	14	0.62	0.02	-0.09	-0.6	-0.71	-0.11	5.93231	1	86.33	1
ASTEI03931-PA	scaffold_00019:234486:247846:-1	8.96356	3.04622	2	4	2	1	412.8	769.4	222.6	453.3	0.9	-0.89	0.13	-1.79	-0.76	1.03	9.37618	2	57.57	2
ASTEI10489-PA	scaffold_00136:37102:40764:-1	5.98338	6.11247	1	2	1	1	6.9	3.3	13.8	7.1	-1.06	1	0.03	2.06	1.09	-0.97	5.33767	1	49.87	1
ASTEI02254-PA	scaffold_00008:2930326:2935765:-1	211.557	36.2955	22	135	22	1	6027.7	6445.7	8878.1	5824.1	0.1	0.56	-0.05	0.46	-0.15	-0.61	309.565	21	2338.44	22
ASTEI02205-PA	scaffold_00008:2308340:2310350:-1	54.7668	15.4362	7	18	7	1	1261.3	1682.4	934.3	1808.5	0.42	-0.43	0.52	-0.85	0.1	0.95	48.9038	7	334.546	7
ASTEI01530-PA	scaffold_00005:3428590:3435670:1	252.687	23.5673	27	90	27	1	6028.1	4434.5	10082.1	6641.8	-0.44	0.74	0.14	1.18	0.58	-0.6	222.863	27	1952.19	27
ASTEI04193-PA	scaffold_00021:1084709:1089197:1	77.7288	14.4898	12	30	12	1	3273.6	3202.8	3798.4	4495.4	-0.03	0.21	0.46	0.25	0.49	0.24	71.0439	12	534.156	12
ASTEI06069-PA	scaffold_00036:480188:481016:1	15.628	18.8596	4	20	4	1	1546	1340.3	2729.2	1360.9	-0.21	0.82	-0.18	1.03	0.02	-1	28.5657	4	224.459	4
ASTEI00060-PA	scaffold_00001:821560:826451:1	114.772	10.8209	14	119	14	1	5183.5	4007.9	9280.7	4927.7	-0.37	0.84	-0.07	1.21	0.3	-0.91	244.302	14	1529.28	14
ASTEI09829-PA	scaffold_00105:10981:12467:-1	89.9518	50.3623	18	132	18	1	12098.9	7716.2	22721.2	12092	-0.65	0.91	0	1.56	0.65	-0.91	223.325	18	1304.45	18
ASTEI10092-PA	scaffold_00112:123965:125187:-1	20.484	11.9266	2	8	2	1	47.9	34.1	97.4	36.9	-0.49	1.02	-0.38	1.51	0.11	-1.4	19.3463	2	216.817	2
ASTEI01466-PA	scaffold_00005:2647179:2715965:1	238.938	5.5059	35	85	35	1	5812.8	5554.6	5818.1	9091	-0.07	0	0.65	0.07	0.71	0.64	206.901	35	1401.64	34
ASTEI02064-PA	scaffold_00008:166108:169452:1	34.5287	7.30337	5	14	5	1	786.6	426.4	1659.6	686.7	-0.88	1.08	-0.2	1.96	0.69	-1.27	37.3804	5	331.14	5
ASTEI09168-PA	scaffold_00084:274081:275443:1	12.9655	8.67052	2	4	2	1	319.5	282.4	432.4	411.7	-0.18	0.44	0.37	0.61	0.54	-0.07	10.5061	2	80.7876	2
ASTEI10604-PA	scaffold_00142:206017:210080:-1	182.941	40.3933	17	115	16	1	6540.6	11119.5	4173.9	7791.9	0.77	-0.65	0.25	-1.41	-0.51	0.9	291.198	17	2458.91	17
ASTEI09523-PA	scaffold_00096:37175:40399:1	20.9243	5.2	4	8	4	1	328.5	169.4	685.7	304.5	-0.96	1.06	-0.11	2.02	0.85	-1.17	15.792	4	97.36	4
ASTEI00644-PA	scaffold_00002:5554145:5555748:1	33.202	17.2872	5	14	5	1	811.7	1463.6	564.4	837.7	0.85	-0.52	0.05	-1.37	-0.81	0.57	33.1705	5	257.613	5
ASTEI08745-PA	scaffold_00074:359704:376359:1	38.8831	36.9565	5	18	5	1	938.1	1105.1	1128	1081.1	0.24	0.27	0.2	0.03	-0.03	-0.06	38.1436	5	296.945	5
ASTEI07758-PA	scaffold_00058:299426:304024:1	7.8448	15.0943	2	3	2	1	18.6	13	27.1	25.4	-0.51	0.55	0.46	1.06	0.97	-0.09	7.57602	2	72.75	1
ASTEI05688-PA	scaffold_00033:150267:151944:1	52.8424	15.2974	4	24	4	1	1292.9	1436.7	1538.6	1597	0.15	0.25	0.3	0.1	0.15	0.05	66.6991	4	668.977	4
ASTEI05335-PA	scaffold_00030:323365:324239:1	23.8592	27.0833	6	42	6	1	2807.1	2022.6	5032.3	2873.7	-0.47	0.84	0.03	1.32	0.51	-0.81	52.2621	6	364.035	6
ASTEI00563-PA	scaffold_00002:3533313:3536372:1	155.719	37.276	13	75	13	1	2203.9	1265.1	4652.1	1878.3	-0.8	1.08	-0.23	1.88	0.57	-1.31	168.01	13	1276.1	13
ASTEI09692-PA	scaffold_00101:91290:92546:-1	17.7838	15.5216	4	8	4	1	849.9	848.2	1135.2	1024.7	0	0.42	0.27	0.42	0.27	-0.15	17.511	4	78.4812	4
ASTEI04434-PA	scaffold_00023:499202:502879:-1	19.7854	10.7075	3	6	3	1	112	133.2	158.5	105	0.25	0.5	-0.09	0.25	-0.34	-0.59	17.1993	3	121.361	3
ASTEI10371-PA	scaffold_00127:301612:302556:1	116.079	60.3053	7	121	7	1	2732.7	1878.6	5286	2509.1	-0.54	0.95	-0.12	1.49	0.42	-1.07	314.454	7	2074.29	7
ASTEI00585-PA	scaffold_00002:4059356:4063525:1	13.2877	3.51145	2	4	2	1	351.7	260.4	619.6	365.1	-0.43	0.82	0.05	1.25	0.49	-0.76	11.2822	2	68.6476	2
ASTEI07809-PA	scaffold_00058:791647:794133:1	21.8631	6.57568	3	6	3	1	153.8	58.8	416	69.7	-1.39	1.44	-1.14	2.82	0.24	-2.58	15.2325	3	119.573	3
ASTEI05273-PA	scaffold_00029:1770927:1772873:1	67.738	18.2099	9	30	9	1	3512.4	3136	5774.9	3535.3	-0.16	0.72	0.01	0.88	0.17	-0.71	67.3341	9	476.042	9
ASTEI03598-PA	scaffold_00015:2641518:2643944:1	37.6739	8.34553	4	18	4	1	736.2	1198.3	653.6	757.1	0.7	-0.17	0.04	-0.87	-0.66	0.21	37.1087	4	303.959	4
ASTEI06241-PA	scaffold_00038:837680:838757:1	11.2784	10.101	2	4	2	1	19.4	26.3	14.5	28.1	0.44	-0.42	0.53	-0.86	0.1	0.95	9.82106	2	73.22	2
ASTEI06938-PA	scaffold_00046:701695:702307:1	28.658	16.6667	3	8	3	1	555.8	578	833.3	559	0.06	0.58	0.01	0.53	-0.05	-0.58	23.1478	3	219.237	3
ASTEI06090-PA	scaffold_00036:731023:735360:1	8.34333	1.46945	1	2	1	1	23.2	14.9	32.4	34.9	-0.64	0.48	0.59	1.12	1.23	0.11	5.35232	1	54.4	1
ASTEI03633-PA	scaffold_00016:704978:709370:1	97.7336	17.3387	11	48	11	1	5493.8	6113.7	7789	5602.6	0.15	0.5	0.03	0.35	-0.13	-0.48	112.541	11	856.243	11
ASTEI08383-PA	scaffold_00066:934055:934852:-1	11.7999	11.3208	2	10	2	1	646.6	632.9	1097.1	565.8	-0.03	0.76	-0.19	0.79	-0.16	-0.96	19.7181	2	86.53	2
ASTEI09240-PA	scaffold_00085:733946:735019:1	18.4733	13.0177	3	8	3	1	652.6	1100	475.1	742.1	0.75	-0.46	0.19	-1.21	-0.57	0.64	19.8387	3	217.97	3
ASTEI05206-PA	scaffold_00029:715592:718320:-1	212.68	39.0042	22	95	22	1	6006.9	11848	5373.3	4129.4	0.98	-0.16	-0.54	-1.14	-1.52	-0.38	254.038	22	2332.68	21
ASTEI08652-PA	scaffold_00073:14942:19801:-1	2.18915	1.85615	2	3	2	1	420.3	190.5	682.4	623.1	-1.14	0.7	0.57	1.84	1.71	-0.13	2.08728	2	0	1
ASTEI01127-PA	scaffold_00004:2418912:2422591:-1	66.1554	17.5325	7	29	7	1	2535.3	6977.7	1120.7	930.1	1.46	-1.18	-1.45	-2.64	-2.91	-0.27	68.3651	7	364.713	6
ASTEI10538-PA	scaffold_00139:121335:123150:-1	5.98047	2.40964	1	2	1	1	328	502.8	327.9	338.1	0.62	0	0.04	-0.62	-0.57	0.04	4.30199	1	45.28	1
ASTEI07838-PA	scaffold_00058:1181786:1183569:1	16.7884	31.746	4	26	2	1	85.5	39.6	199.7	65.5	-1.11	1.22	-0.38	2.34	0.73	-1.61	47.3158	4	289.02	4
ASTEI08343-PA	scaffold_00066:605860:609297:-1	104.926	18.6335	12	46	12	1	4079	5280.2	5195.5	4064.8	0.37	0.35	-0.01	-0.02	-0.38	-0.35	123.472	12	1004.91	12
ASTEI08355-PA	scaffold_00066:675619:676394:-1	5.61529	6.74157	1	2	1	1	39.1	66.1	38.9	34.4	0.76	-0.01	-0.18	-0.76	-0.94	-0.18	5.03719	1	45.7	1
ASTEI03269-PA	scaffold_00014:487387:488296:1	15.5048	14.5098	2	4	2	1	193.7	166.3	111.4	414.1	-0.22	-0.8	1.1	-0.58	1.32	1.89	12.2636	2	92.639	2
ASTEI00856-PA	scaffold_00003:3062206:3062864:-1	9.95475	6.87831	1	6	1	1	217	241	320.2	214.6	0.15	0.56	-0.02	0.41	-0.17	-0.58	9.33347	1	108.677	1
ASTEI07645-PA	scaffold_00056:1141805:1143787:1	232	43.6364	26	195	20	1	6732.9	6393.7	8706.9	8968.7	-0.07	0.37	0.41	0.45	0.49	0.04	420.277	26	3143.35	26
ASTEI08274-PA	scaffold_00065:32583:36898:-1	17.816	2.60708	2	6	2	1	1088.4	646.6	1697.7	1547	-0.75	0.64	0.51	1.39	1.26	-0.13	15.1834	2	143.354	2
ASTEI03179-PA	scaffold_00013:2193629:2195753:-1	130.332	38.5572	12	102	12	1	2951.1	6575.9	2301.6	1687.3	1.16	-0.36	-0.81	-1.51	-1.96	-0.45	204.363	12	1572.18	12
ASTEI10221-PA	scaffold_00119:87478:89644:1	12.303	7.25275	2	4	2	1	425.2	276.5	868.5	377.2	-0.62	1.03	-0.17	1.65	0.45	-1.2	9.89074	2	70.3782	2
ASTEI04337-PA	scaffold_00022:800242:806919:1	94.3887	10.4651	14	32	14	1	3073.4	1901.6	6309.4	2792.3	-0.69	1.04	-0.14	1.73	0.55	-1.18	80.5769	14	549.072	14
ASTEI00509-PA	scaffold_00002:2530226:2533351:1	34.8396	8.68621	5	12	5	1	375.2	379.8	702.8	261.9	0.02	0.91	-0.52	0.89	-0.54	-1.42	28.6131	5	176.038	5
ASTEI00367-PA	scaffold_00001:5921447:5923100:1	7.67022	3.82979	2	4	2	1	697.4	633.4	558	1308.6	-0.14	-0.32	0.91	-0.18	1.05	1.23	7.64539	2	84.79	2
ASTEI09265-PA	scaffold_00086:675996:680936:1	14.347	9.06667	3	5	3	1	450.3	385	857.9	372.3	-0.23	0.93	-0.27	1.16	-0.05	-1.2	10.6037	2	101.722	3
ASTEI08352-PA	scaffold_00066:653349:654400:1	18.5794	14.0984	3	8	3	1	359.5	233.5	387.7	668.1	-0.62	0.11	0.89	0.73	1.52	0.79	14.9739	3	71.566	3
ASTEI04538-PA	scaffold_00024:11959:12695:-1	3.9813	4.93274	1	2	1	1	49.1	45.6	82.6	48.1	-0.11	0.75	-0.03	0.86	0.08	-0.78	3.80282	1	34.47	1
ASTEI10416-PA	scaffold_00130:33069:37224:1	464.08	52.2236	34	347	34	1	16535.6	28573.5	12345	18423.1	0.79	-0.42	0.16	-1.21	-0.63	0.58	899.153	33	6702.65	34
ASTEI00768-PA	scaffold_00003:1273378:1276182:-1	37.9003	9.4235	5	12	5	1	696.1	652.2	1067.9	778.2	-0.09	0.62	0.16	0.71	0.25	-0.46	29.4681	5	203.14	5
ASTEI04300-PA	scaffold_00022:484274:492913:-1	54.4668	12.2659	7	17	7	1	699.1	697.5	1002.9	808.8	0	0.52	0.21	0.52	0.21	-0.31	43.3357	7	259.409	7
ASTEI06874-PA	scaffold_00045:788949:790523:1	11.553	7.08333	2	4	2	1	142.6	148.5	199	164.5	0.06	0.48	0.21	0.42	0.15	-0.27	8.8469	2	87.849	2
ASTEI05583-PA	scaffold_00032:199427:202413:-1	55.4673	8.98138	6	30	6	1	1658	1018.1	3120.3	1815.8	-0.7	0.91	0.13	1.62	0.83	-0.78	65.3942	6	465.746	6
ASTEI00180-PA	scaffold_00001:2794577:2795132:-1	21.1514	20.8333	2	8	2	1	512.3	348	922.1	570.2	-0.56	0.85	0.15	1.41	0.71	-0.69	17.3862	2	111.328	2
ASTEI07949-PA	scaffold_00060:570977:574151:-1	10.9538	3.93443	3	6	2	1	104.6	166.7	97	112.2	0.67	-0.11	0.1	-0.78	-0.57	0.21	11.6854	3	85.2376	3
ASTEI09765-PA	scaffold_00102:361352:362683:1	7.03376	2.7088	1	2	1	1	323.2	223.2	687.6	250.4	-0.53	1.09	-0.37	1.62	0.17	-1.46	5.82264	1	88.2	1
ASTEI03026-PA	scaffold_00012:2094677:2096727:1	19.5473	6.11354	2	6	2	1	88	145.8	76.1	94.3	0.73	-0.21	0.1	-0.94	-0.63	0.31	14.9528	2	157.1	2
ASTEI03333-PA	scaffold_00014:1226164:1227309:-1	43.0475	33.5347	7	43	7	1	1726.2	2448.5	2457.6	1299.1	0.5	0.51	-0.41	0.01	-0.91	-0.92	73.7966	7	499.559	7
ASTEI04936-PA	scaffold_00026:1959894:1964057:1	20.9309	6.95876	4	10	4	1	861	1266.5	862.5	967.8	0.56	0	0.17	-0.55	-0.39	0.17	21.6893	4	167.575	4
ASTEI08948-PA	scaffold_00079:639465:640692:1	19.7344	8.87729	2	6	2	1	259.4	160.8	605.4	167	-0.69	1.22	-0.64	1.91	0.05	-1.86	15.6921	2	194.881	2
ASTEI00014-PA	scaffold_00001:165089:166562:-1	10.1012	3.19635	1	6	1	1	309.3	169.4	637.3	306.6	-0.87	1.04	-0.01	1.91	0.86	-1.06	10.4955	1	68.51	1
ASTEI09010-PA	scaffold_00080:359477:365737:-1	7.51117	1.50637	1	2	1	1	54.6	51.3	81.9	63.4	-0.09	0.58	0.22	0.67	0.3	-0.37	5.94848	1	53.22	1
ASTEI06620-PA	scaffold_00042:1356171:1356714:-1	4.16077	7.87402	1	2	1	1	258.7	175.2	571	185.8	-0.56	1.14	-0.48	1.7	0.09	-1.62	3.85656	1	44.74	1
ASTEI08710-PA	scaffold_00074:120864:122092:-1	33.2508	11.0811	3	27	3	1	1130.5	1233.7	1622.4	1217.5	0.13	0.52	0.11	0.4	-0.02	-0.41	67.8949	3	459.179	3
ASTEI04852-PA	scaffold_00026:703991:708796:-1	29.0177	5.92384	5	10	5	1	923.6	1260.3	1287.4	781.2	0.45	0.48	-0.24	0.03	-0.69	-0.72	23.0917	5	181.774	5
ASTEI01827-PA	scaffold_00006:3174499:3174861:-1	6.14412	14.1667	1	2	1	1	74.9	70.5	84.3	115.5	-0.09	0.17	0.62	0.26	0.71	0.45	5.55631	1	34.25	1
ASTEI10839-PA	scaffold_00173:29347:30324:1	71.0723	31.25	8	42	8	1	4745.1	5405.7	3594.6	8121.7	0.19	-0.4	0.78	-0.59	0.59	1.18	88.7325	8	741.534	8
ASTEI03878-PA	scaffold_00018:536091:547042:1	79.0862	10.1515	8	30	8	1	2247.1	2873.5	2461.7	2783	0.35	0.13	0.31	-0.22	-0.05	0.18	73.5039	8	517.247	8
ASTEI00388-PA	scaffold_00002:303787:305534:1	47.8234	12.3596	3	22	3	1	665.4	905.6	821.1	678.1	0.44	0.3	0.03	-0.14	-0.42	-0.28	70.3188	3	503.122	3
ASTEI00814-PA	scaffold_00003:2421177:2429804:1	6.5447	1.03238	1	2	1	1	28.6	26.8	37.3	39.4	-0.1	0.38	0.46	0.48	0.56	0.08	4.47108	1	62.58	1
ASTEI06045-PA	scaffold_00036:234127:234682:-1	20.8133	29.6296	5	42	5	1	1835.5	1370.8	3172.3	2094.3	-0.42	0.79	0.19	1.21	0.61	-0.6	51.4382	5	303.092	5
ASTEI06446-PA	scaffold_00040:1317991:1318907:1	27.3671	15.0538	3	14	3	1	701.4	708.3	1296.1	535.3	0.01	0.89	-0.39	0.87	-0.4	-1.28	37.3421	3	361.173	3
ASTEI10289-PA	scaffold_00122:267478:272815:1	62.7298	12.5382	6	28	6	1	2001.1	2960	1651.9	2635.3	0.56	-0.28	0.4	-0.84	-0.17	0.67	59.0529	6	521.879	6
ASTEI00811-PA	scaffold_00003:2193678:2198917:-1	29.5103	17.2911	4	31	4	1	590.8	1473.5	288.3	380.8	1.32	-1.04	-0.63	-2.35	-1.95	0.4	59.4196	4	536.939	4
ASTEI04705-PA	scaffold_00025:437579:440569:1	122.646	46.7836	13	117	13	1	8245.8	10469.1	10849.6	8599.4	0.34	0.4	0.06	0.05	-0.28	-0.34	271.33	13	2275.01	13
ASTEI05237-PA	scaffold_00029:1318640:1340476:-1	8.0732	1.35943	2	3	2	1	8.8	10.1	10	12	0.19	0.18	0.44	-0.01	0.25	0.26	6.18593	1	54.117	2
ASTEI03400-PA	scaffold_00014:1902344:1910693:-1	15.9819	3.54862	3	6	3	1	129.2	165.3	193.8	109.8	0.36	0.59	-0.24	0.23	-0.59	-0.82	14.0152	3	119.66	3
ASTEI04263-PA	scaffold_00021:2123459:2138391:-1	6.76428	4.60526	2	4	2	1	539.5	1054	534.4	370.8	0.97	-0.01	-0.54	-0.98	-1.51	-0.53	7.5109	2	56.3	2
ASTEI08818-PA	scaffold_00076:395843:397609:-1	126.948	28.0612	14	66	14	1	4591	3797	9139.3	3748.3	-0.27	0.99	-0.29	1.27	-0.02	-1.29	142.191	14	1277.35	14
ASTEI08315-PA	scaffold_00065:914196:914978:1	5.52404	5.75916	1	2	1	1	347.1	561.8	288.3	412.5	0.69	-0.27	0.25	-0.96	-0.45	0.52	4.42377	1	77.55	1
ASTEI08719-PA	scaffold_00074:157220:169234:-1	213.471	20.4225	19	166	19	1	9916.4	16159.6	9715.2	10300.2	0.7	-0.03	0.05	-0.73	-0.65	0.08	385.068	19	2962.48	19
ASTEI02787-PA	scaffold_00011:969612:970509:1	10.6466	18.0328	3	6	3	1	1367	1679.1	1811.4	1497.7	0.3	0.41	0.13	0.11	-0.16	-0.27	9.98327	3	92.0347	3
ASTEI10458-PA	scaffold_00132:215016:223131:1	57.01	6.09375	8	18	8	1	880.3	692.2	1802.4	718.2	-0.35	1.03	-0.29	1.38	0.05	-1.33	46.5197	8	398.532	8
ASTEI00790-PA	scaffold_00003:1714916:1718324:1	104.921	26.7003	7	53	7	1	2777.4	7328.2	1334.3	1476.5	1.4	-1.06	-0.91	-2.46	-2.31	0.15	143.495	7	1360.42	6
ASTEI07206-PA	scaffold_00050:1156703:1158640:1	56.7838	18.7597	7	22	7	1	1182.6	1534.4	1170.9	1613.9	0.38	-0.01	0.45	-0.39	0.07	0.46	60.4501	7	302.043	7
ASTEI06083-PA	scaffold_00036:622001:623199:-1	7.75771	5.15759	1	2	1	1	57.4	67.8	48	94	0.24	-0.26	0.71	-0.5	0.47	0.97	3.40789	1	26.17	1
ASTEI07442-PA	scaffold_00054:960550:964601:-1	4.80911	1.37615	1	2	1	1	98.1	75.4	195.5	87.5	-0.38	1	-0.16	1.37	0.21	-1.16	6.44008	1	21.78	1
ASTEI01925-PA	scaffold_00007:446321:448149:-1	4.11345	3.01811	1	2	1	1	79.7	41.5	29.7	220.3	-0.94	-1.42	1.47	-0.48	2.41	2.89	4.13008	1	48.62	1
ASTEI05439-PA	scaffold_00031:215577:218294:1	59.5942	33.9449	8	80	8	1	3670.2	2272.4	7275.7	3877	-0.69	0.99	0.08	1.68	0.77	-0.91	189.219	8	1544.41	7
ASTEI04897-PA	scaffold_00026:1191609:1193057:1	7.65255	5.73566	2	4	2	1	185.7	74.7	45.3	559.6	-1.31	-2.04	1.59	-0.72	2.91	3.63	6.33444	2	53.47	2
ASTEI07730-PA	scaffold_00057:1108503:1109863:-1	40.0335	14.7147	3	14	3	1	619.1	647.1	931.4	686.8	0.06	0.59	0.15	0.53	0.09	-0.44	43.9518	3	320.616	3
ASTEI04202-PA	scaffold_00021:1175176:1177110:1	12.8844	3.01811	1	6	1	1	167.9	104.7	313.3	196.5	-0.68	0.9	0.23	1.58	0.91	-0.67	11.8346	1	101.05	1
ASTEI02370-PA	scaffold_00009:1069536:1074662:-1	21.5027	1.99063	2	6	2	1	99.7	79.8	111	174	-0.32	0.16	0.8	0.48	1.12	0.65	14.7116	2	127.55	2
ASTEI05229-PA	scaffold_00029:1221800:1227916:1	64.4231	4.59899	7	26	7	1	2646.1	2057.5	4623.3	3010.1	-0.36	0.81	0.19	1.17	0.55	-0.62	58.4411	7	511.533	7
ASTEI05754-PA	scaffold_00033:843737:847968:-1	78.7007	17.0284	7	28	7	1	1953.2	1330.1	4584.6	1240	-0.55	1.23	-0.66	1.79	-0.1	-1.89	76.144	7	515.496	7
ASTEI01333-PA	scaffold_00005:1334012:1335544:1	156.411	66.881	15	137	15	1	8420.4	20006.1	4031.3	6818.1	1.25	-1.06	-0.3	-2.31	-1.55	0.76	263.083	15	2184.53	15
ASTEI01988-PA	scaffold_00007:2370528:2371546:-1	30.9553	16.2939	3	10	3	1	1069.5	868.7	1809.4	1241.7	-0.3	0.76	0.22	1.06	0.52	-0.54	35.2685	3	176.251	3
ASTEI08299-PA	scaffold_00065:576117:580952:-1	19.3997	6.41975	5	12	5	1	1662.8	1664.7	1166.7	3262.8	0	-0.51	0.97	-0.51	0.97	1.48	22.696	5	204.167	5
ASTEI02980-PA	scaffold_00012:1077616:1082406:1	25.6672	8.34697	4	10	4	1	854.5	948.1	964.4	1221.9	0.15	0.17	0.52	0.02	0.37	0.34	18.7542	4	179.8	4
ASTEI09046-PA	scaffold_00081:347801:354081:-1	4.19682	0.530348	1	4	1	1	1032.2	755.2	1762.1	1280.5	-0.45	0.77	0.31	1.22	0.76	-0.46	7.18524	1	69.96	1
ASTEI02337-PA	scaffold_00009:632749:633834:-1	32.1776	18.2826	4	8	4	1	446.1	266.2	1025.2	351.3	-0.74	1.2	-0.34	1.95	0.4	-1.55	24.0602	4	225.968	4
ASTEI02107-PA	scaffold_00008:845310:846234:-1	13.2515	10.5455	2	4	2	1	312.4	944.4	96.2	110.4	1.6	-1.7	-1.5	-3.3	-3.1	0.2	9.94402	2	128.517	2
ASTEI01776-PA	scaffold_00006:2284249:2292263:-1	17.9308	4.76654	2	6	2	1	49.3	37.3	99.1	45.3	-0.4	1.01	-0.12	1.41	0.28	-1.13	17.3782	2	142.007	2
ASTEI05154-PA	scaffold_00028:1849675:1850932:-1	19.2739	12.5	4	10	4	1	528.8	356.6	1148.8	444.6	-0.57	1.12	-0.25	1.69	0.32	-1.37	19.5611	4	132.28	4
ASTEI09147-PA	scaffold_00084:94812:97167:1	20.9243	29.1209	5	15	5	1	1348.1	1429.1	1710.2	1836.1	0.08	0.34	0.45	0.26	0.36	0.1	28.9861	5	281.351	4
ASTEI08332-PA	scaffold_00066:375688:377622:-1	8.02281	5.42453	2	6	2	1	1178.9	729.8	2608.6	1015.3	-0.69	1.15	-0.22	1.84	0.48	-1.36	11.1592	2	49.22	2
ASTEI03414-PA	scaffold_00014:2066615:2067558:1	9.01284	6.81818	2	6	2	1	239.5	205	527.6	152	-0.22	1.14	-0.66	1.36	-0.43	-1.8	11.4589	2	120.403	2
ASTEI03758-PA	scaffold_00017:669268:673902:-1	12.312	6.13363	3	6	3	1	45.2	48.9	70.3	48	0.11	0.64	0.08	0.52	-0.03	-0.55	13.6776	3	50.63	3
ASTEI00864-PA	scaffold_00003:3098971:3109420:1	5.12656	2.92887	1	2	1	1	169.5	102.6	228.2	296.6	-0.72	0.43	0.81	1.15	1.53	0.38	4.03033	1	44.44	1
ASTEI00465-PA	scaffold_00002:1602457:1603546:-1	10.1117	6.47059	2	6	2	1	703.2	657.4	1101	848.1	-0.1	0.65	0.27	0.74	0.37	-0.38	10.8255	2	91.1657	2
ASTEI09969-PA	scaffold_00107:464724:465935:-1	20.4472	8.17942	2	6	2	1	345	484	399.4	395.3	0.49	0.21	0.2	-0.28	-0.29	-0.01	17.0802	2	77.0367	2
ASTEI02346-PA	scaffold_00009:740228:741478:1	12.9949	9.16905	2	6	2	1	445.7	290.5	235.1	1127.4	-0.62	-0.92	1.34	-0.31	1.96	2.26	11.5682	2	81.61	2
ASTEI00696-PA	scaffold_00003:203061:203754:1	46.4763	54.3307	6	26	6	1	1928.2	5609	809.3	734.5	1.54	-1.25	-1.39	-2.79	-2.93	-0.14	62.934	6	665.628	6
ASTEI10917-PA	scaffold_00187:30021:48634:1	320.386	27.9215	39	143	39	1	8214.7	10303.4	7382.1	12819.5	0.33	-0.15	0.64	-0.48	0.32	0.8	339.899	38	2682.76	36
ASTEI07287-PA	scaffold_00051:1056232:1065761:-1	28.8751	14.2857	4	12	4	1	337.7	445.5	387.1	421.6	0.4	0.2	0.32	-0.2	-0.08	0.12	27.4564	4	169.02	4
ASTEI03215-PA	scaffold_00013:2791790:2794139:-1	55.8426	13.4328	7	24	7	1	1362	792	2700.8	1568.4	-0.78	0.99	0.2	1.77	0.99	-0.78	61.7976	7	545.713	7
ASTEI07778-PA	scaffold_00058:536923:542846:1	6.11118	3.48028	2	3	2	1	7.8	12.3	5.7	10.9	0.66	-0.45	0.49	-1.11	-0.17	0.94	3.36238	2	60.22	1
ASTEI10391-PA	scaffold_00128:248177:258737:-1	36.071	3.80906	7	22	7	1	2337.5	5940.1	811.1	1939.4	1.35	-1.53	-0.27	-2.87	-1.61	1.26	41.7955	7	321.017	7
ASTEI04365-PA	scaffold_00022:1365827:1367219:1	87.7973	33.046	12	118	3	1	1930.5	4446	1107	1627.9	1.2	-0.8	-0.25	-2.01	-1.45	0.56	227.071	12	1220.61	12
ASTEI10451-PA	scaffold_00132:125065:130790:1	12.4642	2.68456	1	6	1	1	94.7	91.8	158.3	102.4	-0.05	0.74	0.11	0.79	0.16	-0.63	19.1922	1	107.87	1
ASTEI03671-PA	scaffold_00016:1444694:1445574:1	7.16425	6.39098	1	2	1	1	30.9	29.9	53.6	31.7	-0.05	0.79	0.04	0.84	0.09	-0.76	4.74417	1	51.38	1
ASTEI04702-PA	scaffold_00025:415564:418200:1	30.8038	10.087	4	14	4	1	459	415.1	733.5	562	-0.14	0.68	0.29	0.82	0.44	-0.38	26.5051	4	215.108	4
ASTEI02112-PA	scaffold_00008:880717:883288:-1	21.8074	7.33788	3	8	3	1	73.2	58.3	120.4	94	-0.33	0.72	0.36	1.05	0.69	-0.36	15.4547	3	102.56	3
ASTEI08105-PA	scaffold_00062:358428:368020:-1	59.5799	7.70501	7	20	7	1	521	324.1	1028.9	592.1	-0.69	0.98	0.18	1.67	0.87	-0.8	53.2538	7	581.224	7
ASTEI00299-PA	scaffold_00001:4687454:4692202:1	7.6482	2.55152	1	2	1	1	28.8	25.3	35.5	46.8	-0.19	0.3	0.7	0.49	0.89	0.4	5.89666	1	43.77	1
ASTEI10688-PA	scaffold_00152:90724:96039:1	100.124	28.0922	10	72	10	1	3501.4	5183.8	2458.8	5438.1	0.57	-0.51	0.64	-1.08	0.07	1.15	191.405	10	1092.84	10
ASTEI01297-PA	scaffold_00005:801245:809873:1	9.83148	3.67568	2	4	2	1	13.3	13.1	18	18.4	-0.01	0.44	0.47	0.45	0.48	0.03	9.74499	2	28.0742	2
ASTEI08045-PA	scaffold_00061:838860:840193:1	13.5913	10.3896	2	6	2	1	503	724.4	564.8	590.2	0.53	0.17	0.23	-0.36	-0.3	0.06	11.8456	2	129.155	2
ASTEI04313-PA	scaffold_00022:562910:569736:1	87.1402	17.9564	11	32	11	1	1731.2	1959.7	694.5	3820.2	0.18	-1.32	1.14	-1.5	0.96	2.46	72.5376	11	507.132	11
ASTEI05939-PA	scaffold_00035:468774:474048:-1	6.49499	1.70454	1	2	1	1	3.5	5.5	3.3	4.4	0.65	-0.1	0.31	-0.74	-0.33	0.41	5.36309	1	42.03	1
ASTEI05373-PA	scaffold_00030:1180087:1185623:-1	76.4794	17.9185	11	28	11	1	1729.8	2428.1	1477.5	2568	0.49	-0.23	0.57	-0.72	0.08	0.8	67.6062	11	428.988	11
ASTEI04067-PA	scaffold_00020:743528:744453:1	8.83222	9.2827	2	6	2	1	38.5	35.1	40.6	68.5	-0.13	0.08	0.83	0.21	0.96	0.75	10.2954	2	68.05	2
ASTEI10825-PA	scaffold_00168:12136:20012:1	26.4489	5.64972	4	10	4	1	228.3	250	432	172.8	0.13	0.92	-0.4	0.79	-0.53	-1.32	20.4634	4	136.63	4
ASTEI04782-PA	scaffold_00025:2004508:2008377:1	12.0162	3.71134	1	10	1	1	144.9	283.6	158.6	100.3	0.97	0.13	-0.53	-0.84	-1.5	-0.66	23.6493	1	192.89	1
ASTEI04752-PA	scaffold_00025:1168270:1169910:-1	9.03659	3.97614	1	2	1	1	36.1	46.1	59	30	0.35	0.71	-0.27	0.36	-0.62	-0.98	5.92685	1	58.34	1
ASTEI07027-PA	scaffold_00047:462563:466341:1	8.93479	9.63303	1	2	1	1	72.6	74.8	101.1	96.2	0.04	0.48	0.4	0.43	0.36	-0.07	4.79788	1	25.44	1
ASTEI02882-PA	scaffold_00011:2398248:2399153:-1	11.5788	16.2791	3	8	3	1	258	340.3	218.9	407.5	0.4	-0.24	0.66	-0.64	0.26	0.9	12.6788	3	87.87	3
ASTEI00162-PA	scaffold_00001:2454181:2457705:1	102.159	21.0526	17	43	17	1	4873.4	4608	8845.4	4804.6	-0.08	0.86	-0.02	0.94	0.06	-0.88	97.8235	17	679.673	16
ASTEI08802-PA	scaffold_00076:200360:201492:-1	6.56575	8.44444	1	2	1	1	24.6	19.2	15.1	57.8	-0.36	-0.7	1.23	-0.34	1.59	1.94	5.1891	1	44.9	1
ASTEI02910-PA	scaffold_00011:2922074:2926069:1	6.43545	2.67296	1	2	1	1	101.1	224.9	90	64.3	1.15	-0.17	-0.65	-1.32	-1.81	-0.48	6.91235	1	49.8	1
ASTEI01348-PA	scaffold_00005:1426095:1426804:-1	5.90974	5.97826	1	1	1	1	295.1	255.1	616.2	236.3	-0.21	1.06	-0.32	1.27	-0.11	-1.38			49.33	1
ASTEI04952-PA	scaffold_00027:63739:67882:-1	47.1549	11.0957	6	18	6	1	1479.5	803.5	3594	1156.3	-0.88	1.28	-0.36	2.16	0.53	-1.64	35.7629	6	312.093	6
ASTEI09967-PA	scaffold_00107:455519:463154:-1	174.235	66.0156	16	298	14	1	9562.8	11106.3	14352.4	10473.2	0.22	0.59	0.13	0.37	-0.08	-0.45	614.744	16	4838.38	16
ASTEI04007-PA	scaffold_00019:1320735:1321868:1	12.3831	9.81432	2	4	2	1	13.4	10.2	20.3	20	-0.4	0.6	0.57	0.99	0.97	-0.02	10.3455	2	87.88	2
ASTEI02608-PA	scaffold_00010:1280529:1281013:-1	7.73462	21.0145	2	4	2	1	236.8	277.9	379.5	232.7	0.23	0.68	-0.03	0.45	-0.26	-0.71	7.88193	2	56.7889	2
ASTEI09849-PA	scaffold_00105:198153:200390:-1	5.49053	2.77778	1	2	1	1	302.4	233.6	269.3	633.8	-0.37	-0.17	1.07	0.2	1.44	1.23	3.75504	1	58.58	1
ASTEI03918-PA	scaffold_00019:27912:29123:-1	5.52959	5.96026	1	2	1	1	7.4	8.6	8.4	10.9	0.21	0.18	0.56	-0.03	0.35	0.38	4.25605	1	58.03	1
ASTEI05667-PA	scaffold_00032:1866169:1873100:1	69.1227	22.4944	7	46	5	1	937.7	1073.5	1763.9	690.5	0.2	0.91	-0.44	0.72	-0.64	-1.35	108.01	7	739.784	7
ASTEI09367-PA	scaffold_00089:624898:626461:-1	50.6913	20.4546	5	16	5	1	736.1	1665.5	450.3	655.1	1.18	-0.71	-0.17	-1.89	-1.35	0.54	43.6273	5	338.72	5
ASTEI02770-PA	scaffold_00011:752319:753688:1	8.04513	7.81991	2	6	2	1	25.6	30.2	24	42.4	0.24	-0.09	0.73	-0.33	0.49	0.82	10.3878	2	63.7333	2
ASTEI00475-PA	scaffold_00002:1926393:1926911:-1	46.6637	41.2281	5	24	5	1	2226.2	3950.2	1997.5	2443.7	0.83	-0.16	0.13	-0.98	-0.69	0.29	54.1354	5	379.363	5
ASTEI02430-PA	scaffold_00009:2127699:2133518:1	12.6781	2.00753	2	4	2	1	133.8	67.2	285.1	152	-0.99	1.09	0.18	2.09	1.18	-0.91	10.0676	2	81.9446	2
ASTEI02422-PA	scaffold_00009:2036514:2038825:1	79.1189	18.1208	11	33	11	1	2321.5	2454	3866.7	2431.3	0.08	0.74	0.07	0.66	-0.01	-0.67	70.9612	11	564.924	10
ASTEI03163-PA	scaffold_00013:1939556:1940137:-1	11.9762	16.5803	2	4	2	1	282.9	392.2	446.7	227.9	0.47	0.66	-0.31	0.19	-0.78	-0.97	10.948	2	63.9	2
ASTEI03205-PA	scaffold_00013:2742642:2744556:1	67.7833	15.6352	7	30	7	1	2343	1961.2	4436	2448.2	-0.26	0.92	0.06	1.18	0.32	-0.86	77.5831	7	617.58	7
ASTEI08714-PA	scaffold_00074:133866:135204:1	114.68	69.2623	15	127	15	1	11463.4	8872.9	21860.2	12554.5	-0.37	0.93	0.13	1.3	0.5	-0.8	245.147	15	1799.52	15
ASTEI02678-PA	scaffold_00010:3007080:3008728:-1	33.3235	22.3301	5	10	5	1	887.5	1264.5	1333.4	753.8	0.51	0.59	-0.24	0.08	-0.75	-0.82	25.0582	5	159.102	5
ASTEI09137-PA	scaffold_00083:680029:681083:1	18.7533	20	3	6	3	1	250.9	136.6	588	223.2	-0.88	1.23	-0.17	2.11	0.71	-1.4	17.7442	3	90.8	3
ASTEI09951-PA	scaffold_00107:401857:404490:-1	36.4589	10.6098	5	12	5	1	121.6	75.3	244.1	139.9	-0.69	1.01	0.2	1.7	0.89	-0.8	27.147	5	255.379	5
ASTEI04081-PA	scaffold_00020:881937:882899:-1	39.4761	26.3359	4	12	4	1	687.5	813.7	1349.8	433.8	0.24	0.97	-0.66	0.73	-0.91	-1.64	29.4755	4	337.206	4
ASTEI09626-PA	scaffold_00098:289365:294650:-1	108.136	12.9485	12	56	12	1	3297.5	3124.3	5488.1	3849.5	-0.08	0.73	0.22	0.81	0.3	-0.51	143.526	12	1371.34	12
ASTEI06178-PA	scaffold_00037:689076:689949:-1	6.19355	10.0479	1	2	1	1	63.1	43.7	72.2	122.5	-0.53	0.19	0.96	0.72	1.49	0.76	3.74763	1	39.54	1
ASTEI02264-PA	scaffold_00008:3106302:3107949:-1	42.0354	23.5426	6	15	6	1	934.9	639.5	1883.6	1013.8	-0.55	1.01	0.12	1.56	0.66	-0.89	39.2651	6	245.318	6
ASTEI09889-PA	scaffold_00106:91919:93259:-1	101.976	24.8879	9	86	3	1	130.8	122.5	279.2	93.2	-0.09	1.09	-0.49	1.19	-0.39	-1.58	194.836	9	1534.14	9
ASTEI05378-PA	scaffold_00030:1258640:1266883:1	4.4935	1.27287	1	2	1	1	8.1	9.1	11.3	10.4	0.16	0.48	0.35	0.31	0.19	-0.12	3.10719	1	40.62	1
ASTEI03550-PA	scaffold_00015:1525978:1528004:1	114.909	28.8217	13	52	13	1	2239.6	4596.6	1829.7	2054.8	1.04	-0.29	-0.12	-1.33	-1.16	0.17	125.628	13	1123.38	13
ASTEI03273-PA	scaffold_00014:587046:590110:1	24.77	6.47887	3	12	3	1	562.5	775.5	557.4	799.6	0.46	-0.01	0.51	-0.48	0.04	0.52	20.9443	3	228.039	3
ASTEI03635-PA	scaffold_00016:712902:714177:1	17.0399	9.32203	2	4	2	1	92.8	74.7	186.4	90.7	-0.31	1.01	-0.03	1.32	0.28	-1.04	11.5984	2	119.59	2
ASTEI09678-PA	scaffold_00100:434751:440869:-1	8.1874	9.02778	3	6	3	1	848.6	924.9	471.4	1822.7	0.12	-0.85	1.1	-0.97	0.98	1.95	10.1647	3	72.6338	3
ASTEI04392-PA	scaffold_00022:2166513:2167762:-1	31.88	18.6701	5	10	5	1	937.7	622.1	1831.6	1103.8	-0.59	0.97	0.24	1.56	0.83	-0.73	25.496	5	169.85	5
ASTEI10546-PA	scaffold_00140:2006:7727:-1	67.8892	17.8687	11	51	11	1	2504.4	3331.2	3551.4	2619	0.41	0.5	0.06	0.09	-0.35	-0.44	101.722	11	612.077	11
ASTEI08956-PA	scaffold_00079:660493:662344:-1	134.215	58.9431	13	243	13	1	8773.5	22817.3	5506.1	5005.2	1.38	-0.67	-0.81	-2.05	-2.19	-0.14	467.676	13	3976.45	13
ASTEI071955-PA	scaffold_00050:1159697:1163504:-1	73.6422	27.1868	10	47	10	1	2997.6	2443.5	6510.2	2440.1	-0.29	1.12	-0.3	1.41	0	-1.42	89.3404	9	613.412	10
ASTEI10568-PA	scaffold_00141:34047:49785:-1	6.2233	1.04834	1	2	1	1	32	43.1	27.2	51.3	0.43	-0.23	0.68	-0.66	0.25	0.91	5.02907	1	36.55	1
ASTEI02888-PA	scaffold_00011:2447166:2455013:1	47.747	11.7647	4	22	4	1	676	1379.4	584.9	605.8	1.03	-0.21	-0.16	-1.24	-1.19	0.05	59.7378	4	452.873	4
ASTEI03754-PA	scaffold_00017:635235:636530:-1	8.23217	9.51276	2	4	2	1	79.5	127.9	60.2	114.3	0.69	-0.4	0.52	-1.09	-0.16	0.92	7.35692	2	28.18	2
ASTEI03842-PA	scaffold_00017:2384666:2385511:-1	9.7842	11.032	2	6	2	1	396	452.5	438.9	614.6	0.19	0.15	0.63	-0.04	0.44	0.49	13.1382	2	98.5333	2
ASTEI08347-PA	scaffold_00066:617898:619277:-1	4.76221	5.65111	2	4	2	1	1039	908	1899	1144.3	-0.19	0.87	0.14	1.06	0.33	-0.73	7.3498	2	27.897	2
ASTEI00680-PA	scaffold_00003:115996:119445:-1	10.7178	6.87023	2	4	2	1	22.4	33.7	15.1	36.6	0.58	-0.57	0.71	-1.16	0.12	1.28	9.65763	2	90.9844	2
ASTEI00731-PA	scaffold_00003:707227:711217:1	44.2996	21.466	4	32	3	1	558.1	777.7	565.6	781.4	0.48	0.02	0.49	-0.46	0.01	0.47	81.008	4	493.956	4
ASTEI01624-PA	scaffold_00005:4219954:4222115:-1	14.1752	4.26471	2	4	2	1	270	362.7	231.1	434.2	0.43	-0.22	0.69	-0.65	0.26	0.91	9.50591	2	141.435	2
ASTEI05916-PA	scaffold_00035:109086:122227:-1	337.713	44.2211	38	182	38	1	11107.2	6100.5	10836	25367.7	-0.86	-0.04	1.19	0.83	2.06	1.23	430.141	38	3035.83	38
ASTEI05635-PA	scaffold_00032:1423046:1424313:1	78.67	34.5865	10	44	10	1	3109.3	5699.3	2832.8	3312.9	0.87	-0.13	0.09	-1.01	-0.78	0.23	91.5561	10	760.542	10
ASTEI08725-PA	scaffold_00074:192221:193210:1	23.0753	11.2462	2	8	2	1	388.8	432.9	476.7	572.1	0.15	0.29	0.56	0.14	0.4	0.26	19.8098	2	192.117	2
ASTEI09489-PA	scaffold_00093:598886:602179:1	6.51076	2.09482	2	4	2	1	314.2	246	670.3	281.2	-0.35	1.09	-0.16	1.45	0.19	-1.25	6.21702	2	60.7133	2
ASTEI03588-PA	scaffold_00015:2353988:2365488:1	75.0404	12.7033	9	26	9	1	2203.1	3792.6	1743.4	2865.4	0.78	-0.34	0.38	-1.12	-0.4	0.72	62.2199	9	542.649	9
ASTEI08129-PA	scaffold_00062:654168:655432:1	5.53432	2.77078	1	2	1	1	175.1	217.6	251.9	198.9	0.31	0.52	0.18	0.21	-0.13	-0.34	4.12804	1	50.24	1
ASTEI08780-PA	scaffold_00075:649856:650461:-1	11.7598	16.763	2	4	2	1	85.4	128.4	120.4	77	0.59	0.5	-0.15	-0.09	-0.74	-0.65	10.5705	2	56.063	2
ASTEI01424-PA	scaffold_00005:2051984:2054480:1	12.98	3.58025	2	4	2	1	147.4	94.5	351.3	116.8	-0.64	1.25	-0.34	1.89	0.31	-1.59	7.88486	2	117.11	2
ASTEI10140-PA	scaffold_00114:229264:230224:-1	67.7874	27.8626	6	54	6	1	3471.9	7151.3	3882.3	2227	1.04	0.16	-0.64	-0.88	-1.68	-0.8	137.69	6	1004.44	6
ASTEI01589-PA	scaffold_00005:3884924:3885808:1	22.7256	13.7097	2	10	2	1	524.2	492.3	1181.2	328.7	-0.09	1.17	-0.67	1.26	-0.58	-1.85	25.5025	2	249.181	2
ASTEI09236-PA	scaffold_00085:718146:718646:-1	7.97387	12.381	1	4	1	1	610.4	1045.9	567.2	719.4	0.78	-0.11	0.24	-0.88	-0.54	0.34	7.62516	1	65.39	1
ASTEI02214-PA	scaffold_00008:2387261:2398074:1	2.86044	1.38408	1	2	1	1	646.5	606.6	1169.9	696.8	-0.09	0.86	0.11	0.95	0.2	-0.75	3.4263	1	31.75	1
ASTEI05087-PA	scaffold_00028:709018:713012:1	10.031	2.8386	2	6	2	1	78.8	99.1	96.8	105.8	0.33	0.3	0.42	-0.03	0.09	0.13	11.5062	2	100.81	2
ASTEI021531-PA	scaffold_00008:1524461:1525506:-1	10.1623	10.4396	1	2	1	1	43.5	49.5	73.4	43.6	0.19	0.76	0	0.57	-0.18	-0.75	6.43548	1	87.52	1
ASTEI08119-PA	scaffold_00062:607977:610882:1	79.9667	36.715	10	56	10	1	4002.6	7032.5	3830	4469.3	0.81	-0.06	0.16	-0.88	-0.65	0.22	114.596	10	1092.74	10
ASTEI10691-PA	scaffold_00152:105708:121805:1	8.36004	4.35931	2	3	2	1	63.3	84.4	105	53.1	0.42	0.73	-0.25	0.32	-0.67	-0.98	7.38087	2	53.36	1
ASTEI02055-PA	scaffold_00008:129234:130654:1	46.0823	36.5854	5	42	5	1	2395.7	1512.8	5300.7	2373.1	-0.66	1.15	-0.01	1.81	0.65	-1.16	85.6675	5	609.673	5
ASTEI06476-PA	scaffold_00041:65485:70221:1	40.1117	12.6332	5	32	5	1	2138.5	1442.6	5599.7	1160.1	-0.57	1.39	-0.88	1.96	-0.31	-2.27	65.2353	5	669.384	5
ASTEI02128-PA	scaffold_00008:1172848:1174496:-1	6.65041	8.73362	2	3	2	1	17	40.8	13.4	10.9	1.27	-0.34	-0.64	-1.61	-1.9	-0.29	7.54632	2	48.38	1
ASTEI07662-PA	scaffold_00057:338885:343768:1	27.1786	4.06427	3	8	3	1	258.4	204.3	554.9	233.6	-0.34	1.1	-0.15	1.44	0.19	-1.25	22.8782	3	147.5	3
ASTEI05364-PA	scaffold_00030:1069596:1070979:-1	76.7698	26.703	9	34	9	1	2723.5	2301.2	5307.8	2856.6	-0.24	0.96	0.07	1.21	0.31	-0.89	72.1993	9	743.386	9
ASTEI10793-PA	scaffold_00165:40688:53481:-1	520.806	21.8143	53	212	53	1	7746.9	6344.6	14417.2	9020.3	-0.29	0.9	0.22	1.18	0.51	-0.68	520.88	53	4213.66	53
ASTEI05197-PA	scaffold_00029:520728:524862:1	36.615	7.72769	5	15	5	1	639.4	1115.9	564.1	778.2	0.8	-0.18	0.28	-0.98	-0.52	0.46	35.2773	5	192.814	4
ASTEI05674-PA	scaffold_00032:1898325:1899952:-1	107.622	36.6359	10	64	10	1	1941.1	1915.1	3034.6	2519.1	-0.02	0.64	0.38	0.66	0.4	-0.27	144.67	10	1248.28	10
ASTEI03309-PA	scaffold_00014:1010063:1011695:-1	37.1354	16.1209	4	11	4	1	756.7	1603.4	505.8	803.1	1.08	-0.58	0.09	-1.66	-1	0.67	25.2861	3	347.299	4
ASTEI05923-PA	scaffold_00035:293462:298385:-1	212.736	22.7016	25	86	25	1	6477.5	10827.1	8707.9	5397.6	0.74	0.43	-0.26	-0.31	-1	-0.69	213.252	25	1520.67	24
ASTEI05814-PA	scaffold_00034:32570:32966:1	4.51471	14.2857	1	2	1	1	155.7	218.4	142.3	238.8	0.49	-0.13	0.62	-0.62	0.13	0.75	3.31362	1	39.88	1
ASTEI10385-PA	scaffold_00128:221138:223818:1	18.5894	6.16046	3	6	3	1	246.7	199.1	474.1	276.9	-0.31	0.94	0.17	1.25	0.48	-0.78	14.7985	3	88.7971	3
ASTEI00899-PA	scaffold_00003:3634668:3635743:1	134.616	56.044	16	243	14	1	15841.6	12385.7	28269.7	20502.7	-0.36	0.84	0.37	1.19	0.73	-0.46	470.931	16	3452.91	15
ASTEI03863-PA	scaffold_00018:268057:272573:-1	30.4391	6.1665	5	12	5	1	983.8	945.6	1734.7	1118.6	-0.06	0.82	0.19	0.88	0.24	-0.63	26.1301	5	201.812	5
ASTEI08311-PA	scaffold_00065:813838:824346:-1	195.439	27.834	21	94	21	1	6126	5324.2	6298.1	12052.5	-0.2	0.04	0.98	0.24	1.18	0.94	243.608	21	1722.95	21
ASTEI00451-PA	scaffold_00002:1434952:1436685:1	12.8556	6.06586	2	4	2	1	115.8	161.9	124.5	161.2	0.48	0.11	0.48	-0.38	-0.01	0.37	11.7041	2	59.53	2
ASTEI08826-PA	scaffold_00076:440572:447981:-1	25.0915	12.2421	4	8	4	1	31.3	37.3	40.9	42.8	0.26	0.39	0.45	0.13	0.2	0.06	19.7206	4	130.303	4
ASTEI06139-PA	scaffold_00036:1480584:1481423:1	4.72285	3.58423	1	4	1	1	649.6	989.8	633.1	891.1	0.61	-0.04	0.46	-0.64	-0.15	0.49	6.74507	1	60.8	1
ASTEI08336-PA	scaffold_00066:504061:504830:-1	3.77937	4.25532	1	2	1	1	398.5	678.6	458.8	405.1	0.77	0.2	0.02	-0.56	-0.74	-0.18	3.24573	1	20.22	1
ASTEI03328-PA	scaffold_00014:1180532:1181679:1	72.7129	23.7237	6	27	6	1	727.9	418.3	1867.7	533.1	-0.8	1.36	-0.45	2.16	0.35	-1.81	81.5567	6	553.151	6
ASTEI02792-PA	scaffold_00011:999046:1000068:1	5.5986	3.52941	1	4	1	1	543.6	500	885.4	720.2	-0.12	0.7	0.41	0.82	0.53	-0.3	8.20931	1	134.965	1
ASTEI10002-PA	scaffold_00108:367589:377556:1	11.6453	2.25464	1	8	1	1	340.4	616.7	415.2	286.9	0.86	0.29	-0.25	-0.57	-1.1	-0.53	19.5334	1	153.98	1
ASTEI04102-PA	scaffold_00020:1300439:1301290:-1	35.769	27.5618	5	16	5	1	1604.5	2179.6	1994.6	2042.9	0.44	0.31	0.35	-0.13	-0.09	0.03	40.1412	5	367.021	5
ASTEI03748-PA	scaffold_00017:433844:437103:1	43.6598	8.37344	7	16	7	1	348.3	314	730.5	305.3	-0.15	1.07	-0.19	1.22	-0.04	-1.26	43.4604	7	231.441	7
ASTEI00672-PA	scaffold_00003:13285:24669:-1	104.191	11.2005	12	44	12	1	1581.3	2813.7	1421.1	1894.4	0.83	-0.15	0.26	-0.99	-0.57	0.41	110.021	12	1008.41	12
ASTEI05069-PA	scaffold_00028:182823:183675:-1	75.2151	41.6342	7	30	7	1	2002.5	6228.4	740.9	806.5	1.64	-1.43	-1.31	-3.07	-2.95	0.12	79.3755	7	727.219	7
ASTEI00845-PA	scaffold_00003:2981436:2983507:-1	48.1212	23.2919	7	20	7	1	1669.3	3980.7	807.8	1702.6	1.25	-1.05	0.03	-2.3	-1.23	1.08	40.3255	7	381.087	7
ASTEI04206-PA	scaffold_00021:1194171:1196159:1	19.2047	13.738	3	8	3	1	620.3	1040.8	524.6	849.6	0.75	-0.24	0.45	-0.99	-0.29	0.7	20.3105	3	66.1472	3
ASTEI06109-PA	scaffold_00036:1015085:1018120:1	14.1316	3.30033	2	4	2	1	5.3	4.4	8.1	8.1	-0.26	0.61	0.62	0.87	0.88	0	11.0861	2	82.9074	2
ASTEI08965-PA	scaffold_00079:709357:712084:-1	14.9904	2.01511	1	6	1	1	225.7	265.6	468.4	145.7	0.23	1.05	-0.63	0.82	-0.87	-1.68	15.3746	1	178.02	1
ASTEI10778-PA	scaffold_00162:120976:123167:1	80.1469	33.2248	10	124	10	1	6714.3	6087.6	13210.5	6896.2	-0.14	0.98	0.04	1.12	0.18	-0.94	246.606	10	2134.78	10
ASTEI10355-PA	scaffold_00127:46036:49888:-1	16.1033	5.18919	3	6	3	1	69.1	101.7	97.1	70.9	0.56	0.49	0.04	-0.07	-0.52	-0.45	15.4291	3	80.56	3
ASTEI02279-PA	scaffold_00008:3532493:3534702:-1	8.77211	2.5	1	2	1	1	38	61.9	60.6	25.8	0.7	0.67	-0.56	-0.03	-1.26	-1.23	6.93409	1	59.96	1
ASTEI09537-PA	scaffold_00096:146361:149222:-1	118.601	25.3538	16	48	16	1	1769.5	1396.3	3708.4	1804.6	-0.34	1.07	0.03	1.41	0.37	-1.04	121.8	16	995.131	16
ASTEI06226-PA	scaffold_00038:633356:635465:-1	35.8974	8.55856	4	12	4	1	895.8	1070.9	1642.9	784.2	0.26	0.87	-0.19	0.62	-0.45	-1.07	33.3662	4	259.999	4
ASTEI00075-PA	scaffold_00001:1280147:1282355:1	10.9789	3.89049	2	4	2	1	176	273.3	213.8	200.3	0.63	0.28	0.19	-0.35	-0.45	-0.09	9.63548	2	97.57	2
ASTEI00366-PA	scaffold_00001:5913087:5920642:1	118.806	18.1752	16	47	16	1	1602	2306.1	2280.6	1673.4	0.53	0.51	0.06	-0.02	-0.46	-0.45	122.571	16	1001.19	15
ASTEI01509-PA	scaffold_00005:3216854:3230527:1	14.0458	2.76423	3	6	3	1	162.9	147.7	117.2	372.2	-0.14	-0.48	1.19	-0.33	1.33	1.67	13.4312	3	41.2739	3
ASTEI01926-PA	scaffold_00007:461648:463387:1	15.4374	12.2549	3	8	3	1	1283.2	1923.2	1974.8	1119.4	0.58	0.62	-0.2	0.04	-0.78	-0.82	13.7096	3	85.37	3
ASTEI07469-PA	scaffold_00054:1248411:1250122:1	313.826	54.5809	23	378	23	1	13933.9	20963.5	10570.1	23000.1	0.59	-0.4	0.72	-0.99	0.13	1.12	928.378	23	7833.37	23
ASTEI03097-PA	scaffold_00013:1288010:1288627:-1	41.0635	25.3658	4	30	4	1	1606.1	1689.9	3074.4	1522.9	0.07	0.94	-0.08	0.86	-0.15	-1.01	64.2909	4	557.023	4
ASTEI01711-PA	scaffold_00006:1262730:1265764:-1	14.8963	4.71939	2	4	2	1	18	37.7	20.6	12.3	1.06	0.19	-0.56	-0.87	-1.62	-0.75	9.85305	2	121.58	2
ASTEI00576-PA	scaffold_00002:3888890:3890147:-1	54.4509	19.5592	5	16	5	1	1194.7	1333.7	1838.7	1504.5	0.16	0.62	0.33	0.46	0.17	-0.29	37.1254	5	311.644	5
ASTEI07881-PA	scaffold_00059:814609:817255:1	31.0938	7.08283	5	10	5	1	238.8	137.8	406.8	390.7	-0.79	0.77	0.71	1.56	1.5	-0.06	28.4957	5	185.939	5
ASTEI09737-PA	scaffold_00102:158871:163214:1	106.164	21.6524	17	44	17	1	4168.8	2790.3	7711.7	5833.8	-0.58	0.89	0.48	1.47	1.06	-0.4	96.4464	16	841.275	16
ASTEI09946-PA	scaffold_00107:354037:355452:1	8.57027	5.9448	2	4	2	1	83.2	51.3	59.4	215.7	-0.7	-0.49	1.37	0.21	2.07	1.86	10.0973	2	62.41	2
ASTEI08036-PA	scaffold_00061:558610:563703:1	177.702	23.0921	26	89	26	1	6737.8	5374.4	4636.7	16417.9	-0.33	-0.54	1.28	-0.21	1.61	1.82	202.388	26	1439.16	25
ASTEI09780-PA	scaffold_00103:176038:176407:-1	4.22586	10.9756	1	3	1	1	587.8	1507.6	319.3	480.5	1.36	-0.88	-0.29	-2.24	-1.65	0.59	3.81946	1	46.73	1
ASTEI04750-PA	scaffold_00025:1145441:1148493:1	9.68931	3.09119	1	6	1	1	26	36.1	31.5	34.4	0.48	0.28	0.4	-0.2	-0.07	0.13	14.773	1	144.483	1
ASTEI06659-PA	scaffold_00043:111001:114800:1	32.2192	7.52972	5	16	5	1	2361	3268.2	3152.5	2852.6	0.47	0.42	0.27	-0.05	-0.2	-0.14	32.995	5	347.53	5
ASTEI07898-PA	scaffold_00059:1095973:1096793:1	69.4108	70.7143	8	89	8	1	4092.1	3953	8289	3860.6	-0.05	1.02	-0.08	1.07	-0.03	-1.1	200.025	8	1705.32	8
ASTEI08238-PA	scaffold_00063:898307:899454:-1	47.0808	16.6667	5	48	5	1	2691	2242.8	3603.7	4744.4	-0.26	0.42	0.82	0.68	1.08	0.4	102.089	5	974.488	5
ASTEI08611-PA	scaffold_00072:369846:371482:1	25.9289	7.91506	3	8	3	1	231.3	482	216.1	212.5	1.06	-0.1	-0.12	-1.16	-1.18	-0.02	18.0676	3	203.874	3
ASTEI04775-PA	scaffold_00025:1799848:1817775:1	327.23	13.8055	40	140	40	1	11093.2	11225.8	10634	21814.4	0.02	-0.06	0.98	-0.08	0.96	1.04	338.151	40	2728.72	40
ASTEI02887-PA	scaffold_00011:2441000:2444499:-1	207.424	36.3222	17	258	17	1	10556.1	20186.4	9537.1	11841.2	0.94	-0.15	0.17	-1.08	-0.77	0.31	691.065	17	6035.24	17
ASTEI05228-PA	scaffold_00029:1186279:1195753:-1	49.8853	2.45737	4	26	4	1	1206.3	1163.8	2527.2	1062.9	-0.05	1.07	-0.18	1.12	-0.13	-1.25	61.6992	4	571.111	4
ASTEI02053-PA	scaffold_00008:84754:85503:1	40.0671	23.6948	4	24	4	1	1930.2	2097.9	3461.1	2049.6	0.12	0.84	0.09	0.72	-0.03	-0.76	54.3787	4	467.303	4
ASTEI09511-PA	scaffold_00095:317747:318858:-1	3.43961	3.94737	1	2	1	1	491.3	512.4	785	639.5	0.06	0.68	0.38	0.62	0.32	-0.3	2.6724	1	0	1
ASTEI01343-PA	scaffold_00005:1396120:1414340:-1	93.8422	3.4442	14	35	14	1	2279.9	1984.2	4414	2594	-0.2	0.95	0.19	1.15	0.39	-0.77	70.5278	13	529.503	14
ASTEI00337-PA	scaffold_00001:5333086:5333951:-1	77.2404	42.735	7	56	7	1	1327.7	1532.4	2404.6	1302	0.21	0.86	-0.03	0.65	-0.24	-0.89	135.93	7	1323.35	7
ASTEI01015-PA	scaffold_00004:213398:215421:-1	10.566	3.61842	2	4	2	1	435.6	566.5	552.8	599.8	0.38	0.34	0.46	-0.04	0.08	0.12	8.08797	2	84.1495	2
ASTEI06944-PA	scaffold_00046:786087:789028:-1	9.25924	3.18949	1	2	1	1	80.8	208.7	40.3	70.1	1.37	-1	-0.21	-2.37	-1.57	0.8	6.89922	1	49.89	1
ASTEI10566-PA	scaffold_00141:26836:28230:1	30.3846	14.5786	4	10	4	1	290.2	207.5	715.9	223.6	-0.48	1.3	-0.38	1.79	0.11	-1.68	25.1183	4	162.013	4
ASTEI06424-PA	scaffold_00040:659444:672846:-1	17.0798	3.32851	4	8	4	1	1037.4	1428.3	847.2	1827.1	0.46	-0.29	0.82	-0.75	0.36	1.11	15.7044	4	80.3679	4
ASTEI10106-PA	scaffold_00112:256255:257171:1	115.229	50	9	52	9	1	2643.4	2778	3235.6	4446.9	0.07	0.29	0.75	0.22	0.68	0.46	142.006	9	1332	9
ASTEI09305-PA	scaffold_00088:528341:529676:1	13.2672	6.42857	2	4	2	1	495	298.6	1092.5	568.1	-0.73	1.14	0.2	1.87	0.93	-0.94	9.5452	2	110.223	2
ASTEI03067-PA	scaffold_00013:120264:132081:-1	224.655	18.5302	32	103	32	1	5227	5715.2	10003.5	4978.7	0.13	0.94	-0.07	0.81	-0.2	-1.01	223.494	32	1577.61	30
ASTEI01632-PA	scaffold_00006:26222:32409:-1	8.08709	1.13798	1	2	1	1	46.7	23.1	124.8	37	-1.01	1.42	-0.33	2.43	0.68	-1.75	6.33728	1	36.68	1
ASTEI05085-PA	scaffold_00028:702241:704130:-1	10.0156	3.6566	1	2	1	1	8.1	6.1	16.5	9.6	-0.4	1.02	0.24	1.43	0.64	-0.78	7.11456	1	95.46	1
ASTEI05639-PA	scaffold_00032:1428209:1430303:1	121.886	31.6406	12	56	12	1	2820	1922.1	6850.9	2411.6	-0.55	1.28	-0.23	1.83	0.33	-1.51	140.322	12	1205.38	12
ASTEI03149-PA	scaffold_00013:1769253:1770988:-1	16.9202	5.17241	1	4	1	1	13.3	19.3	21.2	12.1	0.54	0.68	-0.13	0.14	-0.67	-0.81	12.7313	1	93.1673	1
ASTEI09845-PA	scaffold_00105:163498:165760:-1	51.7786	11.8026	4	18	4	1	1140.8	1932.5	1202.5	1397.3	0.76	0.08	0.29	-0.68	-0.47	0.22	44.5579	4	460.126	4
ASTEI02822-PA	scaffold_00011:1405749:1413041:1	13.3422	0.747384	1	4	1	1	119.6	113.5	175.3	186.6	-0.08	0.55	0.64	0.63	0.72	0.09	9.82741	1	81.69	1
ASTEI04005-PA	scaffold_00019:1307791:1312109:-1	148.435	22.0949	18	69	18	1	4238.7	5646.6	7145.9	4057.3	0.41	0.75	-0.06	0.34	-0.48	-0.82	157.35	18	1165.56	18
ASTEI03415-PA	scaffold_00014:2069857:2071282:-1	23.7047	21.5789	4	8	4	1	966.9	1754.5	1100.1	991.2	0.86	0.19	0.04	-0.67	-0.82	-0.15	19.791	4	117.571	4
ASTEI10364-PA	scaffold_00127:185158:215542:-1	54.2792	7.6796	6	14	6	1	1309	1038.4	2847.9	1321.6	-0.33	1.12	0.01	1.46	0.35	-1.11	42.0675	6	355.329	6
ASTEI05590-PA	scaffold_00032:316841:321742:-1	222.224	41.8351	18	130	18	1	5268.9	5123.6	11164.5	4674.7	-0.04	1.08	-0.17	1.12	-0.13	-1.26	300.514	18	2397.05	18
ASTEI07559-PA	scaffold_00056:19577:19986:-1	5.17386	11.5044	1	2	1	1	478.2	442.1	601.2	861.3	-0.11	0.33	0.85	0.44	0.96	0.52	4.59783	1	64.17	1
ASTEI00859-PA	scaffold_00003:3090684:3091522:1	63.6012	54.6219	7	64	7	1	2946	2075.4	6205.8	3455.2	-0.51	1.07	0.23	1.58	0.74	-0.84	128.955	7	1115.81	7
ASTEI08320-PA	scaffold_00065:958201:960121:1	5.97184	3.72208	1	2	1	1	47	41.3	78.9	67.1	-0.19	0.75	0.51	0.93	0.7	-0.23	4.10831	1	41.92	1
ASTEI00815-PA	scaffold_00003:2430010:2430613:-1	28.8266	25	2	8	2	1	138.9	99.7	283	171	-0.48	1.03	0.3	1.5	0.78	-0.73	32.6961	2	230.812	2
ASTEI11691-PA	scaffold_11727:83:502:1	14.9497	32.3741	3	8	3	1	41.9	71.5	39.3	56.2	0.77	-0.09	0.42	-0.86	-0.35	0.52	17.9488	3	110.35	3
ASTEI09014-PA	scaffold_00080:379561:380874:-1	15.7056	10.8824	3	6	3	1	620.5	701.3	692.7	1080.3	0.18	0.16	0.8	-0.02	0.62	0.64	14.3625	3	130.32	3
ASTEI06880-PA	scaffold_00045:910745:917812:-1	24.5433	5.08352	4	8	4	1	142.3	241.3	185.6	140.7	0.76	0.38	-0.02	-0.38	-0.78	-0.4	21.6564	4	144.72	4
ASTEI02727-PA	scaffold_00011:335884:337560:-1	9.05908	3.52113	1	2	1	1	149.3	190.5	159.2	246.2	0.35	0.09	0.72	-0.26	0.37	0.63	6.58371	1	62.81	1
ASTEI09225-PA	scaffold_00085:594736:596721:-1	6.61208	3.02572	1	2	1	1	12.5	14.2	21.3	14.5	0.18	0.76	0.21	0.58	0.03	-0.55	4.86159	1	53.93	1
ASTEI10235-PA	scaffold_00119:273922:276048:-1	48.7566	13.1772	6	17	6	1	1034.9	476.1	2766.9	889.5	-1.12	1.42	-0.22	2.54	0.9	-1.64	38.1691	6	308.798	6
ASTEI06463-PA	scaffold_00040:1480061:1481033:1	42.5461	29.0441	6	21	6	1	996.2	1366.7	1835.7	776.2	0.46	0.88	-0.36	0.43	-0.82	-1.24	54.7889	6	309.29	6
ASTEI09698-PA	scaffold_00101:156239:157560:1	7.86883	7.06806	2	6	2	1	530	593.6	668.9	854.5	0.16	0.34	0.69	0.17	0.53	0.35	9.80574	2	35.9	2
ASTEI07998-PA	scaffold_00060:1106352:1108406:1	59.2349	13.6116	6	30	6	1	1057.9	1724.8	1264.7	1236.9	0.71	0.26	0.23	-0.45	-0.48	-0.03	82.3717	6	673.298	6
ASTEI04043-PA	scaffold_00020:118645:120429:-1	2.81276	1.65441	1	2	1	1	184.9	350	229.4	159.2	0.92	0.31	-0.22	-0.61	-1.14	-0.53	3.03133	1	33.83	1
ASTEI04757-PA	scaffold_00025:1246053:1251141:1	92.8168	14.8904	13	32	13	1	1673.8	1922.6	2958.9	1811.8	0.2	0.82	0.11	0.62	-0.09	-0.71	79.9826	13	410.321	13
ASTEI04250-PA	scaffold_00021:1844482:1845383:1	13.8619	17.3285	3	6	3	1	966.2	996.1	1734.4	1133.8	0.04	0.84	0.23	0.8	0.19	-0.61	10.7798	3	105.367	3
ASTEI03327-PA	scaffold_00014:1172378:1177683:-1	238.157	42.0118	23	134	22	1	6214.7	5333.2	14704.1	4825.4	-0.22	1.24	-0.37	1.46	-0.14	-1.61	315.348	23	2273.15	23
ASTEI05722-PA	scaffold_00033:489325:501224:1	235.879	40.1338	26	121	26	1	5974.7	4370.5	7979	11590.3	-0.45	0.42	0.96	0.87	1.41	0.54	283.782	26	2014.48	26
ASTEI04238-PA	scaffold_00021:1547074:1565840:-1	6.78199	1.1276	1	2	1	1	15.2	8.6	20.2	32.1	-0.82	0.41	1.08	1.23	1.9	0.67	4.85384	1	55.21	1
ASTEI10933-PA	scaffold_00195:15796:16937:1	47.7153	42.0849	7	19	7	1	2457.5	2796.2	3939.4	3112.3	0.19	0.68	0.34	0.49	0.15	-0.34	46.8945	7	376.476	7
ASTEI09540-PA	scaffold_00096:153318:154400:1	62.1709	16.9444	5	18	5	1	412.8	227.1	1024.3	403.6	-0.86	1.31	-0.03	2.17	0.83	-1.34	48.4907	5	352.621	5
ASTEI03826-PA	scaffold_00017:2089304:2095864:1	15.5854	1.25926	2	4	2	1	254	192	368.9	457.5	-0.4	0.54	0.85	0.94	1.25	0.31	13.0368	2	137.939	2
ASTEI03146-PA	scaffold_00013:1756900:1758747:1	96.4815	30.5603	10	32	10	1	896.7	996.1	1449.5	1151.8	0.15	0.69	0.36	0.54	0.21	-0.33	95.3811	10	771.275	10
ASTEI07687-PA	scaffold_00057:718587:721835:1	62.9277	23.3456	9	30	9	1	2251.1	4319.2	1374.8	3343.6	0.94	-0.71	0.57	-1.65	-0.37	1.28	70.4785	9	455.361	9
ASTEI02465-PA	scaffold_00009:2596639:2598091:1	41.6756	21.3873	5	18	5	1	1485	1444.9	1623.4	2900.2	-0.04	0.13	0.97	0.17	1.01	0.84	42.9383	5	421.902	5
ASTEI06101-PA	scaffold_00036:850082:868614:1	85.2687	11.0269	10	38	10	1	1883.7	2309.2	1776.8	3487.6	0.29	-0.08	0.89	-0.38	0.59	0.97	90.8247	10	694.681	10
ASTEI06657-PA	scaffold_00043:103250:104383:1	60.4779	43.1373	5	30	5	1	1399.5	1873.6	1790.7	1966.7	0.42	0.36	0.49	-0.07	0.07	0.14	86.6713	5	441.424	5
ASTEI01989-PA	scaffold_00007:2372737:2375640:1	183.267	27.3009	22	102	22	1	5737.5	7556.2	8529.9	7026.1	0.4	0.57	0.29	0.17	-0.1	-0.28	241.204	21	1744.45	22
ASTEI08578-PA	scaffold_00071:372500:388841:-1	7.1821	4.21793	1	2	1	1	14	19.4	13	23.8	0.48	-0.1	0.77	-0.58	0.3	0.88	6.30105	1	69.86	1
ASTEI03228-PA	scaffold_00014:183797:185173:1	6.33087	4.36681	1	2	1	1	59.7	56.1	95.3	89.4	-0.09	0.67	0.58	0.76	0.67	-0.09	5.09313	1	26.73	1
ASTEI08133-PA	scaffold_00062:681556:686712:1	359.351	41.1223	36	258	36	1	12953.6	10977.4	7391.9	33876.8	-0.24	-0.81	1.39	-0.57	1.63	2.2	595.582	35	4788.23	36
ASTEI08521-PA	scaffold_00070:80863:81909:-1	39.5341	15.8046	5	12	5	1	485.5	384.5	1125.9	447.7	-0.34	1.21	-0.12	1.55	0.22	-1.33	23.7153	4	216.221	5
ASTEI08314-PA	scaffold_00065:877005:880160:-1	6.74425	2.67686	1	2	1	1	134.3	85.3	307.4	149.7	-0.66	1.19	0.16	1.85	0.81	-1.04	5.93716	1	46.09	1
ASTEI00057-PA	scaffold_00001:811833:813540:1	30.3469	13.9394	7	20	7	1	990	506.1	2592.1	899.9	-0.97	1.39	-0.14	2.36	0.83	-1.53	34.5286	7	286.514	7
ASTEI04276-PA	scaffold_00022:83225:85828:-1	36.9208	10.3004	4	12	4	1	287.5	268.8	613.3	279.6	-0.1	1.09	-0.04	1.19	0.06	-1.13	31.3564	4	215.882	4
ASTEI10756-PA	scaffold_00161:15547:16589:1	24.4625	29.148	3	10	3	1	63.4	161.2	18.5	76.7	1.34	-1.78	0.27	-3.12	-1.07	2.05	18.2175	3	117.364	3
ASTEI09894-PA	scaffold_00106:114167:115090:1	24.2657	23.4266	5	15	5	1	1876.3	4949	1515	1121.3	1.4	-0.31	-0.74	-1.71	-2.14	-0.43	27.8766	5	175.417	4
ASTEI11217-PA	scaffold_00731:2122:3885:-1	79.9673	32.1429	10	50	10	1	3167.8	1698	7496.9	3624	-0.9	1.24	0.19	2.14	1.09	-1.05	98.5178	10	851.705	10
ASTEI07873-PA	scaffold_00059:759021:761351:1	45.5687	11.731	6	18	6	1	1114.4	1008.6	1382.4	2119.8	-0.14	0.31	0.93	0.45	1.07	0.62	43.9141	6	407.114	6
ASTEI06887-PA	scaffold_00045:1063311:1065299:-1	62.7664	23.9234	10	26	10	1	1418.9	929.8	3448	1367.3	-0.61	1.28	-0.05	1.89	0.56	-1.33	61.5047	10	376.243	10
ASTEI04082-PA	scaffold_00020:884310:886983:1	25.6205	6.72074	3	8	3	1	112.6	108.2	204.8	143.1	-0.06	0.86	0.35	0.92	0.4	-0.52	17.2525	3	112.9	3
ASTEI04893-PA	scaffold_00026:1166334:1167418:-1	19.6666	12.0482	2	3	2	1	58.7	46.9	110.6	80.2	-0.32	0.91	0.45	1.24	0.77	-0.46	6.88546	1	114.674	2
ASTEI07533-PA	scaffold_00055:991887:1000591:-1	257.686	19.2842	22	86	22	1	4747.4	4106.8	9815.3	5317.7	-0.21	1.05	0.16	1.26	0.37	-0.88	230.183	22	1788.9	22
ASTEI03297-PA	scaffold_00014:960390:961722:1	23.511	20.7237	4	8	4	1	369.7	673.9	548.9	277.6	0.87	0.57	-0.41	-0.3	-1.28	-0.98	19.2464	4	167.812	4
ASTEI09007-PA	scaffold_00080:345893:348904:-1	267.786	45.6036	27	146	26	1	10310.1	13730	12485.8	15644.8	0.41	0.28	0.6	-0.14	0.19	0.33	332.287	27	2778.66	27
ASTEI03085-PA	scaffold_00013:964951:967575:-1	38.4921	7.20824	4	12	4	1	272.7	223.3	556.2	327.9	-0.29	1.03	0.27	1.32	0.55	-0.76	30.2746	4	232.108	4
ASTEI06043-PA	scaffold_00036:227134:230286:-1	105.608	33.0893	15	46	15	1	2536.4	2305.6	5575.3	2423.5	-0.14	1.14	-0.07	1.27	0.07	-1.2	97.3718	15	706.053	15
ASTEI04482-PA	scaffold_00023:1327726:1329540:-1	29.686	9.47955	3	8	3	1	303.8	240.8	143.8	849.7	-0.34	-1.08	1.48	-0.74	1.82	2.56	20.9045	3	142.309	3
ASTEI063681-PA	scaffold_00039:1070446:1071555:-1	45.452	17.6152	5	25	4	1	834.5	712.7	1674.4	1004.9	-0.23	1	0.27	1.23	0.5	-0.74	53.5113	5	423.065	5
ASTEI02467-PA	scaffold_00009:2600837:2601419:-1	37.5626	27.972	3	14	3	1	232.7	292.6	502.3	151.3	0.33	1.11	-0.62	0.78	-0.95	-1.73	36.2535	3	231.25	3
ASTEI06637-PA	scaffold_00042:1507012:1507666:-1	8.12575	11.7647	1	2	1	1	37.8	46.2	70.3	37.3	0.29	0.89	-0.02	0.61	-0.31	-0.91	5.71245	1	67.28	1
ASTEI06807-PA	scaffold_00044:818394:824011:1	28.6336	6.48883	5	10	5	1	199	184	369.5	256.8	-0.11	0.89	0.37	1.01	0.48	-0.52	24.5851	5	172.087	5
ASTEI08011-PA	scaffold_00061:50181:53913:-1	14.5273	5.60472	2	4	2	1	60.3	47.7	146.6	51.1	-0.34	1.28	-0.24	1.62	0.1	-1.52	9.76095	2	73.47	2
ASTEI00277-PA	scaffold_00001:4346492:4347793:-1	63.7244	18.25	5	34	3	1	762.9	738.4	1467.2	901.4	-0.05	0.94	0.24	0.99	0.29	-0.7	75.9306	5	601.855	5
ASTEI03188-PA	scaffold_00013:2294821:2298057:1	104.352	26.5651	10	60	10	1	1697.4	3498.9	1075.9	2340.2	1.04	-0.66	0.46	-1.7	-0.58	1.12	140.012	10	1211.87	10
ASTEI02920-PA	scaffold_00011:3033089:3036256:-1	2.53239	1.99601	1	1	1	1	61.1	46.8	89.1	113.4	-0.39	0.54	0.89	0.93	1.28	0.35	2.72218	1
ASTEI04204-PA	scaffold_00021:1184963:1186165:-1	128.842	37.3272	9	172	9	1	7985.3	7046.6	16855.7	8701.5	-0.18	1.08	0.12	1.26	0.3	-0.95	420.236	9	3191.27	9
ASTEI04868-PA	scaffold_00026:1030489:1033245:1	67.7213	27.2093	8	35	8	1	1781.4	1707.1	3389.9	2182	-0.06	0.93	0.29	0.99	0.35	-0.64	75.679	8	530.765	8
ASTEI06211-PA	scaffold_00038:321044:325186:-1	7.95742	1.6269	1	2	1	1	149.2	93	308.7	207.8	-0.68	1.05	0.48	1.73	1.16	-0.57	5.12075	1	84.33	1
ASTEI03135-PA	scaffold_00013:1595061:1596305:1	11.7394	9.58904	2	6	2	1	67.2	77.4	93	104.3	0.2	0.47	0.64	0.27	0.43	0.17	12.1852	2	96.41	2
ASTEI01958-PA	scaffold_00007:1585591:1591460:-1	15.1705	1.66234	2	4	2	1	124.9	104.4	280.3	126.5	-0.26	1.17	0.02	1.42	0.28	-1.15	12.1284	2	85.21	2
ASTEI09785-PA	scaffold_00103:311370:313256:-1	29.2257	12.4204	4	8	4	1	358.9	459.4	446.8	565.7	0.36	0.32	0.66	-0.04	0.3	0.34	18.7897	4	176.639	4
ASTEI00969-PA	scaffold_00003:5173921:5175139:1	49.1806	25.969	5	30	5	1	2085.2	4269.7	2087.4	2194.2	1.03	0	0.07	-1.03	-0.96	0.07	71.1966	5	585.454	5
ASTEI03752-PA	scaffold_00017:607186:622666:-1	32.7749	15.4762	3	28	3	1	1072.2	1245.1	1735.5	1417	0.22	0.69	0.4	0.48	0.19	-0.29	73.4656	3	548.349	3
ASTEI05090-PA	scaffold_00028:735239:737147:-1	11.6474	6.63265	2	4	2	1	310.9	316.1	593.5	365.6	0.02	0.93	0.23	0.91	0.21	-0.7	10.474	2	111.49	2
ASTEI01553-PA	scaffold_00005:3624714:3626473:1	15.9572	8.69565	4	9	4	1	1037.2	2373.9	979.9	904	1.19	-0.08	-0.2	-1.28	-1.39	-0.12	13.4604	4	181.687	4
ASTEI00316-PA	scaffold_00001:5046603:5047774:1	26.3943	19.7629	5	14	5	1	1456.2	1838.7	2565.7	1574.8	0.34	0.82	0.11	0.48	-0.22	-0.7	28.2479	5	237.157	5
ASTEI05086-PA	scaffold_00028:705728:707931:-1	51.5858	18.5114	6	19	6	1	367.1	286	698	524.4	-0.36	0.93	0.51	1.29	0.87	-0.41	50.0059	6	293.58	6
ASTEI085593-PA	scaffold_00071:215911:218835:-1	38.4768	10.1643	6	34	5	1	218.4	263.2	412.3	222.6	0.27	0.92	0.03	0.65	-0.24	-0.89	69.1376	6	497.053	6
ASTEI04468-PA	scaffold_00023:1051911:1052564:1	34.2674	19.3548	3	16	3	1	746.3	2227.2	345.4	499.4	1.58	-1.11	-0.58	-2.69	-2.16	0.53	38.4132	3	363.615	3
ASTEI09035-PA	scaffold_00081:178104:178970:1	77.8603	41.6667	8	56	8	1	3516.1	2276.6	8901.1	3295.8	-0.63	1.34	-0.09	1.97	0.53	-1.43	134.381	8	869.556	8
ASTEI03677-PA	scaffold_00016:1463983:1466136:1	113.5	24.622	9	74	8	1	2260.7	3017.1	3959.3	2334.4	0.42	0.81	0.05	0.39	-0.37	-0.76	172.985	9	1458.64	9
ASTEI04784-PA	scaffold_00026:24137:26608:-1	17.646	12.6935	3	6	3	1	340.7	278.8	743	383.6	-0.29	1.12	0.17	1.41	0.46	-0.95	15.4789	3	97.7998	3
ASTEI08901-PA	scaffold_00078:373719:374740:-1	11.4641	9.90415	2	4	2	1	289.1	287.4	228	677.3	-0.01	-0.34	1.23	-0.33	1.24	1.57	9.58687	2	74.91	2
ASTEI06551-PA	scaffold_00041:1363319:1365864:-1	188.995	47.9012	19	209	17	1	9551.4	11343.5	19666.2	8412.7	0.25	1.04	-0.18	0.79	-0.43	-1.23	399.847	19	3042.96	19
ASTEI082133-PA	scaffold_00063:629885:630772:-1	12.6685	10.1695	2	4	2	1	293.5	333.5	479.5	398.7	0.18	0.71	0.44	0.52	0.26	-0.27	10.0105	2	102.744	2
ASTEI10455-PA	scaffold_00132:176042:177093:1	77.067	46.8647	9	23	9	1	1481.1	1627.1	2201	2286.1	0.14	0.57	0.63	0.44	0.49	0.05	59.2629	9	478.257	9
ASTEI075884-PA	scaffold_00056:451546:452322:-1	4.93817	7.17703	1	4	1	1	107.1	123.1	222.2	97.1	0.2	1.05	-0.14	0.85	-0.34	-1.19	5.61945	1	69.08	1
ASTEI02332-PA	scaffold_00009:513754:515297:1	15.9031	10.0897	3	8	3	1	693.1	1181.2	524.6	1157.8	0.77	-0.4	0.74	-1.17	-0.03	1.14	18.6844	3	201.85	3
ASTEI04143-PA	scaffold_00020:2071896:2072914:1	48.4275	30.3798	7	22	7	1	852.3	1157	926.2	1438.3	0.44	0.12	0.75	-0.32	0.31	0.63	50.937	7	390.948	7
ASTEI06289-PA	scaffold_00038:1414349:1420396:1	99.0928	20.7819	8	60	8	1	2406.8	1876.6	6054.7	2015.6	-0.36	1.33	-0.26	1.69	0.1	-1.59	139.558	8	1094.01	8
ASTEI05970-PA	scaffold_00035:930832:931534:1	3.59551	3.79147	1	2	1	1	477.2	459.9	1175.1	338.9	-0.05	1.3	-0.49	1.35	-0.44	-1.79	3.39118	1	52.54	1
ASTEI05353-PA	scaffold_00030:990717:993071:1	41.6246	10.9788	6	16	6	1	987	1579.4	1210.9	1296.3	0.68	0.29	0.39	-0.38	-0.28	0.1	37.0101	6	368.357	6
ASTEI01453-PA	scaffold_00005:2455943:2470252:1	21.5655	3.90819	4	8	4	1	83.9	94.3	117.5	135.7	0.17	0.49	0.69	0.32	0.52	0.21	17.827	4	108.967	4
ASTEI09133-PA	scaffold_00083:656045:658561:-1	13.3202	5.31088	2	4	2	1	51.6	61.7	108.3	43.8	0.26	1.07	-0.24	0.81	-0.49	-1.31	10.2723	2	87.1924	2
ASTEI04975-PA	scaffold_00027:268312:269273:1	15.661	22.7545	2	4	2	1	197.2	95.3	87.8	634.7	-1.05	-1.17	1.69	-0.12	2.74	2.85	11.0095	2	163.558	2
ASTEI04933-PA	scaffold_00026:1943612:1944821:1	62.3203	30.3922	8	44	8	1	2791.4	2363.6	5551.4	3667.3	-0.24	0.99	0.39	1.23	0.63	-0.6	93.0355	8	600.751	8
ASTEI00512-PA	scaffold_00002:2540561:2541495:-1	39.1483	18.5315	4	18	4	1	852.9	2343.9	472.7	725	1.46	-0.85	-0.23	-2.31	-1.69	0.62	36.4334	4	326.739	4
ASTEI10916-PA	scaffold_00187:18663:19852:-1	2.48254	3.52304	1	2	1	1	205.9	268.9	411.7	174.4	0.39	1	-0.24	0.61	-0.62	-1.24	3.06506	1	21.31	1
ASTEI11035-PA	scaffold_00279:3304:5637:1	60.8961	22.0339	7	22	7	1	562.7	658.3	903.3	779	0.23	0.68	0.47	0.46	0.24	-0.21	56.4132	7	453.073	7
ASTEI10810-PA	scaffold_00166:66368:66695:1	10.272	15.7143	1	4	1	1	249	557.3	279.5	199.9	1.16	0.17	-0.32	-1	-1.48	-0.48	9.67462	1	81.61	1
ASTEI04689-PA	scaffold_00025:225537:231663:-1	5.13336	0.763942	1	2	1	1	331.7	292.9	583.8	504.7	-0.18	0.82	0.61	1	0.79	-0.21	4.3044	1	54.61	1
ASTEI07612-PA	scaffold_00056:635153:637418:-1	115.041	24.2704	12	84	11	1	3313.8	8409.8	3051.8	2343.8	1.34	-0.12	-0.5	-1.46	-1.84	-0.38	193.037	12	1478.12	12
ASTEI00654-PA	scaffold_00002:5704249:5709316:1	25.317	14.8734	3	8	3	1	338.3	454.8	458.3	496.2	0.43	0.44	0.55	0.01	0.13	0.11	21.97	3	143.469	3
ASTEI10714-PA	scaffold_00154:51200:53342:-1	78.1663	18.9627	10	40	10	1	2202.3	1749.7	5244.3	2191.8	-0.33	1.25	-0.01	1.58	0.32	-1.26	86.7578	10	785.548	9
ASTEI07227-PA	scaffold_00051:190579:190914:1	32.6291	76.5766	5	13	5	1	145.6	289.2	143.8	174.5	0.99	-0.02	0.26	-1.01	-0.73	0.28	24.1194	4	215.338	5
ASTEI03673-PA	scaffold_00016:1451061:1452659:1	152.926	32.3308	14	80	14	1	4963.7	6262.5	10295	4149.9	0.34	1.05	-0.26	0.72	-0.59	-1.31	179.531	14	1411.02	14
ASTEI09446-PA	scaffold_00092:550782:552098:1	9.04938	5.25114	2	4	2	1	534.9	1091.1	704.9	436.1	1.03	0.4	-0.29	-0.63	-1.32	-0.69	8.29642	2	89.05	2
ASTEI04235-PA	scaffold_00021:1517685:1519681:1	176.498	36.7188	13	91	13	1	2444.1	3382.8	3268.3	3553.3	0.47	0.42	0.54	-0.05	0.07	0.12	226.586	13	1732.79	13
ASTEI03835-PA	scaffold_00017:2170223:2171142:1	9.03372	12.5899	1	4	1	1	2.5	2.7	2.3	5.3	0.13	-0.11	1.11	-0.23	0.98	1.21	11.8076	1	77.65	1
ASTEI05330-PA	scaffold_00030:312231:314058:-1	216.475	43.7729	19	116	19	1	7229.1	8885.2	13820.7	7507.5	0.3	0.93	0.05	0.64	-0.24	-0.88	311.759	19	2430.42	19
ASTEI11181-PA	scaffold_00582:569:1909:1	48.5679	16.8161	6	34	6	1	1482	1081.5	2876.3	2237.9	-0.45	0.96	0.59	1.41	1.05	-0.36	82.817	6	520.907	6
ASTEI06054-PA	scaffold_00036:300538:300819:-1	8.08581	26.8817	2	3	2	1	177.6	222.3	220.7	299.6	0.32	0.31	0.75	-0.01	0.43	0.44	7.35278	2	34.35	1
ASTEI09688-PA	scaffold_00101:81680:82256:1	7.21402	13.0435	2	4	2	1	938.6	847.5	658.7	2418.4	-0.15	-0.51	1.37	-0.36	1.51	1.88	7.3528	2	80.0976	2
ASTEI02503-PA	scaffold_00009:3063883:3064554:-1	43.1436	22.7273	3	24	3	1	1182.1	2274.6	1771.8	896.6	0.94	0.58	-0.4	-0.36	-1.34	-0.98	52.0735	3	517.719	3
ASTEI024940-PA	scaffold_00009:3055252:3055626:-1	79.7169	47.5806	7	233	4	1	5957.9	4133	14255.1	6527.5	-0.53	1.26	0.13	1.79	0.66	-1.13	441.77	7	4099.9	7
ASTEI01158-PA	scaffold_00004:2938979:2940543:1	183.756	69.9266	20	173	20	1	9270.1	27429.6	4491.9	6855	1.57	-1.05	-0.44	-2.61	-2	0.61	397.072	19	2466.45	20
ASTEI11071-PA	scaffold_00320:9306:12395:1	6.66035	2.31884	1	2	1	1	28.1	39.1	53.3	25.2	0.48	0.92	-0.16	0.45	-0.63	-1.08	6.16587	1	59.66	1
ASTEI03382-PA	scaffold_00014:1617819:1619770:-1	52.6295	18.9189	5	23	5	1	1043.2	868.7	2182.1	1313.9	-0.26	1.06	0.33	1.33	0.6	-0.73	54.8093	5	407.593	5
ASTEI02841-PA	scaffold_00011:1966260:1976990:1	3.78094	1.20829	1	2	1	1	3.9	3.7	5.8	6.8	-0.08	0.58	0.81	0.65	0.88	0.23	3.38438	1	15.64	1
ASTEI06056-PA	scaffold_00036:315636:322221:1	31.9266	12.7135	6	18	6	1	972.7	1506.3	1300	1266.9	0.63	0.42	0.38	-0.21	-0.25	-0.04	33.7338	6	173.721	6
ASTEI07627-PA	scaffold_00056:869167:869874:1	32.847	17.2093	4	12	3	1	750	473.9	439.8	2228.5	-0.66	-0.77	1.57	-0.11	2.23	2.34	28.2728	4	226.197	4
ASTEI08606-PA	scaffold_00072:353861:355024:-1	7.75995	4.40771	1	2	1	1	90.7	132.7	128.8	118.5	0.55	0.51	0.39	-0.04	-0.16	-0.12	5.75214	1	66.21	1
ASTEI10366-PA	scaffold_00127:240028:272964:-1	18.4014	1.46032	3	6	3	1	71.9	74.1	116.2	111.4	0.04	0.69	0.63	0.65	0.59	-0.06	13.2367	3	128.367	3
ASTEI05189-PA	scaffold_00029:324964:331095:1	21.2571	6.76819	3	10	3	1	1282.3	2022.9	1104.5	2250.4	0.66	-0.22	0.81	-0.87	0.15	1.03	17.2165	3	89.5755	3
ASTEI06775-PA	scaffold_00044:239974:241488:1	121.75	44.4776	12	98	12	1	3547.2	2004.9	9150.7	3732.6	-0.82	1.37	0.07	2.19	0.9	-1.29	185.206	12	1452.56	11
ASTEI08473-PA	scaffold_00068:825856:831577:1	4.14448	2.73141	1	2	1	1	44.2	27.6	97.5	60.3	-0.68	1.14	0.45	1.82	1.13	-0.69	4.87806	1	19.09	1
ASTEI03148-PA	scaffold_00013:1764925:1766742:1	185.95	44.708	21	131	20	1	7437.8	10596.7	13878.2	6774.9	0.51	0.9	-0.13	0.39	-0.65	-1.03	285.713	20	2521.07	21
ASTEI078091-PA	scaffold_00058:821383:822057:-1	6.9539	13	1	2	1	1	7.4	12	12.5	6.7	0.7	0.75	-0.16	0.05	-0.85	-0.91	4.98968	1	59.44	1
ASTEI07324-PA	scaffold_00052:632987:634591:1	199.191	45.1311	18	135	18	1	5052.7	6437	10025.1	4782.3	0.35	0.99	-0.08	0.64	-0.43	-1.07	337.454	18	3076.89	18
ASTEI04551-PA	scaffold_00024:559047:560033:-1	7.1443	9.2233	1	2	1	1	103.4	136	139.1	159.7	0.4	0.43	0.63	0.03	0.23	0.2	5.3915	1	34.82	1
ASTEI01516-PA	scaffold_00005:3303815:3304733:1	33.9874	27.3859	4	13	4	1	34.3	45.9	44.5	53.8	0.42	0.38	0.65	-0.05	0.23	0.27	24.7639	4	203.274	4
ASTEI10677-PA	scaffold_00151:111753:113093:-1	26.2045	9.76191	3	10	3	1	662.9	641.5	1533.5	614.5	-0.05	1.21	-0.11	1.26	-0.06	-1.32	21.8049	3	196.486	3
ASTEI09657-PA	scaffold_00100:161375:162310:1	46.2693	24.0964	3	26	3	1	343.9	612	404.5	430.8	0.83	0.23	0.32	-0.6	-0.51	0.09	66.5396	3	697.917	3
ASTEI01329-PA	scaffold_00005:1298319:1299939:-1	18.7212	5.24272	2	6	2	1	270.2	446.2	178.4	513	0.72	-0.6	0.92	-1.32	0.2	1.52	16.508	2	139.974	2
ASTEI00670-PA	scaffold_00002:5848805:5855978:1	27.7952	12.1495	4	16	4	1	829.2	595.8	1234.3	1663.3	-0.48	0.57	1	1.05	1.48	0.43	32.7197	4	241.917	4
ASTEI11599-PA	scaffold_06271:468:596:-1	4.22797	26.1905	1	4	1	1	401.2	470.7	915.9	303.6	0.23	1.19	-0.4	0.96	-0.63	-1.59	7.81246	1	69.56	1
ASTEI07240-PA	scaffold_00051:439778:441107:1	27.2461	10.6173	3	12	3	1	298.1	278	549.8	430.5	-0.1	0.88	0.53	0.98	0.63	-0.35	25.4782	3	190.671	3
ASTEI07611-PA	scaffold_00056:633591:634304:1	10.7909	14.218	2	10	2	1	13.1	20.3	7.5	27.4	0.63	-0.8	1.07	-1.43	0.44	1.87	24.7161	2	328.697	2
ASTEI01413-PA	scaffold_00005:1985092:1986253:1	5.4613	6.73575	1	2	1	1	295.3	212.8	471.9	562.2	-0.47	0.68	0.93	1.15	1.4	0.25	5.41434	1	103.4	1
ASTEI09998-PA	scaffold_00108:354105:355006:-1	150.686	57.3529	12	93	12	1	5012.3	6144.9	7725.9	7312.4	0.29	0.62	0.54	0.33	0.25	-0.08	209.544	11	2070.59	12
ASTEI09830-PA	scaffold_00105:13972:15937:1	44.4168	17.0923	6	14	6	1	636.2	962.5	1103.4	626.2	0.6	0.79	-0.02	0.2	-0.62	-0.82	35.3906	6	283.969	6
ASTEI09703-PA	scaffold_00101:177019:178799:1	74.3549	30.5556	8	24	8	1	723	634.1	1735.3	696.5	-0.19	1.26	-0.05	1.45	0.14	-1.32	71.3982	8	475.78	8
ASTEI08271-PA	scaffold_00065:8261:12038:-1	21.6094	14.7679	3	12	3	1	816.3	774.8	423.8	2264.8	-0.08	-0.95	1.47	-0.87	1.55	2.42	22.1454	3	177.56	3
ASTEI08172-PA	scaffold_00063:1582:5453:1	6.02346	2.33427	2	4	2	1	346.6	471.2	481.4	521.1	0.44	0.47	0.59	0.03	0.15	0.11	6.41636	2	28.89	2
ASTEI09380-PA	scaffold_00090:63636:64724:-1	97.2563	38.0952	6	49	6	1	3416.4	7137	3859.1	3549.7	1.06	0.18	0.06	-0.89	-1.01	-0.12	122.26	6	1151.68	6
ASTEI01431-PA	scaffold_00005:2165875:2166588:1	8.24887	10.9948	1	2	1	1	24.2	41.3	38.7	23.2	0.77	0.68	-0.06	-0.09	-0.83	-0.74	6.89675	1	47.74	1
ASTEI06933-PA	scaffold_00046:688937:689988:-1	163.125	68.5039	14	127	13	1	6077.9	7775.6	5420	12705.4	0.36	-0.17	1.06	-0.52	0.71	1.23	287.967	14	2019.88	14
ASTEI06902-PA	scaffold_00045:1217387:1220338:1	52.7582	15.4453	9	20	9	1	1045.9	919.7	2401.8	1141.8	-0.19	1.2	0.13	1.38	0.31	-1.07	45.2785	9	428.224	9
ASTEI03580-PA	scaffold_00015:2184791:2191272:1	82.7064	35.9813	11	29	10	1	1373.5	2044.4	1927.2	1895.5	0.57	0.49	0.46	-0.09	-0.11	-0.02	73.4862	11	587.224	10
ASTEI07373-PA	scaffold_00053:903740:908300:-1	393.933	50.3554	37	310	36	1	16448.8	19653.9	30854.4	19757.3	0.26	0.91	0.26	0.65	0.01	-0.64	647.392	36	5593.72	37
ASTEI09215-PA	scaffold_00085:349021:356346:-1	18.5742	14.094	3	6	3	1	437	379.7	699.5	788.3	-0.2	0.68	0.85	0.88	1.05	0.17	13.7576	3	127.453	3
ASTEI04076-PA	scaffold_00020:872281:872766:-1	9.14569	14.2857	1	2	1	1	48.2	58.5	67.4	80.3	0.28	0.48	0.74	0.2	0.46	0.25	7.18829	1	47.2	1
ASTEI07692-PA	scaffold_00057:740691:746555:-1	158.125	23.3227	21	86	8	1	1884.8	4805.8	1125.4	2137.6	1.35	-0.74	0.18	-2.09	-1.17	0.93	189.914	21	1470	21
ASTEI05462-PA	scaffold_00031:463555:472055:1	11.1745	1.5896	3	6	3	1	750.6	1038.6	727.1	1449.1	0.47	-0.05	0.95	-0.51	0.48	0.99	13.205	3	55.48	3
ASTEI10967-PA	scaffold_00205:32984:33883:-1	18.5731	8.84615	2	12	2	1	473.1	429.5	1279.1	318	-0.14	1.43	-0.57	1.57	-0.43	-2.01	22.6965	2	157.02	2
ASTEI09680-PA	scaffold_00100:463695:471122:-1	132.251	19.0041	14	45	14	1	1173.6	927.8	2003.9	2095.7	-0.34	0.77	0.84	1.11	1.18	0.06	131.04	14	797.015	13
ASTEI04438-PA	scaffold_00023:558570:561089:1	161.887	49.7685	15	76	15	1	3556.1	3371.1	5584.5	6287.8	-0.08	0.65	0.82	0.73	0.9	0.17	173.714	15	1410.12	15
ASTEI09715-PA	scaffold_00101:290731:291942:-1	112.502	37.7171	11	52	11	1	2278.9	3164.5	4340	2266.8	0.47	0.93	-0.01	0.46	-0.48	-0.94	125.145	11	988.869	11
ASTEI11020-PA	scaffold_00251:4935:8020:1	26.4079	7.69231	6	16	6	1	834.7	693.9	2051.4	834.4	-0.27	1.3	0	1.56	0.27	-1.3	31.5775	6	233.12	6
ASTEI10866-PA	scaffold_00177:42779:45540:1	10.7245	3.28103	2	4	2	1	287	522.1	387.8	321.5	0.86	0.43	0.16	-0.43	-0.7	-0.27	9.64033	2	75.3732	2
ASTEI00403-PA	scaffold_00002:464543:467619:1	9.27955	3.58423	3	5	3	1	115.8	70	257.5	169.4	-0.73	1.15	0.55	1.88	1.27	-0.6	8.11409	2	73.7751	3
ASTEI03057-PA	scaffold_00012:2956586:2958159:1	31.1742	15.1697	5	23	4	1	680.7	1793.6	474.1	655.1	1.4	-0.52	-0.06	-1.92	-1.45	0.47	54.5829	5	284.599	5
ASTEI04582-PA	scaffold_00024:891697:892443:1	47.6498	49.7143	5	28	5	1	1154	2725.3	1279.2	954.3	1.24	0.15	-0.27	-1.09	-1.51	-0.42	68.1044	5	475.647	5
ASTEI02982-PA	scaffold_00012:1133769:1136428:1	10.7173	12.1739	2	6	2	1	390.7	224.7	1233.9	220.4	-0.8	1.66	-0.83	2.46	-0.03	-2.48	13.9179	2	117.008	2
ASTEI08476-PA	scaffold_00068:858504:861955:-1	20.8907	21.5259	4	9	4	1	245.5	296.8	516.4	242.3	0.27	1.07	-0.02	0.8	-0.29	-1.09	17.4635	4	130.49	3
ASTEI05419-PA	scaffold_00031:635:7381:-1	377	39.2989	37	558	23	1	13654.5	17939.8	26349.3	14426.9	0.39	0.95	0.08	0.55	-0.31	-0.87	1255.76	37	8994.3	37
ASTEI08746-PA	scaffold_00074:382461:390195:1	23.8409	4.91929	3	6	3	1	75.5	63	155.7	105.9	-0.26	1.04	0.49	1.3	0.75	-0.56	19.3972	3	126.677	3
ASTEI05216-PA	scaffold_00029:798481:800295:-1	22.0486	15.2318	5	11	5	1	487.1	468	1012.4	615	-0.06	1.06	0.34	1.11	0.39	-0.72	20.0762	5	84.2984	4
ASTEI11672-PA	scaffold_10320:218:841:1	2.20304	5.36913	2	5	2	1	284	541.6	453.4	227.6	0.93	0.67	-0.32	-0.26	-1.25	-0.99	2.07605	2	90.8435	2
ASTEI02941-PA	scaffold_00012:394697:396491:-1	87.2291	38.0761	12	37	12	1	1499.7	1316.2	3596.5	1545	-0.19	1.26	0.04	1.45	0.23	-1.22	86.0093	12	889.192	11
ASTEI03020-PA	scaffold_00012:1977578:1977862:1	36.4324	78.7234	4	26	4	1	977.6	1070.7	1589.2	1550.2	0.13	0.7	0.67	0.57	0.53	-0.04	58.5499	4	490.735	4
ASTEI07979-PA	scaffold_00060:896238:897324:-1	12.1283	9.77918	2	4	2	1	240.9	515.3	234	288.1	1.1	-0.04	0.26	-1.14	-0.84	0.3	8.28724	2	79.48	2
ASTEI01821-PA	scaffold_00006:3036718:3042053:1	112.321	17.6337	11	40	11	1	3225	2454.1	2516.1	8922.9	-0.39	-0.36	1.47	0.04	1.86	1.83	97.5138	11	745.273	11
ASTEI05624-PA	scaffold_00032:1060673:1061639:-1	12.725	9.62199	2	4	2	1	77.6	68.1	64.1	202.2	-0.19	-0.28	1.38	-0.09	1.57	1.66	11.6839	2	111.68	2
ASTEI00885-PA	scaffold_00003:3452495:3463705:-1	57.1138	19.2661	6	22	6	1	1250.9	1586.9	2165.4	1643	0.34	0.79	0.39	0.45	0.05	-0.4	52.3016	6	483.141	6
ASTEI09484-PA	scaffold_00093:531316:534781:1	93.019	39.4089	6	131	6	1	8612.2	23434.2	4063.1	9683	1.44	-1.08	0.17	-2.53	-1.28	1.25	294.486	6	1982.51	6
ASTEI09208-PA	scaffold_00085:178951:180794:1	6.49295	3.07167	1	2	1	1	63.3	86.7	120.9	65.9	0.45	0.93	0.06	0.48	-0.4	-0.87	6.45689	1	43.24	1
ASTEI06580-PA	scaffold_00042:151074:161419:1	3.86265	0.938967	1	2	1	1	44.9	91.9	53.6	48.6	1.03	0.26	0.12	-0.78	-0.92	-0.14	2.8226	1	28	1
ASTEI04773-PA	scaffold_00025:1798663:1799082:-1	2.74885	8.63309	1	2	1	1	203.1	163.9	261.7	453.7	-0.31	0.37	1.16	0.68	1.47	0.79	2.9263	1	38.89	1
ASTEI00095-PA	scaffold_00001:1422808:1429094:-1	3.13478	5.30035	1	2	1	1	206.6	621.1	144.7	128.8	1.59	-0.51	-0.68	-2.1	-2.27	-0.17	4.38973	1	16.53	1
ASTEI05647-PA	scaffold_00032:1563439:1564194:-1	12.5464	14.8649	2	4	2	1	40.3	68.9	60.2	45.4	0.77	0.58	0.17	-0.2	-0.6	-0.41	10.8435	2	60.43	2
ASTEI01842-PA	scaffold_00006:3481918:3483152:-1	15.4551	7.12074	2	6	2	1	537.2	904.6	671.1	752.3	0.75	0.32	0.49	-0.43	-0.27	0.16	15.2843	2	88.0467	2
ASTEI05771-PA	scaffold_00033:1186746:1189553:-1	126.814	37.6417	14	79	14	1	3119.7	5792.2	4085.7	3643.9	0.89	0.39	0.22	-0.5	-0.67	-0.17	176.286	14	1446.86	13
ASTEI05660-PA	scaffold_00032:1791015:1792518:1	44.8772	21.0643	7	26	7	1	2165.9	2950.5	2263.5	4178.9	0.45	0.06	0.95	-0.38	0.5	0.88	54.306	7	403.707	7
ASTEI00297-PA	scaffold_00001:4682478:4683342:-1	14.7504	11.2554	2	6	2	1	604.8	732.6	1147.4	743	0.28	0.92	0.3	0.65	0.02	-0.63	12.3357	2	131.687	2
ASTEI00404-PA	scaffold_00002:531289:535012:1	221.018	34.8646	30	109	30	1	6881.8	6230.5	17137.9	6503.6	-0.14	1.32	-0.08	1.46	0.06	-1.4	227.65	30	1604.09	30
ASTEI05315-PA	scaffold_00030:191968:193348:-1	76.3506	28.7791	8	32	8	1	1280.4	1701.7	2401.8	1456.4	0.41	0.91	0.19	0.5	-0.22	-0.72	87.9153	8	580.663	8
ASTEI07516-PA	scaffold_00055:490284:490690:1	18.3238	49.4253	2	7	2	1	248.7	414.1	464	201.8	0.74	0.9	-0.3	0.16	-1.04	-1.2	17.1631	2	157.482	2
ASTEI06122-PA	scaffold_00036:1335723:1336977:-1	14.9155	7.12468	2	6	2	1	496.4	481.5	1094.3	582.1	-0.04	1.14	0.23	1.18	0.27	-0.91	13.2878	2	119.641	2
ASTEI05470-PA	scaffold_00031:558283:560758:-1	117.253	29.0274	12	79	12	1	2418.8	5388.3	2803.2	2325.6	1.16	0.21	-0.06	-0.94	-1.21	-0.27	168.705	12	1272.02	12
ASTEI06017-PA	scaffold_00035:1690434:1692952:-1	96.5441	21.0986	13	37	13	1	1961.3	1525.1	4597.2	2412	-0.36	1.23	0.3	1.59	0.66	-0.93	89.8793	13	845.546	12
ASTEI01355-PA	scaffold_00005:1457833:1460165:1	6.10586	3.56589	2	4	2	1	197.2	238.1	367.1	253.3	0.27	0.9	0.36	0.62	0.09	-0.54	6.8987	2	65.75	2
ASTEI02453-PA	scaffold_00009:2479197:2482006:-1	25.5497	7.02525	5	14	5	1	880.6	689.9	1725.5	1418.6	-0.35	0.97	0.69	1.32	1.04	-0.28	29.6276	5	168.032	5
ASTEI07467-PA	scaffold_00054:1240409:1241842:1	204.48	57.4176	15	156	15	1	7656.8	15293.3	3595	14459.7	1	-1.09	0.92	-2.09	-0.08	2.01	337.772	15	2553.4	14
ASTEI03326-PA	scaffold_00014:1158751:1165507:1	20.3075	5.08658	3	6	3	1	203.2	226.9	308	350.5	0.16	0.6	0.79	0.44	0.63	0.19	15.5067	3	127.962	3
[truncated: 1,171 more rows]
[truncated: 11 more columns]

## Sheet: Peptides
Sequence	Modifications	# Protein Groups	# Proteins	# PSMs	Master Protein Accessions	VectorBase IDs	# Missed Cleavages	Theo. MH+ [Da]	Quan Info	Abundances (Normalized)				Abundance Ratios (Log2)						Sequest HT				Mascot
										Midgut - MG (114)	Malpighian tubules - MT (115)	Ovaries - Ov (116)	Fat body - FB (117)	MT (115)/ MG (114)	Ov (116)/ MG (114)	FB (117)/ MG (114)	Ov (116)/ MT (115)	FB (117)/ MT (115)	FB (117)/ Ov (116)	XCorr Sequest HT	Confidence Sequest HT	Percolator q-Value Sequest HT	Percolator PEP Sequest HT	Ions Score Mascot	Confidence Mascot	Percolator q-Value Mascot	Percolator PEP Mascot
SINPDEAVAYGAAVQAAILHGDK	2xiTRAQ4plex [N-Term; K23]	1	1	46	15419	ASTEI05419-PA	0	2598.38	Unique	556	817.1	796.1	451	0.56	0.52	-0.3	-0.04	-0.86	-0.82	12.3906	High	0	1.56e-15	114.6	High	0	5.16e-12
LSSMPAGGGAAAAAPAAAGGAGAAAAPAAEKK	3xiTRAQ4plex [N-Term; K31; K32]	1	1	2	13305	ASTEI03304-PA	1	3024.63	Unique	3.7	2.6	59.5	8.1	-0.52	4	1.13	4.53	1.66	-2.87	11.8383	High	0	3.43e-18	118.87	High	0	1.79e-16
KQDLEDSLQAHQYFADANEAESWMR	2xiTRAQ4plex [N-Term; K1]	1	1	2	12282	ASTEI02282-PA	1	3270.54	Unique	11.8	23.3	12.6	17.6	0.98	0.09	0.57	-0.89	-0.41	0.48	11.6428	High	0	1.68e-09	36.38	High	0	2.55e-08
ALAENSGVNATEVLHQLYLAHK	2xiTRAQ4plex [N-Term; K22]	1	1	24	15330	ASTEI05330-PA	0	2666.45	Unique	318.3	150.2	236.1	104	-1.08	-0.43	-1.61	0.65	-0.53	-1.18	11.5355	High	0	1.48e-10	105.97	High	0	7.86e-13
IAAQCGHAAVGAFESGLHNTPK	2xiTRAQ4plex [N-Term; K22]; 1xMethylthio [C5]	1	1	4	10815	ASTEI00815-PA	0	2513.26	Unique	85.9	38.3	104.1	61.1	-1.16	0.28	-0.49	1.44	0.67	-0.77	11.072	High	0	4.59e-14	97.33	High	0	3.37e-15
TAMGDGDESDAGDAEFDAEVLHTFK	2xiTRAQ4plex [N-Term; K25]	1	1	2	14270	ASTEI04270-PA	0	2916.31	Unique	48.4	187.6	58.6	65	1.95	0.28	0.42	-1.68	-1.53	0.15	11.053	High	0	4.44e-15	117.79	High	0	2.65e-15
RPHEFEAYEGDNGGENVVGDDSAGDHR	1xiTRAQ4plex [N-Term]	1	1	2	10546	ASTEI00546-PA	0	3073.34	Unique		3.4	6	7.3	6.64	6.64	6.64	0.8	1.09	0.29	11.0058	High	0	1.8e-11	73.7	High	0	4.47e-12
IGSYNNIETATEDTSIITALHK	2xiTRAQ4plex [N-Term; K22]	1	1	2	13640	ASTEI03640-PA	0	2679.41	Unique	117.2	55.3	63.8	64.1	-1.08	-0.88	-0.87	0.21	0.21	0.01	10.7449	High	0	3.68e-13	98.34	High	0	5.57e-14
TSLMDGSGSLEEQFEALCHK	2xiTRAQ4plex [N-Term; K20]; 1xMethylthio [C18]	1	1	16	12282	ASTEI02282-PA	0	2516.17	Unique	698.8	320.4	216.5	157.3	-1.13	-1.69	-2.15	-0.57	-1.03	-0.46	10.6998	High	0	3.67e-13	98.12	High	0	8.1e-10
KAADSLEEFLYNHSYPVTSIHGDR	2xiTRAQ4plex [N-Term; K1]	1	1	2	13327	ASTEI03327-PA	1	3037.53	Unique	25.3	9.5	23.3	20.4	-1.42	-0.12	-0.31	1.3	1.11	-0.19	10.6167	High	0	2.86e-10	63.22	High	0	8.23e-09
SVVDTTGAGDAFIGALAHFVAK	2xiTRAQ4plex [N-Term; K22]	1	1	6	14083	ASTEI04083-PA	0	2435.32	Unique	113.5	270.4	36.4	58.2	1.25	-1.64	-0.96	-2.89	-2.22	0.68	10.6067	High	0	2.95e-14	84.95	High	0	2.86e-12
YNAHGATDVTGFGLLGHAQTLASHQK	2xiTRAQ4plex [N-Term; K26]	1	1	6	11731	ASTEI01731-PA	0	2982.54	Unique	68.6	30.7	102.1	52.6	-1.16	0.57	-0.38	1.73	0.78	-0.96	10.5933	High	0	1.12e-14	83.98	High	0	1.11e-11
QETFDAGLSAFEQEGIHNITALK	2xiTRAQ4plex [N-Term; K23]	1	1	8	12282	ASTEI02282-PA	0	2807.45	Unique	83.4	224.6	165.4	105.1	1.43	0.99	0.33	-0.44	-1.1	-0.65	10.5823	High	0	6.29e-14	97.7	High	0	2.59e-12
DLGGQNTTNEFTQAVIHNLR	1xiTRAQ4plex [N-Term]	1	1	4	11669	ASTEI01669-PA	0	2372.21	Unique	106.2	161.5	220.3	111.5	0.6	1.05	0.07	0.45	-0.53	-0.98	10.5466	High	0	3.99e-13	85.14	High	0	5.28e-12
EAGFPDGVINVVNGFGPTVGAAIVAHPDIR	1xiTRAQ4plex [N-Term]	1	1	4	14371	ASTEI04371-PA	0	3133.66	Unique	53.9	26.7	20.7	28.4	-1.02	-1.38	-0.93	-0.36	0.09	0.45	10.4602	High	0	1.23e-16	116.63	High	0	5.42e-15
GQTIEAVPTGTIEQLHQLVK	2xiTRAQ4plex [N-Term; K20]	1	1	4	15249	ASTEI05247-PA	0	2450.39	Unique	23.9	43.1	31.7	38.6	0.85	0.41	0.7	-0.44	-0.16	0.29	10.4381	High	0	1.88e-10	72.87	High	0	6.3e-10
TSLMDGSGSLEEQFEALCHK	2xiTRAQ4plex [N-Term; K20]; 1xMethylthio [C18]; 1xOxidation [M4]	1	1	8	12282	ASTEI02282-PA	0	2532.17	Unique	456.5	190.6	139.9	172	-1.26	-1.71	-1.41	-0.45	-0.15	0.3	10.4214	High	0	1.87e-13	89.37	High	0	2.23e-12
NEDGVTHNVEEEVQNLGTGQIVYSTQEHK	2xiTRAQ4plex [N-Term; K29]	1	1	2	19680	ASTEI09680-PA	0	3542.72	Unique	10.1	6.1	17.4	9.6	-0.71	0.79	-0.07	1.5	0.64	-0.86	10.4072	High	0	1.68e-15	58.13	High	0	6.56e-14
LSPDMSGLAGALAQVHLGEAK	2xiTRAQ4plex [N-Term; K21]	1	1	4	11538	ASTEI01538-PA	0	2353.28	Unique	128.5	128.2	256.4	195.7	0	1	0.61	1	0.61	-0.39	10.3902	High	0	7.34e-15	82.72	High	0	1.63e-11
VAMQDATAQMAMLQFISSGLKK	3xiTRAQ4plex [N-Term; K21; K22]	1	1	18	20416	ASTEI10416-PA	1	2801.51	Unique	377.3	93.9	144.7	55.9	-2.01	-1.38	-2.75	0.62	-0.75	-1.37	10.361	High	0	2.14e-14	86	High	0	1.99e-12
ISNLSEAMTEADLEELVKK	3xiTRAQ4plex [N-Term; K18; K19]	1	1	4	11591	ASTEI01591-PA	1	2552.39	Unique	71.9	30	310.5	75.3	-1.26	2.11	0.07	3.37	1.33	-2.04	10.3544	High	0	2.15e-14	88.16	High	0	1.39e-14
NAAYVAHGGLETFVDQVEVLVHK	2xiTRAQ4plex [N-Term; K23]	1	1	32	12883	ASTEI02883-PA	0	2784.49	Unique	535.1	179.6	50.8	51.5	-1.58	-3.4	-3.38	-1.82	-1.8	0.02	10.2987	High	0	9.97e-15	82.82	High	0	4.17e-12
VKNPWPNVDAHSGVLLQYYGLK	3xiTRAQ4plex [N-Term; K2; K22]	1	1	2	16118	ASTEI06118-PA	1	2930.62	Unique	218.8	67.1	89.4	37.6	-1.71	-1.29	-2.54	0.41	-0.84	-1.25	10.2315	High	0	6.5e-13	78.96	High	0	1.04e-13
TNFEATHPPILIDNGLAILENEK	2xiTRAQ4plex [N-Term; K23]	1	1	6	20590	ASTEI10590-PA	0	2837.53	Unique	99.3	228.4	206.4	80.9	1.2	1.06	-0.3	-0.15	-1.5	-1.35	10.2137	High	0	4.88e-12	105.44	High	0	1.03e-14
IDPGLSASQQNLIDGHSIAK	2xiTRAQ4plex [N-Term; K20]	1	1	4	12282	ASTEI02282-PA	0	2352.28	Unique	66.8	228.1	187.9	192.1	1.77	1.49	1.52	-0.28	-0.25	0.03	10.1908	High	0	9.5e-14	97.05	High	0	4.75e-15
HTGPGILSMANAGPNTNGSQFFITTVK	2xiTRAQ4plex [N-Term; K27]	1	1	12	11010	ASTEI01010-PA	0	3048.58	Unique	144.4	89.7	175.5	44.2	-0.69	0.28	-1.71	0.97	-1.02	-1.99	10.1718	High	0	2.43e-12	121.12	High	0	8.61e-11
APAVGIDLGTTYSCVGVFQHGK	2xiTRAQ4plex [N-Term; K22]; 1xMethylthio [C14]	1	1	4	15419	ASTEI05419-PA	0	2554.3	Unique	154.6	157.9	241.6	117.4	0.03	0.64	-0.4	0.61	-0.43	-1.04	10.1543	High	0	7.29e-13	96.58	High	0	1.62e-12
QTVANNVLVGAYSVLSNQGGLVHPK	2xiTRAQ4plex [N-Term; K25]	1	1	8	17532	ASTEI07532-PA	0	2853.58	Unique	157.5	73.7	270.9	130.8	-1.1	0.78	-0.27	1.88	0.83	-1.05	10.1385	High	0	5.37e-16	108.53	High	0	5.53e-14
VINDNFGILEGLMTTVHATTATQK	2xiTRAQ4plex [N-Term; K24]; 1xOxidation [M13]	1	1	4	14722	ASTEI04722-PA	0	2878.52	Unique	41.2	60.9	46.7	140.5	0.57	0.18	1.77	-0.38	1.21	1.59	10.1299	High	0	8.91e-14	106.85	High	0	4.49e-14
LIDAFHGTPLQTFTGHLNNK	2xiTRAQ4plex [N-Term; K20]	1	1	6	11988	ASTEI01988-PA	0	2512.36	Unique	242.6	97.5	242.4	109.1	-1.31	0	-1.15	1.31	0.16	-1.15	10.1193	High	0	3.23e-10	70.34	High	0	2.44e-10
QKDELILEGNDIEAVSLSAALIQQSTTVHNK	3xiTRAQ4plex [N-Term; K2; K31]	1	1	4	13834	ASTEI03834-PA	1	3797.07	Unique	6.2	6.4	6.2	13.6	0.05	0	1.14	-0.04	1.09	1.13	10.0968	High	0	2.06e-12	73.68	High	0	2.29e-11
VINDNFGILEGLMTTVHATTATQK	2xiTRAQ4plex [N-Term; K24]	1	1	26	14722	ASTEI04722-PA	0	2862.53	Unique	122.1	273.8	152.6	322.7	1.16	0.32	1.4	-0.84	0.24	1.08	10.0807	High	0	6.09e-14	122.68	High	0	2.95e-11
CQMLGTYAQTELGHGTFLR	1xiTRAQ4plex [N-Term]; 1xMethylthio [C1]	1	1	2	19203	ASTEI09203-PA	0	2316.11	Unique	22.8	341.7	98.3	39	3.91	2.11	0.78	-1.8	-3.13	-1.33	9.98238	High	0	5.22e-11	74.69	High	0	4.54e-10
MQLFDDATGPIVDNLVVQLAHGR	1xiTRAQ4plex [N-Term]; 1xOxidation [M1]	1	1	24	17803	ASTEI07803-PA	0	2669.38	Unique	123.5	105	88.8	335.7	-0.23	-0.48	1.44	-0.24	1.68	1.92	9.97638	High	0	3.98e-15	109.3	High	0	3.38e-14
NLLFEDSALGLVSPQHNELGTSVK	2xiTRAQ4plex [N-Term; K24]	1	1	3	20347	ASTEI10347-PA	0	2856.53	Unique	161.9	105.5	20	16.1	-0.62	-3.02	-3.33	-2.4	-2.71	-0.31	9.92148	High	0	9.41e-14	100.18	High	0	8.1e-13
TNSTTTTTTTTSHLNLEELTAEVNAATLLAAR	1xiTRAQ4plex [N-Term]	1	1	6	13561	ASTEI03561-PA	0	3490.8	Unique	20.7	34.6	67.9	27.8	0.74	1.72	0.43	0.97	-0.32	-1.29	9.91842	High	0	3.29e-12	62.62	High	0	2.59e-11
DAHGITHGGYSYVDANGHVQSVK	2xiTRAQ4plex [N-Term; K23]	1	1	6	11256	ASTEI01256-PA	0	2700.34	Unique	20.3	19	31.7	216.7	-0.09	0.64	3.41	0.74	3.51	2.77	9.91298	High	0	2.58e-14	52.13	High	0	2.73e-12
FVTAQALPLIVDFSHETAQK	2xiTRAQ4plex [N-Term; K20]	1	1	28	12302	ASTEI02302-PA	0	2503.38	Unique	1535.4	363.4	411.3	478.9	-2.08	-1.9	-1.68	0.18	0.4	0.22	9.88045	High	0	5.55e-13	72.5	High	0	6.24e-13
IGYNPAAVAFVPISGWHGDNMLEPSTK	2xiTRAQ4plex [N-Term; K27]	1	1	46	11359	ASTEI01359-PA	0	3159.62	Unique	229.9	397.8	698.5	233.6	0.79	1.6	0.02	0.81	-0.77	-1.58	9.87101	High	0	3.33e-14	85.67	High	0	1.91e-10
IHTVPFGANVVDLGAQWCHGEK	2xiTRAQ4plex [N-Term; K22]; 1xMethylthio [C18]	1	1	6	16801	ASTEI06801-PA	0	2712.36	Unique	67.5	220.4	73.5	42.6	1.71	0.12	-0.66	-1.58	-2.37	-0.79	9.86449	High	0	4.59e-14	70.1	High	0	9.76e-12
HHNAYVTNLNAAEEQLQDAVAK	2xiTRAQ4plex [N-Term; K22]	1	1	4	17113	ASTEI07113-PA	0	2724.39	Unique	46.8	56.6	80.8	79.1	0.27	0.79	0.76	0.51	0.48	-0.03	9.8634	High	0	7.09e-12	93.22	High	0	7.55e-12
LLPFLDQATIDEHVKPILEK	3xiTRAQ4plex [N-Term; K15; K20]	1	1	12	17182	ASTEI07182-PA	0	2751.6	Unique	258.2	235.2	284.6	167.8	-0.13	0.14	-0.62	0.27	-0.49	-0.76	9.85716	High	0	8.38e-11	56.05	High	0	2.2e-06
LMHQASLLGEAIHDSQPYGWK	2xiTRAQ4plex [N-Term; K21]	1	1	6	14419	ASTEI04419-PA	0	2669.38	Unique	743.5	287.8	382.6	248.8	-1.37	-0.96	-1.58	0.41	-0.21	-0.62	9.854	High	0	5.88e-13	70.37	High	0	2.12e-11
LTALENEADAIEGEHPEEAALIR	1xiTRAQ4plex [N-Term]	1	1	10	18990	ASTEI08990-PA	0	2635.33	Unique	474.2	222	212.3	249.1	-1.09	-1.16	-0.93	-0.06	0.17	0.23	9.84818	High	0	7.23e-16	89.56	High	0	1.37e-12
SFGGDAGNVTLFGESAGAVSAHLHSLSER	1xiTRAQ4plex [N-Term]	1	1	10	20044	ASTEI10044-PA	0	3017.48	Unique	71.4	46.7	54.7	58.9	-0.61	-0.38	-0.28	0.23	0.33	0.11	9.79654	High	0	2.94e-10	119.65	High	0	1.38e-15
AGATCIGVIEHDGSIFNPQGIDPK	2xiTRAQ4plex [N-Term; K24]; 1xMethylthio [C5]	1	1	26	18688	ASTEI08688-PA	0	2773.39	Unique	213	977.7	213.3	251.9	2.2	0	0.24	-2.2	-1.96	0.24	9.78108	High	0	5.57e-09	60.94	High	0	6.07e-11
RLPELFPNVLNENAWVQTPTSTR	1xiTRAQ4plex [N-Term]	1	1	8	17579	ASTEI07579-PA	1	2826.5	Unique	60.3	80.2	39.1	60.1	0.41	-0.62	0	-1.04	-0.42	0.62	9.76677	High	0	8.27e-12	70.91	High	0	3.63e-11
SQAVLTIAHETAHQLFGNR	1xiTRAQ4plex [N-Term]	1	1	18	10941	ASTEI00941-PA	0	2237.19	Unique	1553.4	204.8	289.9	265.2	-2.92	-2.42	-2.55	0.5	0.37	-0.13	9.75672	High	0	6.78e-10	77.01	High	0	7.95e-10
YGVPVVVAINAHGTDTAAEHELVR	1xiTRAQ4plex [N-Term]	1	1	4	10430	ASTEI00430-PA	0	2662.41	Unique	51.8	47.9	109	111.2	-0.11	1.07	1.1	1.19	1.22	0.03	9.72499	High	0	7.09e-12	59.73	High	0	7.94e-12
DKIEVAEPAAASTEGGTGGGADGPEK	3xiTRAQ4plex [N-Term; K2; K26]	1	1	2	12454	ASTEI02454-PA	1	2846.44	Unique	7.8	7.4	16.4	14.5	-0.08	1.08	0.9	1.15	0.98	-0.18	9.72106	High	0	1.47e-13	85.75	High	0	2.5e-11
SLPLGTVMGFGAWYAVHNK	2xiTRAQ4plex [N-Term; K19]	1	1	2	11516	ASTEI01516-PA	0	2336.25	No Quan Values											9.71412	High	0	1.52e-12	70.5	High	0	6.84e-12
MTSDVALNPDLYSIIHVDNPVIVPGGR	1xiTRAQ4plex [N-Term]	1	1	4	16114	ASTEI06114-PA	0	3036.59	Unique	220	67.8	49.8	38.4	-1.7	-2.14	-2.52	-0.45	-0.82	-0.38	9.71138	High	0	3.63e-13	61.95	High	0	1.3e-10
SPFTDLTASMVNFQQYHK	2xiTRAQ4plex [N-Term; K18]	1	1	8	16517	ASTEI06517-PA	0	2402.2	Unique	548.7	280.7	217.9	143.3	-0.97	-1.33	-1.94	-0.37	-0.97	-0.6	9.69229	High	0	1.16e-10	91.02	High	0	1.37e-11
GAGYTFGQDISELFNHTNGLTLVSR	1xiTRAQ4plex [N-Term]	1	1	5	18291	ASTEI08291-PA	0	2841.43	Unique	88.2	49.9	50.7	33.8	-0.82	-0.8	-1.38	0.02	-0.56	-0.58	9.68795	High	0	2.35e-12	90.91	High	0	2.67e-10
ANGIADDLIHAGHSDSATIAEWK	2xiTRAQ4plex [N-Term; K23]	1	1	5	18990	ASTEI08990-PA	0	2680.36	Unique	304.7	104.9	144.7	156.5	-1.54	-1.07	-0.96	0.46	0.58	0.11	9.67721	High	0	7.14e-13	67.74	High	0	4.68e-11
NGAVTAGTASGICDGAAAVVVASEEAIK	2xiTRAQ4plex [N-Term; K28]; 1xMethylthio [C13]	1	1	11	14650	ASTEI04650-PA	0	2866.45	Unique	73.5	185.6	97.7	101.2	1.34	0.41	0.46	-0.93	-0.87	0.05	9.66734	High	0	3.42e-09	92.66	High	0	1.06e-10
IITHPNFNGNTLDNDIMLIK	2xiTRAQ4plex [N-Term; K20]	1	1	42	2	TRYP_PIG	0	2571.38	Unique	1086.2	706.5	886.8	737.8	-0.62	-0.29	-0.56	0.33	0.06	-0.27	9.62049	High	0	3.55e-10	85.71	High	0	2.15e-12
VDTTTAMELANQLGIPFLETSAK	2xiTRAQ4plex [N-Term; K23]; 1xOxidation [M7]	1	1	2	17592	ASTEI075885-PA	0	2754.45	Unique	37.1	67.8	86.3	108.7	0.87	1.22	1.55	0.35	0.68	0.33	9.62005	High	0	1.18e-11	73.56	High	0	3.06e-11
FLRPPVPIQQAESNWPLLTVSK	2xiTRAQ4plex [N-Term; K22]	1	1	4	17897	ASTEI07897-PA	0	2808.6	Unique	75.1	141.6	99.8	75.5	0.92	0.41	0.01	-0.51	-0.91	-0.4	9.61861	High	0	1.05e-09	67.51	High	0	1.9e-11
DGTPIQLTYVADENGFQPQGAHLPR	1xiTRAQ4plex [N-Term]	1	1	6	12079	ASTEI02079-PA	0	2868.44	Unique	21.9	29.1	19.4	72.6	0.41	-0.18	1.73	-0.59	1.32	1.9	9.61653	High	0	5.54e-14	88.68	High	0	8.68e-15
VVNAPIFHVNGDDPEAVMHVCK	2xiTRAQ4plex [N-Term; K22]; 1xMethylthio [C21]	1	1	10	19419	ASTEI09419-PA	0	2725.35	Unique	130.1	442.1	145.9	63.4	1.77	0.17	-1.04	-1.6	-2.8	-1.2	9.60992	High	0	7.21e-12	75.68	High	0	3.71e-12
NAIDANSNAGGEHLCFLGSGR	1xiTRAQ4plex [N-Term]; 1xMethylthio [C15]	1	1	2	11704	ASTEI01704-PA	0	2293.06	Unique	220.9	275.2	230.7	193	0.32	0.06	-0.19	-0.25	-0.51	-0.26	9.60464	High	0	6.39e-12	103.43	High	0	2.78e-12
TVLELDELAFTQGSHLMANK	2xiTRAQ4plex [N-Term; K20]	1	1	4	15465	ASTEI05465-PA	0	2505.33	Unique	69.6	90	298.4	80.7	0.37	2.1	0.21	1.73	-0.16	-1.89	9.58042	High	0	7.84e-14	93.7	High	0	1.23e-13
LVDVSYGGENGFNQAIELAAESLQNVK	2xiTRAQ4plex [N-Term; K27]	1	1	6	16663	ASTEI06663-PA	0	3153.63	Unique	8	25.1	44.4	30.1	1.66	2.48	1.92	0.83	0.26	-0.56	9.54849	High	0	1.08e-10	93.27	High	0	4.07e-10
EVVFDHLHSTAFQGTSLSNTVWGPSSNIR	1xiTRAQ4plex [N-Term]	1	1	4	12164	ASTEI02163-PA	0	3330.66	Unique	17.5	19.5	19.8	7.1	0.16	0.18	-1.31	0.02	-1.47	-1.49	9.54681	High	0	2.97e-15	109.63	High	0	6.63e-15
SAEMLMQESGCCLEHPAATK	2xiTRAQ4plex [N-Term; K20]; 2xMethylthio [C11; C12]	1	1	2	20409	ASTEI10409-PA	0	2516.1	Unique	89.4	109	183.1	79.9	0.29	1.03	-0.16	0.75	-0.45	-1.2	9.54379	High	0	1.76e-13	79.85	High	0	8.38e-12
TFEHVPSEIGAEEAEEVGVEHLLR	1xiTRAQ4plex [N-Term]	1	1	8	16048	ASTEI06048-PA	0	2821.41	Unique	80.1	116.7	123.6	85.5	0.54	0.63	0.1	0.08	-0.45	-0.53	9.50732	High	0	1.25e-14	83.74	High	0	3.81e-14
FLSQPFQVAEVFTGHAGK	2xiTRAQ4plex [N-Term; K18]	1	1	86	21539	ASTEI11539-PA	0	2251.21	Unique	6247.9	3186.1	1947	1453.1	-0.97	-1.68	-2.1	-0.71	-1.13	-0.42	9.50699	High	0	2.55e-13	105.03	High	0	1.68e-12
FPQGPPLLNPITDMHIQEK	2xiTRAQ4plex [N-Term; K19]	1	1	2	13748	ASTEI03748-PA	0	2463.33	Unique	143.7	96.2	220.8	85	-0.58	0.62	-0.76	1.2	-0.18	-1.38	9.50009	High	0	1.57e-10	81.62	High	0	5.58e-10
NDLKPTTAMSDGMTNIITAMK	3xiTRAQ4plex [N-Term; K4; K21]; 2xOxidation [M13; M]	1	1	4	15763	ASTEI05763-PA	0	2717.39	Unique	287.2	184.4	88.1	91.5	-0.64	-1.7	-1.65	-1.07	-1.01	0.05	9.49392	High	0	1.89e-10	72.1	High	0	1.04e-09
HPQAIEDMVSYAQETQHEK	2xiTRAQ4plex [N-Term; K19]	1	1	4	10033	ASTEI00033-PA	0	2529.23	Unique	72.3	54	114.5	55.9	-0.42	0.66	-0.37	1.08	0.05	-1.03	9.48203	High	0	1.69e-11	68.45	High	0	7.37e-11
LNENFLVDFGSEPYGPGLPHEMR	1xiTRAQ4plex [N-Term]	1	1	6	13857	ASTEI03857-PA	0	2762.34	Unique	90.5	146.5	74.8	147.3	0.7	-0.27	0.7	-0.97	0.01	0.98	9.47854	High	0	6.89e-13	80.92	High	0	1.29e-13
SGDIVFAQGAAATPVHLLDAMTK	2xiTRAQ4plex [N-Term; K23]; 1xOxidation [M21]	1	1	6	20688	ASTEI10688-PA	0	2617.39	Unique	51.4	71.7	40	145.3	0.48	-0.36	1.5	-0.84	1.02	1.86	9.47334	High	0	3.7e-13	89.92	High	0	4.24e-12
ICFGGINPDFTHATATEAFLVGK	2xiTRAQ4plex [N-Term; K23]; 1xMethylthio [C2]	1	1	4	19117	ASTEI09117-PA	0	2743.38	Unique	82.4	43.6	120.9	75.8	-0.92	0.55	-0.12	1.47	0.8	-0.67	9.47206	High	0	8.28e-11	86.17	High	0	8.55e-12
NEVPPHLFAVSDGAYVNMLTNHENQSMLITGESGAGK	2xiTRAQ4plex [N-Term; K37]	1	1	4	18311	ASTEI08311-PA	0	4216.07	Unique	4.6	4.3	9.1	7.9	-0.1	0.99	0.77	1.08	0.87	-0.21	9.46407	High	0	4.62e-11	43.54	High	0	2.42e-10
LHLQGTDYGQFLANEPSPLAVSVIDDK	2xiTRAQ4plex [N-Term; K27]	1	1	3	14435	ASTEI04435-PA	0	3215.68	Unique	14.8	52.1	5.1		1.81	-1.54	-6.64	-3.35	-6.64	-6.64	9.45713	High	0	8.02e-13	80.8	High	0	1.57e-13
DKEAFVTADEFGHDLEHVEVLQR	2xiTRAQ4plex [N-Term; K2]	1	1	8	12282	ASTEI02282-PA	1	2972.5	Unique	87.7	50	65.5	67.1	-0.81	-0.42	-0.38	0.39	0.43	0.04	9.4513	High	0	2.53e-13	64.09	High	0	5.29e-09
GFDVAEGGGMELISHLITK	2xiTRAQ4plex [N-Term; K19]	1	1	68	11494	ASTEI01494-PA	0	2262.2	Unique	2501.2	1452.5	593.4	818.1	-0.78	-2.08	-1.61	-1.29	-0.83	0.46	9.45112	High	0	1.06e-14	96.34	High	0	1.56e-09
LFQEWDGSAATIQHLTLK	2xiTRAQ4plex [N-Term; K18]	1	1	2	19322	ASTEI09322-PA	0	2346.27	Unique	44	48	176.2	51.3	0.13	2	0.22	1.88	0.09	-1.78	9.44811	High	0	2.13e-12	69.67	High	0	2.93e-10
EISEGFTGVPDHLDAAMVWGGNGK	2xiTRAQ4plex [N-Term; K24]	1	1	2	14591	ASTEI04591-PA	0	2775.36	Unique	112.4	54.3	54.4	145.6	-1.05	-1.05	0.37	0	1.42	1.42	9.44196	High	0	1.83e-07	78.02	High	0	1.06e-09
LPGSLYNQDTQMLCQTISPEDKR	2xiTRAQ4plex [N-Term; K22]; 1xMethylthio [C14]	1	1	4	18316	ASTEI08316-PA	1	2971.46	Unique	65.7	60.4	159.4	71.5	-0.12	1.28	0.12	1.4	0.24	-1.16	9.43515	High	0	4.53e-09	66.03	High	0	4.26e-10
CKPADEPCIVQAITDTFHK	3xiTRAQ4plex [N-Term; K2; K19]; 2xMethylthio [C1; C8]	1	1	4	10753	ASTEI00753-PA	0	2640.3	Unique	19.1	43.5	18.6	32.4	1.19	-0.04	0.76	-1.23	-0.43	0.8	9.41358	High	0	8.86e-12	48.11	High	0	3.02e-10
GDMAGGPPGGGGGGGGGGSGNMNVNSNQKPLPQR	2xiTRAQ4plex [N-Term; K29]	1	1	2	20228	ASTEI10228-PA	0	3324.58	Unique		2.6	13.6		6.64	6.64		2.4	-6.64	-6.64	9.4063	High	0	2.26e-13	54.16	High	0	1.25e-13
YGTGSGQQSVTATELQEDVNSHWAVK	2xiTRAQ4plex [N-Term; K26]	1	1	2	10037	ASTEI00037-PA	0	3080.52	Unique	9.7	14.5	22.6	22.5	0.58	1.22	1.21	0.64	0.64	-0.01	9.39313	High	0	7.4e-14	108.76	High	0	6.08e-15
DLGIASAVATSSNSPIPLGALTHQIYR	1xiTRAQ4plex [N-Term]	1	1	8	12184	ASTEI02184-PA	0	2896.57	Unique	120	234.9	118.3	59.8	0.97	-0.02	-1	-0.99	-1.97	-0.98	9.39283	High	0	7.55e-16	113.09	High	0	7e-16
LQVEHTVTEEITGIDLVQSQIR	1xiTRAQ4plex [N-Term]	1	1	2	18133	ASTEI08133-PA	0	2652.43	Unique	41.2	58	54.1	116	0.49	0.39	1.49	-0.1	1	1.1	9.38538	High	0	3.05e-12	69.29	High	0	4.27e-13
TLGENHPAVAATLNNLAVLYGK	2xiTRAQ4plex [N-Term; K22]	1	1	2	19830	ASTEI09830-PA	0	2554.42	Unique	192.6	123	179.8	103	-0.65	-0.1	-0.9	0.55	-0.26	-0.8	9.38144	High	0	5.56e-10	77.93	High	0	4.75e-11
NDLKPTTAMSDGMTNIITAMK	3xiTRAQ4plex [N-Term; K4; K21]; 1xOxidation [M20]	1	1	2	15763	ASTEI05763-PA	0	2701.39	Unique	115.6	56.8	40.5	45.4	-1.03	-1.51	-1.35	-0.49	-0.32	0.17	9.38106	High	0	4.42e-11	63.94	High	0	1.2e-09
KHQEIVSDFNEQIETLTK	3xiTRAQ4plex [N-Term; K1; K18]	1	1	4	15916	ASTEI05916-PA	1	2591.4	Unique	163.8	65.8	94.4	224.8	-1.32	-0.8	0.46	0.52	1.77	1.25	9.37128	High	0	4.01e-11	72.36	High	0	5.69e-11
SGDIVFAQGAAATPVHLLDAMTK	2xiTRAQ4plex [N-Term; K23]	1	1	10	20688	ASTEI10688-PA	0	2601.39	Unique	447.6	576.5	256.1	214.3	0.36	-0.81	-1.06	-1.17	-1.43	-0.26	9.36919	High	0	5.19e-13	110.44	High	0	9.06e-11
QAAENAIQQSAVVVEQAVEEQMK	2xiTRAQ4plex [N-Term; K23]	1	1	20	15374	ASTEI05374-PA	0	2788.44	Unique	193.3	257.5	156.5	160	0.41	-0.3	-0.27	-0.72	-0.69	0.03	9.36547	High	0	2.4e-10	125.16	High	0	1.69e-11
NNDVTPFEDATLLEHLAK	2xiTRAQ4plex [N-Term; K18]	1	1	6	13328	ASTEI03328-PA	0	2315.21	Unique	19.3	87.7	177.9	43.8	2.19	3.21	1.19	1.02	-1	-2.02	9.33806	High	0	7.09e-11	96.04	High	0	1.84e-10
AVFDIYESLAGHTIDDAIK	2xiTRAQ4plex [N-Term; K19]	1	1	10	21406	ASTEI11406-PA	0	2366.25	Unique	171.6	439.5	200.2	310.1	1.36	0.22	0.85	-1.13	-0.5	0.63	9.3338	High	0	2.94e-12	89.22	High	0	9.97e-12
NLVLTHDELTAAQESVAYGCIK	2xiTRAQ4plex [N-Term; K22]; 1xMethylthio [C20]	1	1	2	18159	ASTEI08159-PA	0	2709.38	Unique	58.7	52.9	94.2	45.3	-0.15	0.68	-0.37	0.83	-0.23	-1.06	9.33324	High	0	8.43e-11	74.23	High	0	2.07e-10
GITWNEDTLFEYLENPKK	3xiTRAQ4plex [N-Term; K17; K18]	1	1	13	13805	ASTEI03805-PA	1	2629.39	Unique	636.7	127.5	166.3	104	-2.32	-1.94	-2.61	0.38	-0.29	-0.68	9.3298	High	0	3.44e-11	81.08	High	0	4.87e-11
LSPLDPSSYSNAHELIIR	1xiTRAQ4plex [N-Term]	1	1	6	19762	ASTEI09762-PA	0	2156.15	Unique	770.5	267.1	232.9	257.6	-1.53	-1.73	-1.58	-0.2	-0.05	0.15	9.32466	High	0	2.15e-10	89.55	High	0	1.73e-08
IDQIDSPNEVTTHLLEVLHSR	1xiTRAQ4plex [N-Term]	1	1	14	12954	ASTEI02954-PA	0	2560.35	Unique	125.7	78.6	185.9	96.8	-0.68	0.57	-0.38	1.24	0.3	-0.94	9.32445	High	0	3.14e-09	85.19	High	0	1.62e-11
AGGAGVPAFFTPTAYGTLVHEGGSPIK	2xiTRAQ4plex [N-Term; K27]	1	1	8	12889	ASTEI02889-PA	0	2890.53	Unique	86.9	160.2	100.6	39.2	0.88	0.21	-1.15	-0.67	-2.03	-1.36	9.29467	High	0	3.26e-16	87.98	High	0	1.72e-15
DFPIVSIEDPFDQDHWDAWSK	2xiTRAQ4plex [N-Term; K21]	1	1	24	11631	ASTEI01631-PA	0	2835.35	Unique	816.5	589.5	209	811.2	-0.47	-1.97	-0.01	-1.5	0.46	1.96	9.29196	High	0	3.45e-10	69.46	High	0	8.35e-10
KPLHQIFTQFAGLEAADDGSGDVK	3xiTRAQ4plex [N-Term; K1; K24]	1	1	8	19419	ASTEI09419-PA	0	2976.58	Unique	191.2	145.2	102.3	119.1	-0.4	-0.9	-0.68	-0.51	-0.29	0.22	9.28086	High	0	3.88e-13	81.75	High	0	2.93e-14
LEPHINGPFTPDLAHPISK	2xiTRAQ4plex [N-Term; K19]	1	1	4	20416	ASTEI10416-PA	0	2371.3	Unique	83.9	204.2	47.9	175.7	1.28	-0.81	1.07	-2.09	-0.22	1.87	9.2463	High	0	1.13e-11	72.31	High	0	9.91e-11
VHIFQSDLDQNDTVQLLDGHR	1xiTRAQ4plex [N-Term]	1	1	2	15088	ASTEI05086-PA	0	2594.31	Unique	37.3	38.2	105.3	65.7	0.03	1.5	0.82	1.46	0.78	-0.68	9.24214	High	0	2.09e-10	105.54	High	0	4.17e-11
WFAGDNMTTHLMNADGEEVAASER	1xiTRAQ4plex [N-Term]	1	1	2	15124	ASTEI05124-PA	0	2796.25	Unique	90.1	64.5	248.6	77.5	-0.48	1.46	-0.22	1.95	0.27	-1.68	9.23135	High	0	6.12e-12	62.45	High	0	7.1e-11
VAMQDATAQMAMLQFISSGLKK	3xiTRAQ4plex [N-Term; K21; K22]; 1xOxidation [M]	1	1	18	20416	ASTEI10416-PA	1	2817.5	Unique	419.9	149.3	202.8	95.4	-1.49	-1.05	-2.14	0.44	-0.65	-1.09	9.23096	High	0	6.34e-14	82.99	High	0	5.97e-11
DLHGETPYLVMFGPDICGPGTK	2xiTRAQ4plex [N-Term; K22]; 1xMethylthio [C17]; 1xOxidation [M11]	1	1	6	13698	ASTEI03698-PA	0	2697.3	Unique	155.7	99	119	97.5	-0.65	-0.39	-0.68	0.27	-0.02	-0.29	9.22912	High	0	1.86e-08	48.87	High	0	1.92e-09
SHPPEYAIDGTQNWWQSPPLSR	1xiTRAQ4plex [N-Term]	1	1	2	20793	ASTEI10793-PA	0	2710.31	Unique	44.9	101.7	80.5	128.8	1.18	0.84	1.52	-0.34	0.34	0.68	9.22222	High	0	6.7e-11	71.38	High	0	4.71e-11
GKPAAALEDSNEADDLEAESGMK	3xiTRAQ4plex [N-Term; K2; K23]	1	1	4	17105	ASTEI07105-PA	0	2780.36	Unique	17.3	11.2	43.7	24.5	-0.63	1.34	0.5	1.97	1.13	-0.83	9.22097	High	0	1.63e-13	113.52	High	0	7.55e-15
ADKDNDGQVSVDEWCNMWDAYAK	3xiTRAQ4plex [N-Term; K3; K23]; 1xMethylthio [C15]	1	1	18	16940	ASTEI06940-PA	1	3138.4	Unique	16.6	269.1	21.5	39.2	4.02	0.37	1.24	-3.65	-2.78	0.87	9.21674	High	0	2.53e-11	83.37	High	0	1.02e-09
IGALQVLADQLIAQEHYAGR	1xiTRAQ4plex [N-Term]	1	1	8	12282	ASTEI02282-PA	0	2310.27	Unique	244.1	140.5	146.3	67.7	-0.8	-0.74	-1.85	0.06	-1.05	-1.11	9.21269	High	0	3.66e-13	81.54	High	0	2.26e-12
WSQAGSAFCEAANLHAK	2xiTRAQ4plex [N-Term; K17]; 1xMethylthio [C9]	1	1	2	17922	ASTEI07922-PA	0	2125.02	Unique	117.2	193.1	144.4	146.9	0.72	0.3	0.33	-0.42	-0.39	0.02	9.20061	High	0	7.71e-13	93.31	High	0	2.97e-13
ISGATKPESAVQGADLVVEAIVER	2xiTRAQ4plex [N-Term; K6]	1	1	18	16079	ASTEI06079-PA	0	2727.51	Unique	140.3	267.7	165.5	385.1	0.93	0.24	1.46	-0.69	0.52	1.22	9.19768	High	0	4.59e-15	93.63	High	0	9.03e-13
NLVYSADHTVQEGLDHIR	1xiTRAQ4plex [N-Term]	1	1	4	14143	ASTEI04143-PA	0	2211.13	Unique	33.2	68.9	66.6	44.2	1.05	1	0.41	-0.05	-0.64	-0.59	9.19375	High	0	3.21e-09	51.8	High	0	4.4e-09
AIDTEPEADVLTELLHSLAR	1xiTRAQ4plex [N-Term]	1	1	16	10898	ASTEI00898-PA	0	2337.24	Unique	218.8	118.4	203.2	150.9	-0.89	-0.11	-0.54	0.78	0.35	-0.43	9.17809	High	0	4.43e-14	92.64	High	0	2.61e-11
HTGPGILSMANAGPNTNGSQFFITTVK	2xiTRAQ4plex [N-Term; K27]; 1xOxidation [M9]	1	1	8	11010	ASTEI01010-PA	0	3064.58	Unique	77.2	47	66	35.6	-0.72	-0.23	-1.12	0.49	-0.4	-0.89	9.16157	High	0	8.88e-10	113.92	High	0	1.16e-11
KIEELGATLEEHLILDNR	2xiTRAQ4plex [N-Term; K1]	1	1	8	12282	ASTEI02282-PA	1	2381.33	Unique	91.4	58.6	60.6	58.1	-0.64	-0.59	-0.65	0.05	-0.01	-0.06	9.15558	High	0	1.15e-09	61.53	High	0	1.36e-11
LATLTPGFSGADIANVCNEAALHAAR	1xiTRAQ4plex [N-Term]; 1xMethylthio [C17]	1	1	2	18857	ASTEI08857-PA	0	2773.39	Unique	19.3	70.5	79.5	40.5	1.87	2.05	1.07	0.17	-0.8	-0.97	9.15539	High	0	2.33e-13	78.99	High	0	5.12e-14
VDTTTAMELANQLGIPFLETSAK	2xiTRAQ4plex [N-Term; K23]	1	1	31	17592	ASTEI075885-PA	0	2738.45	Unique	326.1	455.7	417.7	411.7	0.48	0.36	0.34	-0.13	-0.15	-0.02	9.15494	High	0	1.71e-09	89.54	High	0	1.14e-07
HGFIRDPLVMGPENTVADVLEAK	2xiTRAQ4plex [N-Term; K23]	1	1	6	15639	ASTEI05639-PA	1	2796.5	Unique	205.5	73.2	268.9	93.1	-1.49	0.39	-1.14	1.88	0.35	-1.53	9.13173	High	0	8.12e-10	66.38	High	0	1.04e-08
QPYAVSEAAGHQTSAESWGTGR	1xiTRAQ4plex [N-Term]	1	1	4	10185	ASTEI00185-PA	0	2434.15	Unique	16.4	93.4	486.3	83.7	2.51	4.89	2.35	2.38	-0.16	-2.54	9.13165	High	0	3.74e-12	86.49	High	0	6.57e-12
DNPVNTDLINSIQQNLECCGK	2xiTRAQ4plex [N-Term; K21]; 2xMethylthio [C18; C19]	1	1	18	19696	ASTEI09696-PA	0	2698.26	Unique	450.8	640.6	358.6	534.7	0.51	-0.33	0.25	-0.84	-0.26	0.58	9.13039	High	0	1.6e-09	104.66	High	0	4.78e-08
TTGIVLDSGDGVSHTVPIYEGYALPHAILR	1xiTRAQ4plex [N-Term]	4	6	22	17742; 17267; 20165; 17584	ASTEI07742-PA; ASTEI07267-PAASTEI10165-PA; ASTEI07584-PA	0	3295.74	Not Unique	62.4	126.3	245.7	62.5	1.02	1.98	0	0.96	-1.02	-1.98	9.12194	High	0	4.05e-10	83.32	High	0	2.39e-10
SLGFQSNEEVVQTIQQNTNQYVDR	1xiTRAQ4plex [N-Term]	1	1	8	10225	ASTEI00224-PA	0	2941.44	Unique	35	35.4	25.1	89.5	0.02	-0.48	1.36	-0.5	1.34	1.83	9.10425	High	0	9.28e-12	93.67	High	0	6.07e-12
AQNFQDVIVETANVKDELLR	2xiTRAQ4plex [N-Term; K15]	1	1	10	10388	ASTEI00388-PA	1	2590.41	Unique	142.3	168	203.6	105.1	0.24	0.52	-0.44	0.28	-0.68	-0.95	9.09644	High	0	1.12e-12	80.82	High	0	4.81e-13
AMDGLGTDEDTLIEILAPQTNEEVKK	3xiTRAQ4plex [N-Term; K25; K26]	1	1	6	18658	ASTEI08658-PA	1	3262.71	Unique	36.9	14.1	60.3	33.3	-1.39	0.71	-0.15	2.09	1.24	-0.86	9.09539	High	0	3.88e-14	73.81	High	0	9.6e-14
TPIGSFQSSLSSLSATQLGAVAVEAAVK	2xiTRAQ4plex [N-Term; K28]	1	1	4	14235	ASTEI04235-PA	0	3007.66	Unique	8.3	33.8	34.7	14.5	2.02	2.06	0.81	0.04	-1.22	-1.26	9.09205	High	0	1.69e-11	92.84	High	0	1.45e-11
LMQDYAEALGYASVEHLDK	2xiTRAQ4plex [N-Term; K19]; 1xOxidation [M2]	1	1	2	17807	ASTEI07807-PA	0	2457.22	Unique	73	83.8	84.8	92	0.2	0.22	0.33	0.02	0.14	0.12	9.08843	High	0	3.83e-11	69.23	High	0	5.84e-10
YMMDLAGSTGNILTHHK	2xiTRAQ4plex [N-Term; K17]	1	1	8	10790	ASTEI00790-PA	0	2177.11	Unique	506.1	1151.8	235.1	245	1.19	-1.11	-1.05	-2.29	-2.23	0.06	9.08762	High	0	4.02e-13	102.15	High	0	2.67e-10
HFLIVTNPLNAFATEEQLDR	1xiTRAQ4plex [N-Term]	1	1	10	14842	ASTEI04842-PA	0	2472.3	Unique	264.9	179.1	204.4	251.6	-0.56	-0.37	-0.07	0.19	0.49	0.3	9.08268	High	0	1.78e-09	96.92	High	0	1.84e-08
VPIYGPIEAYQQLPEHTR	1xiTRAQ4plex [N-Term]	1	1	2	17416	ASTEI07416-PA	0	2255.19	No Quan Values											9.08127	High	0	2.2e-08	51.94	High	0	9.63e-08
LSSMPAGGGAAAAAPAAAGGAGAAAAPAAEK	2xiTRAQ4plex [N-Term; K31]	1	1	38	13305	ASTEI03304-PA	0	2752.43	Unique	130.2	126.6	201.5	185.5	-0.04	0.63	0.51	0.67	0.55	-0.12	9.07954	High	0	3.91e-09	102.27	High	0	4.71e-11
ISLAMQEIIDKNPAVLENVSSDR	2xiTRAQ4plex [N-Term; K11]	1	1	16	14137	ASTEI04137-PA	1	2830.52	Unique	77.1	110.3	407.3	87.2	0.52	2.4	0.18	1.88	-0.34	-2.22	9.07737	High	0	6.39e-10	76.41	High	0	3.59e-10
GYLVADHSGSTDTEWWNSVR	1xiTRAQ4plex [N-Term]	1	1	10	18229	ASTEI08229-PA	0	2424.13	Unique	920.6	142.4	150.2	220.7	-2.69	-2.62	-2.06	0.08	0.63	0.56	9.06568	High	0	2.06e-11	75.74	High	0	3.06e-11
IGPSILNADLSQLHEESQK	2xiTRAQ4plex [N-Term; K19]	1	1	4	17286	ASTEI07286-PA	0	2367.28	Unique	120.9	81.3	171.8	124.8	-0.57	0.51	0.05	1.08	0.62	-0.46	9.06464	High	0	1.78e-11	64.78	High	0	6.71e-11
CWDLASDQVAQVAQHDAAIK	2xiTRAQ4plex [N-Term; K20]; 1xMethylthio [C1]	1	1	2	12337	ASTEI02337-PA	0	2503.23	Unique	36.2	37.6	137.3	28.6	0.05	1.92	-0.34	1.87	-0.39	-2.26	9.05941	High	0	1.01e-13	106.03	High	0	6.01e-14
VCEEDHNDYHLVDYLTGEFLEEQHQGQR	1xiTRAQ4plex [N-Term]; 1xMethylthio [C2]	1	1	4	10706	ASTEI00706-PA	0	3593.58	Unique	29.5	12.4	10.1	21.3	-1.25	-1.55	-0.47	-0.3	0.78	1.08	9.05755	High	0	1e-09	41.24	High	0	1.88e-09
ELIDQVMGYTLQLDPDQIDDLAQK	2xiTRAQ4plex [N-Term; K24]	1	1	4	17533	ASTEI07533-PA	0	3049.56	Unique	32.3	31.4	37.9	25.7	-0.04	0.23	-0.33	0.27	-0.29	-0.56	9.05717	High	0	1.18e-12	77.53	High	0	8.55e-13
HEALAATGLIDHLIDR	1xiTRAQ4plex [N-Term]	1	1	10	17228	ASTEI07228-PA	0	1889.04	Unique	124.9	672.7	198.1	179	2.43	0.66	0.52	-1.76	-1.91	-0.15	9.04708	High	0	1.34e-11	92.44	High	0	8.39e-12
GINFVVYGQPASQGGHSAMAK	2xiTRAQ4plex [N-Term; K21]	1	1	2	19900	ASTEI09899-PA	0	2407.24	Unique	30.9	130	29.8	84.7	2.07	-0.05	1.45	-2.12	-0.62	1.51	9.04708	High	0	2.62e-11	82.45	High	0	1.21e-11
TMVNNSAIADAGHIGPGMGLLK	2xiTRAQ4plex [N-Term; K22]	1	1	2	21283	ASTEI11283-PA	0	2455.3	Unique	29.9	168	73.9	46.4	2.49	1.31	0.63	-1.19	-1.86	-0.67	9.04594	High	0	3.32e-13	76.52	High	0	5.34e-13
SLGADAILAVSGHDAQEDMVK	2xiTRAQ4plex [N-Term; K21]	1	1	4	14368	ASTEI04368-PA	0	2415.24	Unique	64.3	60.9	104.3	293.3	-0.08	0.7	2.19	0.78	2.27	1.49	9.03558	High	0	5.07e-12	78.32	High	0	8.67e-12
SITPPNALMGPAANSAMPTAAAVAAAAATAK	2xiTRAQ4plex [N-Term; K31]	1	1	4	15308	ASTEI05308-PA	0	3096.64	Unique	10.6	22.6	52.7	24.8	1.09	2.31	1.22	1.22	0.13	-1.09	9.01794	High	0	4.51e-10	83.56	High	0	3e-11
LFRPDNFVFGQSGAGNNWAK	2xiTRAQ4plex [N-Term; K20]	1	1	6	17122	ASTEI07122-PA	0	2513.29	Unique	96	121.4	219.2	124.8	0.34	1.19	0.38	0.85	0.04	-0.81	9.01699	High	0	2.05e-09	66.01	High	0	5.34e-09
GIKEELGPDGVVPLPNWGGYLVRPK	3xiTRAQ4plex [N-Term; K3; K25]	1	1	2	13421	ASTEI03421-PA	1	3122.77	Unique	14.7	16.3	5.2	5.5	0.16	-1.5	-1.43	-1.65	-1.58	0.07	9.01173	High	0	4.65e-10	43.69	High	0	9.39e-09
AGSHITGGDLYGIVHENTLVK	2xiTRAQ4plex [N-Term; K21]	1	1	20	10224	ASTEI00222-PA	0	2469.33	Unique	89.8	457.3	90	109.2	2.35	0	0.28	-2.35	-2.07	0.28	9.01034	High	0	9.56e-12	95.71	High	0	5.26e-10
KEEDYDDGVEEQLAEEDDADIYLLSR	2xiTRAQ4plex [N-Term; K1]	1	1	2	10898	ASTEI00898-PA	1	3347.55	Unique	4.9	10.7	11.7	9.2	1.11	1.24	0.89	0.13	-0.22	-0.35	9.00522	High	0	4.41e-11	83.37	High	0	1.41e-12
AAEEGTTAGAAPGAGGMPFGMGISEELLK	2xiTRAQ4plex [N-Term; K29]	1	1	2	17166	ASTEI07166-PA	0	3008.49	Unique	24.9	44.2	47.8	27.2	0.83	0.94	0.12	0.11	-0.7	-0.81	9.00163	High	0	1.01e-11	63.08	High	0	5.23e-12
NDLTFLDLTVQQIEHLNK	2xiTRAQ4plex [N-Term; K18]	1	1	18	20553	ASTEI10553-PA	0	2429.33	Unique	86.6	220.3	97.4	487.1	1.35	0.17	2.49	-1.18	1.15	2.32	9.00135	High	0	1.06e-12	96.88	High	0	6.18e-12
IITHPNFNGNTLDNDIMLIK	2xiTRAQ4plex [N-Term; K20]; 1xOxidation [M17]	1	1	50	2	TRYP_PIG	0	2587.38	Unique	1046	764.6	814.5	893.8	-0.45	-0.36	-0.23	0.09	0.23	0.13	8.99869	High	0	6.12e-09	80.64	High	0	2.4e-11
LGPLGFLALPSVGIHGNQGLK	2xiTRAQ4plex [N-Term; K21]	1	1	8	20044	ASTEI10044-PA	0	2376.4	Unique	59.2	392	58.4	51.1	2.73	-0.02	-0.21	-2.75	-2.94	-0.19	8.99494	High	0	4.19e-11	66.42	High	0	1.44e-10
DLVLMSHLQETIHHSDPSTQILYNR	1xiTRAQ4plex [N-Term]	1	1	4	18147	ASTEI08147-PA	0	3091.57	Unique	50	25.1	55.6	45.3	-1	0.15	-0.14	1.15	0.85	-0.3	8.98407	High	0	1.38e-07	49.08	High	0	4.34e-07
VGHPLDQATLYGPVHNQQAVENYK	2xiTRAQ4plex [N-Term; K24]	1	1	6	13473	ASTEI03473-PA	0	2966.54	Unique	171.6	107.9	32	79.9	-0.67	-2.42	-1.1	-1.75	-0.43	1.32	8.9825	High	0	4.48e-13	54.76	High	0	1.67e-11
QWALAHDVILQHLAPEYVMNNK	2xiTRAQ4plex [N-Term; K22]	1	1	2	14337	ASTEI04337-PA	0	2878.53	No Quan Values											8.98085	High	0	7.19e-10	37.41	High	0	2.28e-08
TENEIVELSENNNALLQNFMELTELK	2xiTRAQ4plex [N-Term; K26]	1	1	10	15511	ASTEI05511-PA	0	3323.69	Unique	32.9	109.3	11.9	2.7	1.73	-1.47	-3.63	-3.2	-5.36	-2.16	8.97983	High	0	1.97e-08	81.69	High	0	1.6e-09
IPPPINQFTQTVDKPTAQQVMK	3xiTRAQ4plex [N-Term; K14; K22]	1	1	8	16347	ASTEI06346-PA	0	2913.62	Unique	316.5	118.4	210.8	42.2	-1.42	-0.59	-2.91	0.83	-1.49	-2.32	8.97974	High	0	5.95e-07	57.79	High	0	3.3e-07
SYTDEQIEQLANHLGFDQMR	1xiTRAQ4plex [N-Term]	1	1	2	15857	ASTEI05856-PA	0	2539.2	Unique	56.4	224.9	100.4	94.7	2	0.83	0.75	-1.16	-1.25	-0.08	8.97523	High	0	1.37e-11	74.04	High	0	7.63e-11
VILDQMQNDPNAVLEHLK	2xiTRAQ4plex [N-Term; K18]	1	1	10	18277	ASTEI08277-PA	0	2365.28	Unique	361.8	337.1	549.7	367.8	-0.1	0.6	0.02	0.71	0.13	-0.58	8.9494	High	0	2.09e-11	119.96	High	0	6.22e-09
NHASATSTTVLHLTPEQEK	2xiTRAQ4plex [N-Term; K19]	1	1	2	16663	ASTEI06663-PA	0	2352.24	Unique	26.5	29.2	54.2	22	0.14	1.03	-0.27	0.89	-0.41	-1.3	8.94508	High	0	4.71e-07	36.19	High	1.37e-05	2.79e-06
MCDQISDAILDAHLEQDPNAK	2xiTRAQ4plex [N-Term; K21]; 1xMethylthio [C2]	1	1	4	17379	ASTEI07379-PA	0	2661.26	Unique	20.7	29.4	198.6	50.4	0.51	3.26	1.28	2.76	0.78	-1.98	8.941	High	0	6.54e-11	91.65	High	0	9.66e-12
NYTFGAADPGNNFSNVGHFTQVVWK	2xiTRAQ4plex [N-Term; K25]	1	1	2	11484	ASTEI01484-PA	0	3058.51	Unique	130.1	124.4	15.7	28.1	-0.06	-3.05	-2.21	-2.99	-2.15	0.84	8.91994	High	0	1.19e-10	82.49	High	0	3.12e-11
EEWPALKPTMPMGQMPVLEVDGK	3xiTRAQ4plex [N-Term; K7; K23]	1	1	20	19484	ASTEI09484-PA	0	3015.57	Unique	87.3	724.8	67.3	131.1	3.05	-0.38	0.59	-3.43	-2.47	0.96	8.91973	High	0	2.47e-11	67.08	High	0	1.31e-10
NTEPFHGCDEFMFSGQNEVQR	1xiTRAQ4plex [N-Term]; 1xMethylthio [C8]	1	1	4	15512	ASTEI05512-PA	0	2662.12	Unique	59.6	230.6	54.7	62.7	1.95	-0.12	0.08	-2.08	-1.88	0.2	8.91858	High	0	1.08e-10	69.14	High	0	7.1e-11
LCSGEHVGALAMSEAGSGSDVVSMK	2xiTRAQ4plex [N-Term; K25]; 1xMethylthio [C2]	1	1	4	18609	ASTEI08609-PA	0	2756.3	Unique	43.3	64	63.1	71.4	0.56	0.54	0.72	-0.02	0.16	0.18	8.91157	High	0	2.98e-11	100.04	High	0	2.2e-12
NFAHELPICPCTLEHALHDK	2xiTRAQ4plex [N-Term; K20]; 2xMethylthio [C9; C11]	1	1	6	14430	ASTEI04430-PA	0	2668.28	Unique	257.5	49.9	62.8	91	-2.37	-2.04	-1.5	0.33	0.87	0.53	8.91121	High	0	3.13e-10	52.11	High	0	2.73e-08
QCLLGHEAAADEFNVVQVETMTIR	1xiTRAQ4plex [N-Term]; 1xMethylthio [C2]	1	1	5	20689	ASTEI10689-PA	0	2864.39	Unique	51.8	26.5	55	41.6	-0.96	0.09	-0.32	1.05	0.65	-0.4	8.91029	High	0	1.26e-12	85.82	High	0	1.84e-13
IIDGTHQTMLENPELIEIINK	2xiTRAQ4plex [N-Term; K21]	1	1	2	13712	ASTEI03712-PA	0	2709.47	Unique	32	28.3	38.7	137.6	-0.18	0.27	2.1	0.45	2.28	1.83	8.90372	High	0	2.59e-09	80.02	High	0	4.6e-10
CISAQLCPTTAGQAVLDCVVNPPQK	2xiTRAQ4plex [N-Term; K25]; 3xMethylthio [C1; C7; C18]	1	1	12	13494	ASTEI03494-PA	0	2982.43	Unique	44.7	121.2	40	55.3	1.44	-0.16	0.31	-1.6	-1.13	0.47	8.90093	High	0	9.47e-11	84.98	High	0	4.88e-11
CPDPVGAIFSPDSHFGVLSEK	2xiTRAQ4plex [N-Term; K21]; 1xMethylthio [C1]	1	1	2	15904	ASTEI05904-PA	0	2536.24	Unique	246.5	97	322.8	82.1	-1.35	0.39	-1.59	1.73	-0.24	-1.98	8.89796	High	0	1.64e-11	74.63	High	0	7.15e-12
LGEHNIDVLEGNEQFINAAK	2xiTRAQ4plex [N-Term; K20]	1	1	630	2	TRYP_PIG	0	2499.31	Unique	7200.8	4607.1	5259.9	4837.9	-0.64	-0.45	-0.57	0.19	0.07	-0.12	8.89403	High	0	3.66e-10	101.18	High	0	1.16e-10
VHSDDEHLFSQHVLDMFGK	2xiTRAQ4plex [N-Term; K19]; 1xOxidation [M16]	1	1	6	17459	ASTEI07459-PA	0	2545.24	Unique	423.1	74.1	35.7	55.5	-2.51	-3.57	-2.93	-1.05	-0.42	0.64	8.89286	High	0	1.26e-08	50.4	High	0	2.57e-08
YGQNTLIQFEDFGNHNAFR	1xiTRAQ4plex [N-Term]	1	1	12	17612	ASTEI07612-PA	0	2415.16	Unique	755.1	658.2	297.3	328.2	-0.2	-1.34	-1.2	-1.15	-1	0.14	8.88851	High	0	3.84e-09	72.71	High	0	8.19e-09
DASGHIEESELTQALTQMGFR	1xiTRAQ4plex [N-Term]	1	1	6	20513	ASTEI10513-PA	0	2464.19	Unique	115.8	124.1	99.9	80.1	0.1	-0.21	-0.53	-0.31	-0.63	-0.32	8.88489	High	0	1.14e-10	64.58	High	0	8.84e-11
VNQIGSVTESINAHLLAK	2xiTRAQ4plex [N-Term; K18]	1	1	74	11631	ASTEI01631-PA	0	2182.24	Unique	646.5	1671.5	821.2	1656.6	1.37	0.35	1.36	-1.03	-0.01	1.01	8.88126	High	0	6.66e-09	98.83	High	0	5.77e-09
SMMEALSADPAMAAQLMSQNPLLANNPAQQEQLR	1xiTRAQ4plex [N-Term]	1	1	8	10641	ASTEI00641-PA	0	3813.85	Unique			2.2			6.64		6.64		-6.64	8.86813	High	0	5.62e-10	71.66	High	0	5.65e-11
IIQRPGFFVEPTIISNLPHDAPVVK	2xiTRAQ4plex [N-Term; K25]	1	1	11	13473	ASTEI03473-PA	0	3075.76	Unique	23.7	124.1	37.5	50.7	2.39	0.66	1.1	-1.73	-1.29	0.44	8.86632	High	0	4.44e-10	49.03	High	0	5.46e-09
QSHINPDQPEVQVIDHLTQQYK	2xiTRAQ4plex [N-Term; K22]	1	1	8	19203	ASTEI09203-PA	0	2905.51	Unique	55.8	109.6	25.5	80.6	0.97	-1.13	0.53	-2.1	-0.44	1.66	8.86323	High	0	4.29e-11	66.05	High	0	7.92e-11
NIFHALMQQSDLGQEYEEK	2xiTRAQ4plex [N-Term; K19]	1	1	2	13215	ASTEI03215-PA	0	2568.26	Unique	49.5	35.3	108.3	84.4	-0.49	1.13	0.77	1.62	1.26	-0.36	8.8547	High	0	1.96e-11	90.47	High	0	2.05e-11
GDTVMGIHDGIEGLVAGHIK	2xiTRAQ4plex [N-Term; K20]	1	1	8	11618	ASTEI01618-PA	0	2307.24	Unique	157.3	81.2	55.4	117.8	-0.95	-1.51	-0.42	-0.55	0.54	1.09	8.84528	High	0	5.39e-14	93.28	High	0	1.44e-08
ILLMQGGGTGLFAAVAMNLIGK	2xiTRAQ4plex [N-Term; K22]; 1xOxidation [M]	1	1	7	17467	ASTEI07467-PA	0	2479.4	Unique	188	102.9	50.1	53.9	-0.87	-1.91	-1.8	-1.04	-0.93	0.11	8.83882	High	0	1.8e-11	62.11	High	0	1.97e-11
GGNVGALGGGGGVGGGGNNSGGNMMNNR	1xiTRAQ4plex [N-Term]	1	1	2	14136	ASTEI04136-PA	0	2533.15	Unique	20.5	17.7	54.2	29.2	-0.21	1.4	0.51	1.62	0.72	-0.89	8.83816	High	0	1.32e-12	104.14	High	0	7.15e-14
QIQAVSGLSSSQEETLHMR	1xiTRAQ4plex [N-Term]; 1xOxidation [M18]	1	1	2	15196	ASTEI05196-PA	0	2261.13	Unique	276.8	21.6	18.1	46.1	-3.68	-3.93	-2.59	-0.26	1.09	1.35	8.82294	High	0	6.3e-11	97.41	High	0	1.9e-11
ISVMGGSQAAGVLAQITEEQYR	1xiTRAQ4plex [N-Term]	1	1	6	13146	ASTEI03146-PA	0	2452.26	Unique	45.8	94.1	125.3	104.6	1.04	1.45	1.19	0.41	0.15	-0.26	8.81977	High	0	1.28e-11	106.6	High	0	1.39e-11
VFVTSSMSADELLETIKK	3xiTRAQ4plex [N-Term; K17; K18]	1	1	2	16135	ASTEI06135-PA	1	2430.35	Unique	73.3	83.2	191.8	64.2	0.18	1.39	-0.19	1.21	-0.37	-1.58	8.81836	High	0	1.18e-10	78.82	High	0	2.25e-09
GGDADIDGGAEVDFMQELEQELAK	2xiTRAQ4plex [N-Term; K24]	1	1	2	12064	ASTEI02064-PA	0	2825.34	Unique	14.8	33	73.6	31.2	1.15	2.31	1.07	1.16	-0.08	-1.24	8.81682	High	0	9.88e-11	92.87	High	0	3.68e-10
INVVEATDQIVLHSLR	1xiTRAQ4plex [N-Term]	1	1	32	15935	ASTEI05935-PA	0	1951.11	Unique	4002.1	454	476.9	537.2	-3.14	-3.07	-2.9	0.07	0.24	0.17	8.81287	High	0	4.36e-11	100.18	High	0	1.15e-10
ILEQSGLEIQSAHDLDEAAK	2xiTRAQ4plex [N-Term; K20]	1	1	2	18683	ASTEI08683-PA	0	2455.29	Unique		65.4	26.6	150	6.64	6.64	6.64	-1.3	1.2	2.5	8.80002	High	0	3.68e-11	94.69	High	0	2.2e-11
GSTPYGGVNLIDGIVFDGLTDVYNK	2xiTRAQ4plex [N-Term; K25]	1	1	10	14235	ASTEI04235-PA	0	2902.51	Unique	49.7	103.2	121	128.8	1.06	1.28	1.38	0.23	0.32	0.09	8.79778	High	0	3.21e-10	106.68	High	0	6.63e-11
INPQHTIPTLVDNDFVLWESR	1xiTRAQ4plex [N-Term]	1	1	12	18702	ASTEI08702-PA	0	2638.38	Unique	636.2	197.5	144.1	184	-1.69	-2.14	-1.79	-0.45	-0.1	0.35	8.78619	High	0	3.59e-11	93.86	High	0	4.59e-11
VVPGLYACGEAACSSVHGANR	1xiTRAQ4plex [N-Term]; 2xMethylthio [C8; C13]	1	1	6	19457	ASTEI09457-PA	0	2297.04	Unique	32.9	409.4	162.8	36.8	3.64	2.31	0.16	-1.33	-3.48	-2.15	8.78076	High	0	7.66e-12	104.8	High	0	7.8e-12
IVEFLQSMNEISAMTGDGVNDAPALK	2xiTRAQ4plex [N-Term; K26]	1	1	18	19094	ASTEI09094-PA	0	3038.54	Unique	82.7	107.9	98.9	193.8	0.38	0.26	1.23	-0.13	0.85	0.97	8.77989	High	0	1.68e-10	100.35	High	0	8.89e-13
QNFLLFDMTTHPLTDNVIK	2xiTRAQ4plex [N-Term; K19]	1	1	2	14006	ASTEI04006-PA	0	2535.35	Unique	168.8	233.9	183.5	91.1	0.47	0.12	-0.89	-0.35	-1.36	-1.01	8.76586	High	0	6.03e-11	65.08	High	0	1.54e-10
IEDFDNSQYVVEQIFYHSK	2xiTRAQ4plex [N-Term; K19]	1	1	12	15206	ASTEI05206-PA	0	2649.31	Unique	102	244.3	193.1	149.3	1.26	0.92	0.55	-0.34	-0.71	-0.37	8.76362	High	0	7.21e-12	91.15	High	0	1.75e-12
ELPVWVIGQAGHDEADESPYK	2xiTRAQ4plex [N-Term; K21]	1	1	2	14921	ASTEI04921-PA	0	2628.32	Unique	92.8	147.7	116.7	200.9	0.67	0.33	1.11	-0.34	0.44	0.78	8.76339	High	0	8.66e-12	75.38	High	0	4.99e-12
QLFPNSEITYVQDAGHWVHSEK	2xiTRAQ4plex [N-Term; K22]	1	1	2	20280	ASTEI10280-PA	0	2873.45	Unique	85.9	30.8	25.6	45.2	-1.48	-1.75	-0.93	-0.27	0.55	0.82	8.76225	High	0	3.74e-10	37	High	0	9.09e-09
VTPDLLSSVDSVLVGAAPASLQLQEK	2xiTRAQ4plex [N-Term; K26]	1	1	21	17954	ASTEI07954-PA	0	2925.64	Unique	94.4	96.8	79.8	249.6	0.04	-0.24	1.4	-0.28	1.37	1.65	8.76192	High	0	2.85e-10	88.86	High	1.37e-05	4.81e-06
ILIVSLQDTLHGIETK	2xiTRAQ4plex [N-Term; K16]	1	1	2	18444	ASTEI08444-PA	0	2068.23	Unique	101.4	130.1	478.6	130.9	0.36	2.24	0.37	1.88	0.01	-1.87	8.76045	High	0	2.31e-11	65.08	High	0	3.4e-10
DALTDLLEEFGTNDGGYKGELPEGR	2xiTRAQ4plex [N-Term; K18]	1	1	8	15315	ASTEI05315-PA	1	2984.47	Unique	64.5	75.8	159.2	86.6	0.23	1.3	0.42	1.07	0.19	-0.88	8.7598	High	0	2.78e-11	56.55	High	0	1.65e-10
HQGCLDCPACYNLVQDAANDHR	1xiTRAQ4plex [N-Term]; 3xMethylthio [C4; C7; C10]	1	1	4	11530	ASTEI01530-PA	0	2725.1	Unique	79.9	48.4	99.7	50.2	-0.72	0.32	-0.67	1.04	0.05	-0.99	8.7594	High	0	4.16e-10	67.88	High	0	7.52e-11
SVVEFLQGAIGTPHGGFPEPLR	1xiTRAQ4plex [N-Term]	1	1	16	18133	ASTEI08133-PA	0	2452.31	Unique	120.7	113.3	94.5	407.6	-0.09	-0.35	1.76	-0.26	1.85	2.11	8.75164	High	0	1.59e-10	83.68	High	0	2.56e-12
DTFLALGGGCHPSEVFR	1xiTRAQ4plex [N-Term]; 1xMethylthio [C10]	1	1	2	11116	ASTEI01116-PA	0	1995.95	No Quan Values											8.75141	High	0	3.39e-11	56.96	High	0	1.7e-09
LDNQSNAPSLPVEHAYINALTK	2xiTRAQ4plex [N-Term; K22]	1	1	2	15210	ASTEI05210-PA	0	2683.43	Unique	53.2	25.3	31.1	147.2	-1.07	-0.77	1.47	0.3	2.54	2.24	8.74885	High	0	4.4e-10	68.71	High	0	2.29e-09
TLVVNNDSPAGLIEISDDVVQR	1xiTRAQ4plex [N-Term]	1	1	10	16286	ASTEI06286-PA	0	2498.32	Unique	75.1	353.9	173.7	68.3	2.24	1.21	-0.14	-1.03	-2.37	-1.35	8.74752	High	0	1.12e-11	131.85	High	0	7.76e-13
LVSDELVVDMIDSNLDKPECR	2xiTRAQ4plex [N-Term; K17]; 1xMethylthio [C20]	1	1	8	11540	ASTEI01540-PA	0	2724.35	Unique	33.2	260.4	451.3	108.3	2.97	3.76	1.7	0.79	-1.27	-2.06	8.74719	High	0	7.98e-15	80.56	High	0	8.45e-14
LYQYYLGDISHPELNLR	1xiTRAQ4plex [N-Term]	1	1	8	15935	ASTEI05935-PA	0	2238.17	Unique	2280.8	221.7	267	173.6	-3.36	-3.09	-3.72	0.27	-0.35	-0.62	8.74325	High	0	2.62e-11	99.29	High	0	2.41e-08
EAGFPDGVINVVPGYGPTAGGAISSHPDIR	1xiTRAQ4plex [N-Term]	1	1	10	14028	ASTEI04028-PA	0	3094.57	Unique	46.3	123.6	51.5	69.4	1.42	0.15	0.58	-1.26	-0.83	0.43	8.73779	High	0	9.17e-14	88.08	High	0	5.63e-12
MQLFDDATGPIVDNLVVQLAHGR	1xiTRAQ4plex [N-Term]	1	1	6	17803	ASTEI07803-PA	0	2653.39	Unique	47.5	40.9	38.3	90.7	-0.22	-0.31	0.93	-0.09	1.15	1.24	8.73075	High	0	3e-12	108.74	High	0	4.88e-11
FSSPPPNAAEFVIHK	2xiTRAQ4plex [N-Term; K15]	1	1	14	19419	ASTEI09419-PA	0	1929.05	Unique	2048.4	1824.8	588.8	643.5	-0.17	-1.8	-1.67	-1.63	-1.5	0.13	8.72934	High	0	4.01e-08	92.04	High	0	1.01e-07
APTAQVQTGGYDVQSLMNEMR	1xiTRAQ4plex [N-Term]	1	1	6	20787	ASTEI10787-PA	0	2440.17	Unique	301.5	118.3	154.8	135.1	-1.35	-0.96	-1.16	0.39	0.19	-0.2	8.72892	High	0	4.69e-10	87.2	High	0	6.52e-10
LPNKPDPLEGAYAAIENQIGDVR	2xiTRAQ4plex [N-Term; K4]	1	1	4	10365	ASTEI00365-PA	0	2768.48	Unique	164.4	131.7	85	78.7	-0.32	-0.95	-1.06	-0.63	-0.74	-0.11	8.72786	High	0	9.18e-13	66.42	High	0	2.32e-12
LQPLPFTFALSGMLNHTK	2xiTRAQ4plex [N-Term; K18]	1	1	8	17730	ASTEI07730-PA	0	2303.28	Unique	199.7	143	313.1	73.5	-0.48	0.65	-1.44	1.13	-0.96	-2.09	8.72702	High	0	5.19e-13	80.07	High	0	1.81e-10
ITVTSGMGAGGGLGGGGVQSQEQK	2xiTRAQ4plex [N-Term; K24]; 1xOxidation [M7]	1	1	2	20965	ASTEI10965-PA	0	2480.26	Unique	27.2	16.8	24	38.8	-0.69	-0.18	0.51	0.51	1.2	0.69	8.72011	High	0	1.44e-11	96.47	High	0	1.31e-12
HVMNLEAVNTYEGTHDIHALILGR	1xiTRAQ4plex [N-Term]; 1xOxidation [M3]	1	1	2	14740	ASTEI04740-PA	0	2863.46	Unique	100	133.9	62.4	82.7	0.42	-0.68	-0.27	-1.1	-0.69	0.41	8.71692	High	0	1.73e-13	90.77	High	0	5.29e-13
AQVEPLDVEDSSEQIQQIHER	1xiTRAQ4plex [N-Term]	1	1	2	20656	ASTEI10656-PA	0	2594.28	Unique	14.3	68.8	26.1	46.1	2.26	0.87	1.69	-1.4	-0.58	0.82	8.71596	High	0	2.88e-13	117.49	High	0	2.1e-12
EVAAFAQFGSDLDAATQQLLNR	1xiTRAQ4plex [N-Term]	1	1	80	20101	ASTEI10101-PA	0	2509.28	Unique	304	738.9	428.6	297.4	1.28	0.5	-0.03	-0.79	-1.31	-0.53	8.70909	High	0	2.59e-12	133.57	High	0	1.73e-12
RQPYAVSEAAGHQTSAESWGTGR	1xiTRAQ4plex [N-Term]	1	1	4	10185	ASTEI00185-PA	1	2590.25	Unique	51.8	22.1	41.6	45.3	-1.23	-0.32	-0.19	0.91	1.03	0.12	8.70422	High	0	9.51e-07	74.93	High	0	8.89e-11
ELFADHPVESVEIFHFK	2xiTRAQ4plex [N-Term; K17]	1	1	14	14137	ASTEI04137-PA	0	2332.22	Unique	492.4	146.9	489.7	244.4	-1.74	-0.01	-1.01	1.74	0.73	-1	8.7035	High	0	1.24e-12	93	High	0	9.23e-11
LTINVTPALQSEIEQAAGFVDK	2xiTRAQ4plex [N-Term; K22]	1	1	4	17207	ASTEI07206-PA	0	2632.44	Unique	44	85.3	31.2	63.5	0.95	-0.5	0.53	-1.45	-0.42	1.03	8.69774	High	0	3.89e-08	77.69	High	0	3.45e-09
DDMHDPSGENSENLCALCR	1xiTRAQ4plex [N-Term]; 2xMethylthio [C15; C18]	1	1	4	20347	ASTEI10347-PA	0	2341.91	Unique	78.3	295.4	57.9	53.1	1.92	-0.44	-0.56	-2.35	-2.47	-0.12	8.68796	High	0	2.34e-12	74.98	High	0	1.05e-11
AGVDPADVNEVILGQALTAGQGQNPAR	1xiTRAQ4plex [N-Term]	1	1	4	15767	ASTEI05767-PA	0	2805.46	Unique	29.5	20.8	18.5	33.4	-0.51	-0.67	0.18	-0.17	0.69	0.85	8.68565	High	0	6.33e-12	93.88	High	0	4.72e-11
VVAADPEPYCIVAPETVIHCEGNPIK	2xiTRAQ4plex [N-Term; K26]; 2xMethylthio [C10; C20]	1	1	6	12223	ASTEI02223-PA	0	3144.55	Unique	32.2	50.6	154.8	36.6	0.65	2.27	0.19	1.61	-0.47	-2.08	8.68367	High	0	5.69e-10	86.97	High	0	6.04e-11
QHLLSQDLPEDWDKEPVK	3xiTRAQ4plex [N-Term; K14; K18]	1	1	12	12302	ASTEI02302-PA	1	2609.39	Unique	665.7	183.6	314.6	365.9	-1.86	-1.08	-0.86	0.78	0.99	0.22	8.68222	High	0	1.31e-08	43.78	High	0	3.92e-07
NLLLLFQQYNIHQPHPDEK	2xiTRAQ4plex [N-Term; K19]	1	1	2	20701	ASTEI10701-PA	0	2635.42	Unique	24.9	32.2	47.5	25.8	0.37	0.93	0.05	0.56	-0.32	-0.88	8.67948	High	0	3.05e-11	41.25	High	0	2.56e-10
NLAIEATFINHNFSQQVLK	2xiTRAQ4plex [N-Term; K19]	1	1	6	14348	ASTEI04348-PA	0	2475.36	Unique	50.4	113	346.6	73.3	1.17	2.78	0.54	1.62	-0.63	-2.24	8.67517	High	0	4e-10	79.59	High	0	5.41e-11
ETPEQLWAAAAYNVNHHLK	2xiTRAQ4plex [N-Term; K19]	1	1	2	13675	ASTEI03675-PA	0	2480.29	Unique	58.7	63.4	57.3	43.3	0.11	-0.03	-0.44	-0.15	-0.55	-0.4	8.66934	High	0	2.51e-08	32.45	High	0	1.93e-08
VEDMAELTCLNEASVLHNIK	2xiTRAQ4plex [N-Term; K20]; 1xMethylthio [C9]	1	1	4	11432	ASTEI01432-PA	0	2563.28	Unique	256.6	191.8	130.1	46.6	-0.42	-0.98	-2.46	-0.56	-2.04	-1.48	8.66686	High	0	6.91e-11	83.13	High	0	1.1e-11
IPTVHPNVNYDDCVEFLK	2xiTRAQ4plex [N-Term; K18]; 1xMethylthio [C13]	1	1	30	11158	ASTEI01158-PA	0	2437.21	Unique	735.7	2399.4	287.7	324.6	1.71	-1.35	-1.18	-3.06	-2.89	0.17	8.66272	High	0	1.03e-09	74.75	High	0	4.99e-11
KLEADINELEIALDHANK	3xiTRAQ4plex [N-Term; K1; K18]	1	1	24	18310	ASTEI08310-PA	1	2468.37	Unique	186.4	209	351	814.1	0.16	0.91	2.13	0.75	1.96	1.21	8.66221	High	0	4.1e-14	107.5	High	0	1.45e-08
DELQAALEEAEAALEQEENK	2xiTRAQ4plex [N-Term; K20]	1	1	4	18310	ASTEI08310-PA	0	2518.24	Unique	221.3	76.9	23	110.6	-1.52	-3.27	-1	-1.74	0.52	2.27	8.6581	High	0	9.37e-10	63.27	High	0	3.46e-10
NSPLVTELSLYDIVHTPGVAADLSHIETQSK	2xiTRAQ4plex [N-Term; K31]	1	1	10	18719	ASTEI08719-PA	0	3622.92	Unique	16.4	55.6	33.5	29.3	1.76	1.03	0.83	-0.73	-0.93	-0.19	8.65782	High	0	6.46e-09	31.81	High	0	5.79e-08
DLHGETPYLVMFGPDICGPGTK	2xiTRAQ4plex [N-Term; K22]; 1xMethylthio [C17]	1	1	24	13698	ASTEI03698-PA	0	2681.3	Unique	481.2	313	336.7	478.5	-0.62	-0.52	-0.01	0.11	0.61	0.51	8.65287	High	0	1.17e-08	76.57	High	1.37e-05	1.17e-05
LPVIDPVTGNVLYILTHK	2xiTRAQ4plex [N-Term; K18]	1	1	2	13640	ASTEI03640-PA	0	2280.36	Unique	121.1	28.4	35.6	15.6	-2.09	-1.77	-2.96	0.33	-0.86	-1.19	8.6506	High	0	5.44e-12	86.57	High	0	3.13e-10
FPAVGEANIQATAQQLGISAGR	1xiTRAQ4plex [N-Term]	1	1	6	20505	ASTEI10505-PA	0	2343.25	Unique	108.3	65.4	109.3	84.4	-0.73	0.01	-0.36	0.74	0.37	-0.37	8.64981	High	0	8.58e-10	139.67	High	0	5.45e-11
QDLETFLANDPDFHNETPIHFLSHK	2xiTRAQ4plex [N-Term; K25]	1	1	8	19203	ASTEI09203-PA	0	3253.62	Unique	82	207	29.6	90.6	1.34	-1.47	0.14	-2.81	-1.19	1.61	8.6361	High	0	1.1e-11	66.53	High	0	9.14e-10
EAFVTADEFGHDLEHVEVLQR	1xiTRAQ4plex [N-Term]	1	1	4	12282	ASTEI02282-PA	0	2585.28	Unique	98.4	92	83.5	87.1	-0.1	-0.24	-0.18	-0.14	-0.08	0.06	8.63374	High	0	5.69e-10	48.52	High	0	4.05e-11
DGVVHTTPLPDFGGLHPDPNLTYAK	2xiTRAQ4plex [N-Term; K25]	1	1	4	16837	ASTEI06836-PA	0	2949.53	Unique	32.2	33.4	9.5	61.4	0.05	-1.76	0.93	-1.81	0.88	2.69	8.63073	High	0	2.47e-11	71.43	High	0	3.91e-11
ALMLQGVDVLADAVAVTMGPK	2xiTRAQ4plex [N-Term; K21]	1	1	110	18224	ASTEI08224-PA	0	2387.33	Unique	893.9	1299.9	1489.1	1646.1	0.54	0.74	0.88	0.2	0.34	0.14	8.62925	High	0	2.93e-10	137.91	High	0	4.94e-11
VSEGDTNFAIQHLQIFR	1xiTRAQ4plex [N-Term]	1	1	10	20328	ASTEI10328-PA	0	2119.11	Unique	2120.9	647.5	292.8	572	-1.71	-2.86	-1.89	-1.14	-0.18	0.97	8.62573	High	0	5.28e-10	111.35	High	0	2.59e-12
DIVTSQGQIIGAVVAETESIAK	2xiTRAQ4plex [N-Term; K22]	1	1	4	17692	ASTEI07692-PA	0	2517.4	Unique	26.2	81	10.6	16.4	1.63	-1.3	-0.67	-2.93	-2.3	0.63	8.62315	High	0	8e-11	80.9	High	0	1.37e-11
WGTESQVSHVSTGGGASLELLEGK	2xiTRAQ4plex [N-Term; K24]	1	1	2	15047	ASTEI05047-PA	0	2717.4	Unique	20.7	69.4	23.1	89.1	1.75	0.16	2.11	-1.59	0.36	1.95	8.61585	High	0	1.66e-12	72.27	High	0	2.03e-13
SGDAAIVNLVPSKPLCVESFQEFPPLGR	2xiTRAQ4plex [N-Term; K13]; 1xMethylthio [C16]	2	2	168	11359; 19324	ASTEI01359-PA; ASTEI09324-PA	0	3304.73	Not Unique	96.8	388.5	1434.7	210.7	2	3.89	1.12	1.88	-0.88	-2.77	8.61492	High	0	9.47e-11	68.64	High	0	2.86e-09
SGPFGQIFRPDNFVFGQSGAGNNWAK	2xiTRAQ4plex [N-Term; K26]	1	1	48	16416	ASTEI06416-PA	0	3086.55	Unique	505.8	797.5	833.3	218.9	0.66	0.72	-1.21	0.06	-1.87	-1.93	8.61476	High	0	4.77e-10	73.98	High	0	1.26e-11
ALGGIVLTASHNPGGPENDFGIK	2xiTRAQ4plex [N-Term; K23]	1	1	4	16837	ASTEI06836-PA	0	2552.37	Unique	34.5	55.3	13.6	111.9	0.68	-1.34	1.7	-2.02	1.02	3.04	8.61145	High	0	8.35e-12	88.48	High	0	1.4e-11
SAGNLESQLTEAQQLLEEETR	1xiTRAQ4plex [N-Term]	1	1	12	11433	ASTEI01433-PA	0	2490.24	Unique	100.2	259.6	183	220.3	1.37	0.87	1.14	-0.5	-0.24	0.27	8.60498	High	0	3.94e-10	121.93	High	0	1.07e-12
KEQVEEAQADLEAFIK	3xiTRAQ4plex [N-Term; K1; K16]	1	1	4	12087	ASTEI02087-PA	1	2280.24	Unique	63.3	54.8	117.1	71.4	-0.21	0.89	0.17	1.1	0.38	-0.71	8.60226	High	0	5.56e-10	79.6	High	0	8.07e-10
SITTVLGDNLNTFPGYVATELHAR	1xiTRAQ4plex [N-Term]	1	1	42	20045	ASTEI10045-PA	0	2733.43	Unique	277.5	312	270.9	341.7	0.17	-0.03	0.3	-0.2	0.13	0.33	8.60167	High	0	8.34e-11	99.74	High	0	4.68e-10
DGVQNTPLTPYMDQELLLHK	2xiTRAQ4plex [N-Term; K20]	1	1	2	10644	ASTEI00644-PA	0	2600.36	Unique	47	130.7	122.7	74.3	1.48	1.38	0.66	-0.09	-0.81	-0.72	8.60039	High	0	5.01e-11	79.24	High	0	1.64e-10
TAGSVLGQGATALLTDWNK	2xiTRAQ4plex [N-Term; K19]	1	1	6	10114	ASTEI00114-PA	0	2191.2	Unique	578.6	293.6	226.9	334.3	-0.98	-1.35	-0.79	-0.37	0.19	0.56	8.59457	High	0	1.24e-08	69.12	High	0	5.05e-09
VAILVDDMADTCGTICHAADK	2xiTRAQ4plex [N-Term; K21]; 2xMethylthio [C12; C16]	1	1	6	20368	ASTEI10368-PA	0	2542.17	Unique	19.1	62.6	94.9	32	1.71	2.31	0.74	0.6	-0.97	-1.57	8.58809	High	0	5.67e-14	108.52	High	0	7.96e-13
ASETGSELSQSVSSLDRDDSVIMAETHR	1xiTRAQ4plex [N-Term]	1	1	2	16191	ASTEI06191-PA	1	3151.49	Unique	5.7	4.4	7.9	9.9	-0.35	0.48	0.8	0.84	1.16	0.32	8.58554	High	0	7.09e-08	45.21	High	0	1.56e-07
DCSLSPDDSCCYNCNQSGHLAR	1xiTRAQ4plex [N-Term]; 4xMethylthio [C2; C10; C11; C14]	1	1	10	11829	ASTEI01829-PA	0	2715.96	Unique	196	182	468.5	152.1	-0.11	1.26	-0.37	1.36	-0.26	-1.62	8.5825	High	0	4.48e-12	80.94	High	0	1.68e-12
VAMQDATAQMAMLQFISSGLK	2xiTRAQ4plex [N-Term; K21]	1	1	38	20416	ASTEI10416-PA	0	2529.31	Unique	818.8	1169.9	389.2	298.6	0.51	-1.07	-1.46	-1.59	-1.97	-0.38	8.58097	High	0	5.82e-10	128.42	High	0	4.89e-11
AVFDIYESLAGHTIDDAIKR	2xiTRAQ4plex [N-Term; K19]	1	1	10	21406	ASTEI11406-PA	1	2522.35	Unique	160.3	68.3	225.2	115	-1.23	0.49	-0.48	1.72	0.75	-0.97	8.57816	High	0	6.5e-10	64.71	High	0	5.02e-09
ILPHQQNTGGFFVALLQK	2xiTRAQ4plex [N-Term; K18]	1	1	4	17957	ASTEI07957-PA	0	2299.32	Unique	107.3	84.9	132.1	88.7	-0.34	0.3	-0.27	0.64	0.06	-0.57	8.57147	High	0	3.1e-10	57.86	High	0	8.31e-11
YDQAISEYDAAIEHCPTYEASDR	1xiTRAQ4plex [N-Term]; 1xMethylthio [C15]	1	1	2	13844	ASTEI03844-PA	0	2837.22	Unique	13.1	85.3	76.6	27	2.7	2.55	1.05	-0.15	-1.66	-1.5	8.56619	High	0	8.31e-14	84.66	High	0	3.09e-12
ELLSVLEEAGQQPTVELIEMAK	2xiTRAQ4plex [N-Term; K22]	1	1	12	16121	ASTEI06121-PA	0	2715.47	Unique	50.2	87.1	183.5	58.5	0.8	1.87	0.22	1.08	-0.57	-1.65	8.55606	High	0	1e-09	89.03	High	0	1.11e-09
VETGVLKPGTVVVFAPVNLTTEVK	3xiTRAQ4plex [N-Term; K7; K24]	1	1	32	11359	ASTEI01359-PA	0	2929.73	Unique	240.9	311	742.8	346.3	0.37	1.62	0.52	1.26	0.16	-1.1	8.55206	High	0	2.17e-11	71.27	High	0	1.53e-11
FAHVDGDHLTLLNVYHAFK	2xiTRAQ4plex [N-Term; K19]	1	1	2	15654	ASTEI05654-PA	0	2485.32	Unique	46.8	20.1	65.1	54.7	-1.22	0.48	0.23	1.69	1.44	-0.25	8.5496	High	0	4.61e-08	37.03	High	0	1.09e-07
ALGTQVAVNAHQWLDQSER	1xiTRAQ4plex [N-Term]	1	1	6	11731	ASTEI01731-PA	0	2267.16	Unique	252.9	123.8	257	165.6	-1.03	0.02	-0.61	1.05	0.42	-0.63	8.54279	High	0	5.12e-11	82.85	High	0	3.07e-09
SYTSNVVATGYGTHLALPLLR	1xiTRAQ4plex [N-Term]	1	1	6	16464	ASTEI06463-PA	0	2377.3	Unique	196.9	185.7	336.6	288.6	-0.08	0.77	0.55	0.86	0.64	-0.22	8.54246	High	0	1.48e-12	74.26	High	0	3.91e-12
EHTLYDSEEAIHEVLNETFK	2xiTRAQ4plex [N-Term; K20]	1	1	4	14035	ASTEI04035-PA	0	2692.33	Unique	59.6	57.7	79.4	73	-0.04	0.41	0.29	0.46	0.34	-0.12	8.54153	High	0	5e-08	44.1	High	0	2.41e-09
FVFPTDEELAQTTNLQDVHIR	1xiTRAQ4plex [N-Term]	1	1	4	16017	ASTEI06017-PA	0	2617.34	Unique	58	33.4	117.9	62.9	-0.79	1.02	0.12	1.82	0.91	-0.91	8.53934	High	0	1.35e-07	109.52	High	0	6.87e-10
VALVEGPTPIQELSLDDDVLPPGLNHLR	1xiTRAQ4plex [N-Term]	1	1	5	18124	ASTEI08124-PA	0	3151.71	Unique	26.9	41.6	80	23.7	0.63	1.57	-0.18	0.94	-0.81	-1.75	8.53904	High	0	1.3e-11	88.96	High	0	1.68e-10
YSGVSADSETALQAATAHSK	2xiTRAQ4plex [N-Term; K20]	1	1	6	20793	ASTEI10793-PA	0	2282.15	Unique	96.3	54	130.8	97.9	-0.83	0.44	0.02	1.27	0.86	-0.42	8.53477	High	0	5.81e-12	82.72	High	0	4.16e-10
QYGVPVIADGGIQSIGHIVK	2xiTRAQ4plex [N-Term; K20]	1	1	6	15639	ASTEI05639-PA	0	2339.33	Unique	73.9	41.8	94.6	66.7	-0.82	0.36	-0.15	1.18	0.68	-0.5	8.53331	High	0	3.92e-09	95.25	High	0	1.55e-09
EELGLIEQAYDNPHEALSR	1xiTRAQ4plex [N-Term]	1	1	2	14616	ASTEI04616-PA	0	2328.16	Unique	51.1	85.5	94.6	70.5	0.74	0.89	0.46	0.15	-0.28	-0.42	8.53157	High	0	2.43e-11	70.15	High	0	3.28e-11
LAVASATDGLCHSFQSFNTCYK	2xiTRAQ4plex [N-Term; K22]; 2xMethylthio [C11; C20]	1	1	10	13504	ASTEI03504-PA	0	2743.26	Unique	95.1	374.3	156.1	59.9	1.98	0.72	-0.67	-1.26	-2.64	-1.38	8.53024	High	0	6.43e-11	77.81	High	0	4.6e-12
APLYMYIFSHQGELNK	2xiTRAQ4plex [N-Term; K16]	1	1	24	20045	ASTEI10045-PA	0	2199.15	Unique	2284	1107.2	926.9	904	-1.04	-1.3	-1.34	-0.26	-0.29	-0.04	8.52712	High	0	2.15e-08	80.81	High	0	1e-08
LPSLDFADLTSQMHK	2xiTRAQ4plex [N-Term; K15]; 1xOxidation [M13]	1	1	6	15989	ASTEI05989-PA	0	2007.05	Unique	514.6	300.2	340.5	138.1	-0.78	-0.6	-1.9	0.18	-1.12	-1.3	8.52553	High	0	8.15e-10	96.1	High	0	6.2e-07
THGLEEDAAQMAEEFAAEGK	2xiTRAQ4plex [N-Term; K20]	1	1	4	17897	ASTEI07897-PA	0	2422.14	Unique	85.2	166.4	98.4	101.4	0.97	0.21	0.25	-0.76	-0.72	0.04	8.52434	High	0	3.76e-10	59.52	High	0	1.83e-09
VKVPEPEVEEAEDPEVAEIADK	3xiTRAQ4plex [N-Term; K2; K22]	1	1	2	12453	ASTEI02453-PA	1	2854.49	Unique	43.7	33.3	61	63.3	-0.39	0.48	0.54	0.87	0.93	0.05	8.52425	High	0	1.89e-09	59.63	High	0	6.84e-10
LLANCEIKPVTNQVECNPGINQR	2xiTRAQ4plex [N-Term; K8]; 2xMethylthio [C5; C16]	1	1	4	15819	ASTEI05819-PA	0	2933.47	Unique	105.2	484.4	210.1	59.1	2.2	1	-0.83	-1.21	-3.03	-1.83	8.52266	High	0	2.29e-11	75.43	High	0	1.35e-10
GNIVNVSSVAGTNSFHNALSYCVSK	2xiTRAQ4plex [N-Term; K25]; 1xMethylthio [C22]	1	1	2	15069	ASTEI05069-PA	0	2902.44	Unique	44.7	78	11.3	15.5	0.8	-1.98	-1.53	-2.79	-2.34	0.45	8.52191	High	0	2.22e-08	66.41	High	0	1.36e-09
ISIWTANYENHAAVMHIGK	2xiTRAQ4plex [N-Term; K19]	1	1	4	12726	ASTEI02726-PA	0	2443.28	Unique	198.5	86.2	229.6	64.7	-1.2	0.21	-1.62	1.41	-0.41	-1.83	8.52144	High	0	1.1e-08	55.31	High	0	1.8e-10
AYHEQLSVAEITNACFEPANQMVK	2xiTRAQ4plex [N-Term; K24]; 1xMethylthio [C15]; 1xOxidation [M22]	1	2	12	21367	ASTEI11367-PA	0	3043.46	Unique	82.9	70.8	83.4	70.1	-0.23	0.01	-0.24	0.24	-0.01	-0.25	8.51237	High	0	3.17e-11	72.45	High	0	3.45e-12
VEQIAAIAQELNTLEYHDCASVNAR	1xiTRAQ4plex [N-Term]; 1xMethylthio [C19]	1	1	10	15722	ASTEI05722-PA	0	2948.44	Unique	108.5	112.6	113.8	89	0.05	0.07	-0.29	0.01	-0.34	-0.35	8.51226	High	0	2.78e-12	79.89	High	0	2.7e-13
DNVPFHSVMFPASLLAADK	2xiTRAQ4plex [N-Term; K19]	1	1	10	17715	ASTEI07715-PA	0	2347.24	Unique	129.7	146.4	315.2	119.1	0.17	1.28	-0.12	1.11	-0.3	-1.4	8.51199	High	0	1.27e-09	57.92	High	1.37e-05	0.000173
AADSLEEFLYNHSYPVTSIHGDR	1xiTRAQ4plex [N-Term]	1	1	2	13327	ASTEI03327-PA	0	2765.33	No Quan Values											8.51182	High	0	2.95e-09	47.27	High	0	2.13e-08
LTSPASLQPSVVHITGPLIR	1xiTRAQ4plex [N-Term]	1	1	2	13100	ASTEI03100-PA	0	2230.3	Unique	91	158	252.3	112.3	0.8	1.47	0.3	0.68	-0.49	-1.17	8.51026	High	0	3.47e-06	57.85	High	0	5.11e-07
ETYDEIGLNPADVVYVEAHGTGTK	2xiTRAQ4plex [N-Term; K24]	1	1	2	15210	ASTEI05210-PA	0	2866.43	Unique	25.8	24	15.4	54.7	-0.11	-0.74	1.09	-0.64	1.19	1.83	8.5102	High	0	4.15e-11	77.95	High	0	5.58e-11
TDPNYPAGFMDVINIHK	2xiTRAQ4plex [N-Term; K17]	1	1	30	14628	ASTEI04628-PA	0	2220.14	Unique	1363.4	535.7	1141.2	799.3	-1.35	-0.26	-0.77	1.09	0.58	-0.51	8.51014	High	0	3.6e-11	79.62	High	0	3.6e-09
MSATFIGNSTAIQELFKR	2xiTRAQ4plex [N-Term; K17]	1	1	6	16416	ASTEI06416-PA	1	2302.25	Unique	55.3	210.8	74.4	108	1.93	0.43	0.97	-1.5	-0.96	0.54	8.50683	High	0	7.9e-11	73.04	High	0	8.44e-10
LYPWGVVEVENPDHCDFIK	2xiTRAQ4plex [N-Term; K19]; 1xMethylthio [C15]	1	1	2	14122	ASTEI04122-PA	0	2594.27	Unique	29.5	70.9	231.7	43.2	1.26	2.97	0.55	1.71	-0.72	-2.42	8.50593	High	0	4.56e-10	75.02	High	0	1.4e-10
LVDPGSPFLELSALAAHEMYGK	2xiTRAQ4plex [N-Term; K22]	1	1	6	13146	ASTEI03146-PA	0	2633.39	Unique	40.6	63.3	125.6	30.4	0.64	1.63	-0.42	0.99	-1.06	-2.05	8.50576	High	0	1.13e-11	76.8	High	0	1.1e-10
YYDFLSAYSAVNQGHCHPK	2xiTRAQ4plex [N-Term; K19]; 1xMethylthio [C16]	1	1	4	18087	ASTEI08087-PA	0	2534.18	Unique	489	90.5	103.6	122.9	-2.43	-2.24	-1.99	0.19	0.44	0.25	8.50244	High	0	2.49e-11	52.61	High	0	9.54e-11
RNNDVTPFEDATLLEHLAK	2xiTRAQ4plex [N-Term; K19]	1	1	4	13328	ASTEI03328-PA	1	2471.31	No Quan Values											8.50224	High	0	4.85e-09	42.57	High	0	1.93e-07
HSIAPEVHPDEQLPFDEHDFVAHFQR	1xiTRAQ4plex [N-Term]	1	1	8	14409	ASTEI04409-PA	0	3241.56	Unique	53.2	220.6	81.7	84.7	2.05	0.62	0.67	-1.43	-1.38	0.05	8.49798	High	0	1.48e-07	37.13	High	0	8.69e-08
SPLPEEEPAIDNLDVDHGFFER	1xiTRAQ4plex [N-Term]	1	1	4	17197	ASTEI071953-PA	0	2670.28	Unique	27.4	228.6	35.1	106.6	3.06	0.36	1.96	-2.7	-1.1	1.6	8.49491	High	0	2.89e-13	72.8	High	0	3.1e-11
LHEEPAENLTDIDDVVTMAASK	2xiTRAQ4plex [N-Term; K22]	1	1	4	11456	ASTEI01456-PA	0	2686.35	Unique	39.4	42.9	21.4	70.9	0.12	-0.88	0.85	-1	0.73	1.73	8.49341	High	0	1.39e-11	80.66	High	0	3.71e-11
LGHVVMGTQPLSPYQQLVEK	2xiTRAQ4plex [N-Term; K20]	1	1	7	12606	ASTEI02606-PA	0	2512.38	Unique	196.3	148.9	171.7	130	-0.4	-0.19	-0.59	0.21	-0.2	-0.4	8.48876	High	0	1.73e-08	55.33	High	0	3.73e-09
LKIPPPINQFTQTVDKPTAQQVMK	4xiTRAQ4plex [N-Term; K2; K16; K24]	1	1	22	16347	ASTEI06346-PA	1	3298.9	Unique	175.8	35.6	486.9	67.3	-2.3	1.47	-1.39	3.77	0.92	-2.86	8.48731	High	0	4.5e-06	46.08	High	0	8.06e-09
IPAGGLTEPTNEPEALLVAHTDK	2xiTRAQ4plex [N-Term; K23]	1	1	2	13500	ASTEI03500-PA	0	2661.43	Unique	21.4	19.7	47.2	42.8	-0.12	1.14	1	1.26	1.12	-0.14	8.48491	High	0	3.17e-11	71.69	High	0	2.07e-09
LAQSALMQGNHQVVEMCYQR	1xiTRAQ4plex [N-Term]; 1xMethylthio [C17]	1	1	2	17897	ASTEI07897-PA	0	2496.17	Unique	114.3	240.9	250.5	63.3	1.08	1.13	-0.85	0.06	-1.93	-1.99	8.48154	High	0	2.07e-10	69.43	High	0	3.56e-11
NVPLFQANPAWDAVQLKPDSR	2xiTRAQ4plex [N-Term; K17]	1	1	4	18262	ASTEI08262-PA	0	2654.43	Unique	74.2	48	221.7	94.2	-0.63	1.58	0.34	2.21	0.97	-1.24	8.48111	High	0	5.44e-13	61.72	High	0	4.64e-11
WQVIDTPGILDHPLEER	1xiTRAQ4plex [N-Term]	1	1	6	12556	ASTEI02556-PA	0	2162.14	Unique	226.4	117.8	285.1	171.4	-0.94	0.33	-0.4	1.28	0.54	-0.73	8.48091	High	0	1.48e-12	62	High	0	3.12e-10
QALLNIAEDTPLFVNQELSR	1xiTRAQ4plex [N-Term]	1	1	2	18780	ASTEI08780-PA	0	2415.3	Unique	15.7	77	50.4	21.4	2.29	1.68	0.45	-0.61	-1.84	-1.23	8.47571	High	0	1.57e-09	49.16	High	0	3.76e-10
QLDGATAEHLYSGLQEALAANAPSLLPAGVTVR	1xiTRAQ4plex [N-Term]	1	1	7	18739	ASTEI08739-PA	0	3477.85	Unique	92.8	5	4.2	3.2	-4.2	-4.47	-4.86	-0.26	-0.66	-0.39	8.47422	High	0	6.04e-13	91.82	High	0	7.25e-12
VYVRPNAFQQATFALEAGVK	2xiTRAQ4plex [N-Term; K20]	1	1	2	20352	ASTEI10352-PA	0	2497.38	No Quan Values											8.47407	High	0	1.78e-09	29.86	High	0	4.14e-09
ALVAIGTHDLDTLQGPFTYDAKPPK	3xiTRAQ4plex [N-Term; K22; K25]	1	1	6	19345	ASTEI09345-PA	0	3100.7	Unique	14.7	49.3	68.7	41.3	1.75	2.23	1.49	0.48	-0.25	-0.73	8.47184	High	0	2.19e-07	51.42	High	0	2.76e-10
AVEVLEMYLTDAPYVAGHK	2xiTRAQ4plex [N-Term; K19]	1	1	10	18703	ASTEI08703-PA	0	2394.26	Unique	230.6	151.7	88.1	184	-0.6	-1.39	-0.33	-0.78	0.28	1.06	8.47018	High	0	4.96e-11	68.43	High	0	4.11e-11
SLATVVAHEIAHSWTGNLVTNR	1xiTRAQ4plex [N-Term]	1	1	8	19762	ASTEI09762-PA	0	2520.34	Unique	36.6	89.9	78.5	51.9	1.3	1.1	0.51	-0.2	-0.79	-0.6	8.46856	High	0	3.11e-10	68.75	High	0	1.27e-10
IVGSSEGATAAAVAAVLLSSSTDPQGLK	2xiTRAQ4plex [N-Term; K28]	1	1	8	16266	ASTEI06266-PA	0	2888.58	Unique	19.8	26.2	29	22.1	0.4	0.55	0.16	0.15	-0.24	-0.39	8.46626	High	0	1.68e-08	69.4	High	0	9.07e-09
TADVKPIDVAAIEHDQSEQLAELK	3xiTRAQ4plex [N-Term; K5; K24]	1	1	4	17139	ASTEI07139-PA	0	3052.65	Unique	16.8	24.8	91.8	49.4	0.56	2.45	1.56	1.89	0.99	-0.89	8.46464	High	0	5.62e-14	55.87	High	0	8.7e-12
QGVIQGFTGVTQAYEAPDTPDLR	1xiTRAQ4plex [N-Term]	1	1	4	20554	ASTEI10554-PA	0	2607.32	Unique	16.1	32.6	19.9	31.2	1.02	0.31	0.95	-0.71	-0.06	0.65	8.4644	High	0	5.63e-09	85.97	High	0	2.85e-10
GCSNDEVLAVLAHELGHWK	2xiTRAQ4plex [N-Term; K19]; 1xMethylthio [C2]	1	1	4	14882	ASTEI04882-PA	0	2412.2	Unique	40.3	23.3	25.2	13.2	-0.79	-0.68	-1.61	0.11	-0.82	-0.93	8.46402	High	0	2.42e-10	39.63	High	0	1.56e-07
LEAELASHEPAIQAVQEAGEK	2xiTRAQ4plex [N-Term; K21]	1	1	6	12282	ASTEI02282-PA	0	2508.32	Unique	270.2	95.8	97.6	71.5	-1.5	-1.47	-1.92	0.03	-0.42	-0.45	8.46393	High	0	1.52e-08	88.4	High	0	3.69e-10
IGQLGLGVAVIGGVVNSALYNVDGGHR	1xiTRAQ4plex [N-Term]	1	1	6	19998	ASTEI09998-PA	0	2779.53	Unique	23.7	20.8	19	20.1	-0.19	-0.32	-0.24	-0.13	-0.05	0.08	8.46273	High	0	9.04e-11	81.28	High	0	8.45e-10
GGADKPDGAPTFSFLSTLGAAAGAK	3xiTRAQ4plex [N-Term; K5; K25]	1	1	4	19495	ASTEI09495-PA	0	2739.47	Unique	39.8	35.9	96.2	36	-0.15	1.27	-0.14	1.42	0	-1.42	8.46154	High	0	4.17e-09	73.29	High	0	3.53e-09
SSTEALGFLTDLYAATADQQVIR	1xiTRAQ4plex [N-Term]	1	1	6	14385	ASTEI04385-PA	0	2614.35	Unique	22.6	59.2	21.5	32.2	1.39	-0.07	0.51	-1.46	-0.88	0.58	8.45921	High	0	2.9e-10	64.69	High	0	5.28e-08
YEDNNNNGVAHFLEHMAFK	2xiTRAQ4plex [N-Term; K19]	1	1	4	13504	ASTEI03504-PA	0	2538.21	Unique	110.8	200.1	128.1	193.8	0.85	0.21	0.81	-0.64	-0.05	0.6	8.45903	High	0	2.3e-07	58.61	High	0	2.66e-08
SELQEFEALLQLHQK	2xiTRAQ4plex [N-Term; K15]	1	1	4	16527	ASTEI06527-PA	0	2101.15	Unique	86.1	183.5	232.1	144.8	1.09	1.43	0.75	0.34	-0.34	-0.68	8.45848	High	0	5.61e-12	71.13	High	0	2.72e-11
YGLPVNFQAILIHPNK	2xiTRAQ4plex [N-Term; K16]	1	1	10	18520	ASTEI08520-PA	0	2112.22	Unique	184.3	829.5	325.4	205	2.17	0.82	0.15	-1.35	-2.02	-0.67	8.45153	High	0	1.12e-10	65.91	High	0	3.02e-09
DVMPEVNAVLAHMK	2xiTRAQ4plex [N-Term; K14]	1	1	6	20623	ASTEI10623-PA	0	1841.99	Unique	692.2	195.6	95.1	225.5	-1.82	-2.86	-1.62	-1.04	0.21	1.25	8.45009	High	0	8.49e-11	84.82	High	0	4.63e-11
AMVLRPQTSDGAVGMDCASQTAK	2xiTRAQ4plex [N-Term; K23]; 1xMethylthio [C17]	1	1	2	20968	ASTEI10968-PA	0	2671.29	Unique	92.6	169.3	140.5	87.4	0.87	0.6	-0.08	-0.27	-0.95	-0.69	8.44957	High	0	2.14e-08	47.3	High	0	3.02e-08
EAGFPPGVINVVPGYGDAGAALVDHPDVDK	2xiTRAQ4plex [N-Term; K30]	1	1	8	17414	ASTEI07414-PA	0	3264.68	Unique	25.6	60.7	30.6	52.1	1.24	0.26	1.02	-0.99	-0.22	0.77	8.44749	High	0	1.1e-11	84.93	High	0	1.09e-09
MADALVDQEDDEAQEQLMDIYDR	1xiTRAQ4plex [N-Term]	1	1	4	13205	ASTEI03205-PA	0	2857.26	Unique	15.6	24.3	34.1	34.1	0.65	1.13	1.13	0.49	0.49	0	8.44678	High	0	1.04e-10	105.89	High	0	1.37e-10
ADKDNGVATEEDAAAVEGGEPK	3xiTRAQ4plex [N-Term; K3; K22]	1	1	8	17536	ASTEI07536-PA	1	2605.3	Unique	9.7	23.1	134.2	38	1.25	3.79	1.97	2.54	0.72	-1.82	8.4455	High	0	3.37e-12	79.93	High	0	4.56e-11
IYEAPDIMNLSQWTLSHEISVK	2xiTRAQ4plex [N-Term; K22]	1	1	2	18249	ASTEI08249-PA	0	2862.49	Unique	92.4	37.5	103	45.6	-1.3	0.16	-1.02	1.46	0.28	-1.18	8.44367	High	0	6.34e-13	99.29	High	0	4.25e-12
VDFTNVDEAIAHCEK	2xiTRAQ4plex [N-Term; K15]; 1xMethylthio [C13]	1	1	10	16854	ASTEI06854-PA	0	2024.97	Unique	534.6	1040.2	463.6	237.8	0.96	-0.21	-1.17	-1.17	-2.13	-0.96	8.43874	High	0	2.04e-09	117.94	High	0	5.82e-09
QMVGIEGITYAGNHGLEILHPDGSK	2xiTRAQ4plex [N-Term; K25]	1	1	6	13043	ASTEI03043-PA	0	2924.52	Unique	266.3	72.5	44.3	150.7	-1.88	-2.59	-0.82	-0.71	1.06	1.77	8.43724	High	0	1.36e-08	60.66	High	0	4.31e-11
EEWPALKPTMPMGQMPVLEVDGK	3xiTRAQ4plex [N-Term; K7; K23]; 1xOxidation [M]	1	1	14	19484	ASTEI09484-PA	0	3031.57	Unique	99.1	438.9	70.6	218.1	2.15	-0.49	1.14	-2.64	-1.01	1.63	8.43143	High	0	2.06e-09	57.33	High	0	9.97e-09
TLSGETLTISTVGEVIKPHTVK	3xiTRAQ4plex [N-Term; K17; K22]	1	1	2	16881	ASTEI06881-PA	0	2742.6	Unique	13.6	21.9	25.2	18.2	0.68	0.89	0.42	0.2	-0.26	-0.47	8.43063	High	0	2.26e-07	33.04	High	0	1.47e-07
NVGESLAAGGGNVGGNQGPNR	1xiTRAQ4plex [N-Term]	1	1	6	14136	ASTEI04136-PA	0	2069.02	Unique	114.9	94.3	274.9	120	-0.28	1.26	0.06	1.54	0.35	-1.2	8.42696	High	0	3.4e-12	115.22	High	0	1.39e-08
AEISDVANAIIDGADCVMLSGETAK	2xiTRAQ4plex [N-Term; K25]; 1xMethylthio [C16]	1	1	36	17469	ASTEI07469-PA	0	2827.38	Unique	171.6	421	174.8	154.4	1.29	0.03	-0.15	-1.27	-1.45	-0.18	8.42596	High	0	2.4e-08	109.13	High	0	2.77e-08
VGDGPFPTELHDEIGSLLQK	2xiTRAQ4plex [N-Term; K20]	1	1	4	13377	ASTEI03377-PA	0	2440.3	Unique	84.7	159.7	89.7	71.4	0.92	0.08	-0.25	-0.83	-1.16	-0.33	8.42289	High	0	4.95e-11	65.13	High	0	1.77e-09
QLALNALEAAVNHIK	2xiTRAQ4plex [N-Term; K15]	1	1	4	16755	ASTEI06755-PA	0	1893.12	Unique	12.9	5.8	17	13.2	-1.16	0.4	0.03	1.56	1.19	-0.37	8.42206	High	0	3.75e-12	85.01	High	0	5.79e-12
ENTEGEYSGIEHEIVDGVVQSIK	2xiTRAQ4plex [N-Term; K23]	1	1	10	13179	ASTEI03179-PA	0	2820.41	Unique	173.5	222.5	93.8	107.6	0.36	-0.89	-0.69	-1.25	-1.05	0.2	8.41334	High	0	8.46e-13	74.07	High	0	2.33e-12
TETINSITEPVHDIAFAPNVGR	1xiTRAQ4plex [N-Term]	1	1	2	18249	ASTEI08249-PA	0	2525.31	Unique	32.3	71.7	123.9	75.3	1.15	1.94	1.22	0.79	0.07	-0.72	8.40971	High	0	1.14e-10	59.51	High	0	1.2e-10
LEADINELEIALDHANK	2xiTRAQ4plex [N-Term; K17]	1	1	24	18310	ASTEI08310-PA	0	2196.18	Unique	289.5	272.7	312.8	916.6	-0.09	0.11	1.66	0.2	1.75	1.55	8.40884	High	0	1.16e-13	103.77	High	0	1.01e-07
LLLETQQAASTLMAHAAASGVR	1xiTRAQ4plex [N-Term]	1	1	2	14325	ASTEI04325-PA	0	2383.29	Unique	60.6	125.8	122.8	60.5	1.05	1.02	0	-0.03	-1.06	-1.02	8.40662	High	0	5.5e-11	77.24	High	0	3.54e-11
GFSDQSAAVAQLGLGHSYSR	1xiTRAQ4plex [N-Term]	1	1	5	15529	ASTEI055272-PA	0	2195.1	Unique	167.5	143.8	168.8	223.9	-0.22	0.01	0.42	0.23	0.64	0.41	8.40235	High	0	5.24e-13	83.83	High	0	3.39e-11
LVEPTFQEFYVHTDYK	2xiTRAQ4plex [N-Term; K16]	1	1	4	14697	ASTEI04697-PA	0	2304.18	Unique	189.3	587.1	347.8	184.5	1.63	0.88	-0.04	-0.76	-1.67	-0.91	8.40167	High	0	2.07e-10	74.34	High	0	1.21e-10
NSLSLDMMNSIHSNIVDNQHDTELR	1xiTRAQ4plex [N-Term]	1	1	2	19485	ASTEI09485-PA	0	3027.44	Unique	14.8	18.9	6.9	11.9	0.35	-1.11	-0.32	-1.46	-0.67	0.78	8.39809	High	0	1.64e-09	38.08	High	0	4.27e-09
NEDGTMLLAELQHSLTALGEK	2xiTRAQ4plex [N-Term; K21]	1	1	16	15524	ASTEI05524-PA	0	2558.34	Unique	509.9	214.5	151.7	337.8	-1.25	-1.75	-0.59	-0.5	0.66	1.15	8.39734	High	0	1.62e-12	80.7	High	0	6.9e-11
WEVIANYLNQHGTELGDMR	1xiTRAQ4plex [N-Term]	1	1	4	11448	ASTEI01448-PA	0	2390.17	Unique	513.9	178.7	505.9	210.6	-1.52	-0.02	-1.29	1.5	0.24	-1.26	8.39733	High	0	5.54e-12	56.28	High	0	1.54e-10
LSYNPATGAVSLLINQIGPGDEGEYTCK	2xiTRAQ4plex [N-Term; K28]; 1xMethylthio [C27]	1	1	2	11466	ASTEI01466-PA	0	3244.61	Unique	12.9	28.6	15.7	8.1	1.15	0.28	-0.67	-0.87	-1.82	-0.95	8.39629	High	0	1.13e-12	92.84	High	0	5.2e-12
IADWADLVTVHALPGQGILK	2xiTRAQ4plex [N-Term; K20]	1	1	10	17629	ASTEI07629-PA	0	2405.38	Unique	335.2	131.1	386.1	128.8	-1.35	0.2	-1.38	1.56	-0.03	-1.58	8.39327	High	0	8.36e-12	89.87	High	0	4.08e-08
TVLAVGPAPVVAVDSVTGHLK	2xiTRAQ4plex [N-Term; K21]	1	1	4	10815	ASTEI00815-PA	0	2318.37	Unique	53	61.4	178.9	109.9	0.21	1.75	1.05	1.54	0.84	-0.7	8.39026	High	0	4.13e-11	83.79	High	0	3.74e-09
MMEYGEGLTSEPTQTEDPQYMFLR	1xiTRAQ4plex [N-Term]	1	1	6	18990	ASTEI08990-PA	0	2997.34	Unique	31.1	66.6	71.6	40	1.1	1.2	0.36	0.1	-0.74	-0.84	8.3836	High	0	9.87e-10	81.45	High	0	3.63e-12
GVIYQLPADETYLIHTAAVQGK	2xiTRAQ4plex [N-Term; K22]	1	1	6	11231	ASTEI01231-PA	0	2675.47	Unique	127.6	174.1	131.5	202.6	0.45	0.04	0.67	-0.4	0.22	0.62	8.38282	High	0	4.09e-10	81.42	High	0	7.58e-10
ATGYGVALLAGLFGEHSK	2xiTRAQ4plex [N-Term; K18]	1	1	8	11642	ASTEI01642-PA	0	2079.15	Unique	97.7	139.9	191.9	86.4	0.52	0.97	-0.18	0.46	-0.69	-1.15	8.38195	High	0	1.05e-11	87.45	High	0	4.76e-12
TLSQDELAAAEHIER	1xiTRAQ4plex [N-Term]	1	1	4	10464	ASTEI00464-PA	0	1826.94	Unique	460.7	278.5	222.2	1186.3	-0.73	-1.05	1.36	-0.33	2.09	2.42	8.37458	High	0	1.11e-09	83.93	High	0	5.63e-10
AAGLNAITTYVEWSLHNPK	2xiTRAQ4plex [N-Term; K19]	1	1	14	15542	ASTEI05542-PA	0	2373.28	Unique	410.2	176.5	149.1	128.8	-1.22	-1.46	-1.67	-0.24	-0.45	-0.21	8.37008	High	0	1.64e-13	68.17	High	0	4.4e-10
SDEDWNIGNIVHTLTNR	1xiTRAQ4plex [N-Term]	1	1	24	19458	ASTEI09458-PA	0	2128.05	Unique	513.4	423.9	326.4	1435.2	-0.28	-0.65	1.48	-0.38	1.76	2.14	8.3688	High	0	7.36e-10	89.12	High	0	1.72e-09
QTIESLPIGVITIGSFLHPQHVGSPK	2xiTRAQ4plex [N-Term; K26]	1	1	18	12758	ASTEI02758-PA	0	3043.72	Unique	32.5	198.4	30	34.4	2.61	-0.12	0.08	-2.73	-2.53	0.2	8.36877	High	0	5.26e-10	56.92	High	0	2.58e-07
EDVQEVYIGNVCAAGLGQAPAR	1xiTRAQ4plex [N-Term]; 1xMethylthio [C12]	1	1	6	14235	ASTEI04235-PA	0	2450.19	Unique	33.6	91.6	91.6	87.6	1.45	1.45	1.38	0	-0.06	-0.06	8.36683	High	0	1.88e-10	129.76	High	0	5.49e-12
TEQGEQTAEQTEEMKQELEEQTNR	2xiTRAQ4plex [N-Term; K15]	1	1	2	15273	ASTEI05273-PA	1	3154.47	Unique	6.7	3.7	14.5	7.3	-0.87	1.11	0.13	1.98	0.99	-0.98	8.35555	High	0	2.56e-08	43.23	High	0	1.49e-08
VAPTGVIEETLVHIGNR	1xiTRAQ4plex [N-Term]	1	1	14	19419	ASTEI09419-PA	0	1949.09	Unique	882.2	1146.8	417.2	499.6	0.38	-1.08	-0.82	-1.46	-1.2	0.26	8.35315	High	0	3.82e-11	111.37	High	0	1.4e-09
AYHEQLSVAEITNACFEPANQMVK	2xiTRAQ4plex [N-Term; K24]; 1xMethylthio [C15]	1	2	20	21367	ASTEI11367-PA	0	3027.46	Unique	102.3	116.6	124.8	77.8	0.19	0.29	-0.4	0.1	-0.58	-0.68	8.35292	High	0	6.24e-12	80.61	High	0	1.06e-10
IDFSEYFDTVTHSLAR	1xiTRAQ4plex [N-Term]	1	1	12	12789	ASTEI02789-PA	0	2045.01	Unique	243.9	396.5	471.8	549.2	0.7	0.95	1.17	0.25	0.47	0.22	8.35231	High	0	4.6e-10	85.84	High	0	3.1e-09
QIEGNPDLFQACINTLTAEQK	2xiTRAQ4plex [N-Term; K21]; 1xMethylthio [C12]	1	1	24	10898	ASTEI00898-PA	0	2667.34	Unique	325.4	397.4	730.3	251.6	0.29	1.17	-0.37	0.88	-0.66	-1.54	8.34905	High	0	3.2e-10	115.4	High	0	1.36e-08
IVSLTDGSNLGPHQTGELYLR	1xiTRAQ4plex [N-Term]	1	1	6	17954	ASTEI07954-PA	0	2414.28	Unique	59.7	151.8	57.6	499.9	1.35	-0.05	3.07	-1.4	1.72	3.12	8.34814	High	0	4.26e-13	77.95	High	0	5.32e-11
NVYGFLDELASHETDHPSDEHFSYR	1xiTRAQ4plex [N-Term]	1	1	2	16754	ASTEI06754-PA	0	3109.4	Unique	9.9	12	33.9	25.6	0.28	1.78	1.37	1.49	1.09	-0.41	8.34646	High	0	1.38e-11	30.7	High	0	3.22e-10
MPLAESTEYGNSLFNVHVLK	2xiTRAQ4plex [N-Term; K20]	1	1	4	18990	ASTEI08990-PA	0	2537.33	Unique	71.9	44.8	68.3	30.9	-0.68	-0.07	-1.22	0.61	-0.54	-1.14	8.34317	High	0	4.23e-10	77.41	High	0	3.56e-09
AGKPVICATQMLESMIK	3xiTRAQ4plex [N-Term; K3; K17]; 1xMethylthio [C7]; 1xOxidation [M11]	1	1	2	17469	ASTEI07469-PA	0	2314.24	No Quan Values											8.34257	High	0	8.73e-08	40.85	High	0	2.56e-08
AAALGYEDPTNPSFEATTEMYHK	2xiTRAQ4plex [N-Term; K23]	1	1	4	10790	ASTEI00790-PA	0	2831.34	Unique	15.9	112.8	16.1	30.9	2.83	0.02	0.96	-2.81	-1.87	0.94	8.34138	High	0	6.49e-12	90.79	High	0	3.9e-12
DGTVPFWEYGGHAIASSENVR	1xiTRAQ4plex [N-Term]	1	1	2	20787	ASTEI10787-PA	0	2436.17	Unique	55.5	79.2	122.5	77.3	0.51	1.14	0.48	0.63	-0.04	-0.67	8.34099	High	0	1.01e-13	79.18	High	0	1.61e-11
HLAEQGFYNFHNWFDDR	1xiTRAQ4plex [N-Term]	1	1	2	11035	ASTEI01035-PA	0	2340.07	Unique	327.6	75.4	112.8	106.6	-2.12	-1.54	-1.62	0.58	0.5	-0.08	8.33828	High	0	3.25e-10	56.49	High	0	4.28e-09
MGEIQECNATIVNANHEAFK	2xiTRAQ4plex [N-Term; K20]; 1xMethylthio [C7]	1	1	2	15911	ASTEI05911-PA	0	2553.21	Unique	233.3	48.4	32.1	35.6	-2.27	-2.86	-2.71	-0.59	-0.44	0.15	8.33608	High	0	3.09e-10	80.47	High	0	5.34e-10
VAEEHAPSIVFIDEIDAVGTK	2xiTRAQ4plex [N-Term; K21]	1	2	6	10006	ASTEI00005-PA	0	2528.35	Unique	72.6	92.4	147.6	82.7	0.35	1.02	0.19	0.68	-0.16	-0.84	8.32714	High	0	2.73e-10	68.3	High	0	2.51e-11
LTGPGTFIGHSGTPAIGCSFK	2xiTRAQ4plex [N-Term; K21]; 1xMethylthio [C18]	1	1	2	12374	ASTEI02374-PA	0	2382.22	Unique	35.3	26.5	211.1	35.8	-0.41	2.58	0.02	2.99	0.43	-2.56	8.32584	High	0	6.49e-09	61.63	High	0	1.13e-09
AIADIITQGYSTVDLHELDISR	1xiTRAQ4plex [N-Term]	1	1	2	18157	ASTEI08157-PA	0	2574.35	Unique	56.2	57.6	36.6	28.9	0.04	-0.62	-0.96	-0.65	-1	-0.34	8.32542	High	0	1.69e-14	77.17	High	0	9.96e-12
QCLLGHEAAADEFNVVQVETMTIR	1xiTRAQ4plex [N-Term]; 1xMethylthio [C2]; 1xOxidation [M21]	1	1	4	20689	ASTEI10689-PA	0	2880.38	Unique	7.2	6.9	30.3	13.3	-0.07	2.06	0.88	2.14	0.95	-1.19	8.32499	High	0	2.67e-11	69.38	High	0	9.4e-12
QIQAVSGLSSSQEETLHMR	1xiTRAQ4plex [N-Term]	1	1	2	15196	ASTEI05196-PA	0	2245.14	Unique	129.4	6	5	8.9	-4.43	-4.69	-3.86	-0.27	0.57	0.84	8.32336	High	0	1.49e-11	94.43	High	0	5.96e-11
IADIVVEDMEAHAQQAAEGATLANYK	2xiTRAQ4plex [N-Term; K26]	1	1	4	10797	ASTEI00797-PA	0	3046.54	Unique	56	45.3	13.9	9.9	-0.31	-2.01	-2.51	-1.71	-2.2	-0.5	8.32017	High	0	2.1e-12	86.33	High	0	4.02e-12
GLFSSGIGHSGSALSPWVIAER	1xiTRAQ4plex [N-Term]	1	1	4	20069	ASTEI10069-PA	0	2372.25	Unique	83.8	129.7	74.2	79.1	0.63	-0.17	-0.08	-0.81	-0.71	0.09	8.3193	High	0	3.03e-07	52.79	High	0	1.27e-07
DGMLAHVGVPEVVETEDHLQTIR	1xiTRAQ4plex [N-Term]	1	1	6	18036	ASTEI08036-PA	0	2689.37	Unique	49.3	38	38	108.7	-0.38	-0.38	1.14	0	1.52	1.52	8.31089	High	0	4.91e-13	85.86	High	0	1.27e-12
VTGSAYDEFVQEFMEAAVR	1xiTRAQ4plex [N-Term]; 1xOxidation [M14]	1	1	2	20604	ASTEI10604-PA	0	2309.09	Unique	59.6	46.7	18.4	56.3	-0.35	-1.69	-0.08	-1.34	0.27	1.61	8.30992	High	0	9.28e-12	98.63	High	0	9.87e-11
GFLTLASHPGLHSASVPGILALDINHSDQSK	2xiTRAQ4plex [N-Term; K31]	1	1	4	19703	ASTEI09703-PA	0	3470.86	Unique	21.6	20.6	38.4	19	-0.06	0.83	-0.18	0.9	-0.12	-1.01	8.30989	High	0	2.82e-06	13.85	High	1.37e-05	1.98e-05
SYSEPQLAELCEHLSFR	1xiTRAQ4plex [N-Term]; 1xMethylthio [C11]	1	1	8	13793	ASTEI03793-PA	0	2199.03	Unique	95.3	709.7	86.8	60.1	2.9	-0.13	-0.67	-3.03	-3.56	-0.53	8.30956	High	0	5.18e-11	66.96	High	0	1.83e-09
DAEYSENYYDMMEMGEAAAVAISQR	1xiTRAQ4plex [N-Term]	1	1	8	16641	ASTEI06641-PA	0	2988.28	Unique	91.5	16.1	21.2	17.4	-2.51	-2.11	-2.39	0.4	0.12	-0.28	8.2997	High	0	5.99e-11	105.09	High	0	2.46e-11
CEDMSNLTYLNDASVLHNLR	1xiTRAQ4plex [N-Term]; 1xMethylthio [C1]	1	1	6	18311	ASTEI08311-PA	0	2498.16	Unique	72.6	97.3	157.5	90.7	0.42	1.12	0.32	0.69	-0.1	-0.8	8.29919	High	0	4.18e-09	74.14	High	0	6.44e-10
FNFDGQQVVLQPEKPVHMGK	3xiTRAQ4plex [N-Term; K14; K20]	1	1	2	17420	ASTEI07420-PA	0	2730.48	Unique	203.6	21.1	64.1	76.3	-3.27	-1.67	-1.42	1.6	1.85	0.25	8.2981	High	0	3.36e-12	56.4	High	0	1.31e-10
THSAQLEGNVHGLFSYEK	2xiTRAQ4plex [N-Term; K18]	1	1	4	15639	ASTEI05639-PA	0	2305.18	Unique	56.2	36.7	214.9	80.2	-0.61	1.94	0.51	2.55	1.13	-1.42	8.29731	High	0	4.03e-10	53	High	0	3.29e-09
APFHLAGSGLNGTPALVEIGGPPYLLPTVDR	1xiTRAQ4plex [N-Term]	1	1	3	20046	ASTEI10046-PA	0	3273.78	Unique	11.1	10	3.5	16.4	-0.16	-1.67	0.56	-1.51	0.72	2.23	8.2909	High	0	1.4e-12	103.43	High	0	4.77e-13
SYTGADNVVGASQIPEGPNVEHR	1xiTRAQ4plex [N-Term]	1	1	2	19680	ASTEI09680-PA	0	2541.24	Unique	19.4	22.2	37.5	38.4	0.19	0.95	0.98	0.75	0.79	0.03	8.28525	High	0	6.34e-12	74.75	High	0	1.79e-10
LAELNQILQDIQSKPIVIDDNEFAGK	3xiTRAQ4plex [N-Term; K14; K26]	1	1	2	11530	ASTEI01530-PA	0	3343.85	Unique	5.1	3.2	3	4.4	-0.68	-0.77	-0.22	-0.09	0.46	0.55	8.28499	High	0	2.35e-09	47.05	High	0	9.56e-09
LIQNLQANHAVTSVQETVAAFHTITTK	2xiTRAQ4plex [N-Term; K27]	1	1	2	16423	ASTEI06423-PA	0	3223.77	Unique	8.3	15	20.2	8.5	0.85	1.28	0.04	0.43	-0.81	-1.24	8.28216	High	0	2.89e-07	23.76	High	0	1.21e-06
SMLLHSVGGGVGQAIVQLVR	1xiTRAQ4plex [N-Term]	1	1	2	17228	ASTEI07228-PA	0	2165.24	No Quan Values											8.28185	High	0	7.42e-14	90.11	High	0	6.5e-14
LKEYEQAVYAYKPSIEELEK	4xiTRAQ4plex [N-Term; K2; K12; K20]	1	1	2	15722	ASTEI05722-PA	1	3006.65	Unique	115.8	25.9	88.2	65.3	-2.16	-0.39	-0.83	1.77	1.33	-0.43	8.28091	High	0	4.23e-09	29.92	High	0	2.1e-07
GEFYNEASNMQLAIAEAYQAGLIGK	2xiTRAQ4plex [N-Term; K25]	1	1	14	13941	ASTEI03941-PA	0	2976.5	Unique	123	75.4	77.8	67.9	-0.71	-0.66	-0.86	0.04	-0.15	-0.2	8.27606	High	0	3.3e-11	97.41	High	0	2.32e-10
IGYNPAAVAFVPISGWHGDNMLEPSTK	2xiTRAQ4plex [N-Term; K27]; 1xOxidation [M21]	1	1	14	11359	ASTEI01359-PA	0	3175.61	Unique	53.9	71.5	137.3	99.9	0.41	1.35	0.89	0.94	0.48	-0.46	8.27433	High	0	5.16e-11	76.36	High	0	1.45e-10
FKPVASGDPDDDIELGK	3xiTRAQ4plex [N-Term; K2; K17]	1	1	2	12237	ASTEI02237-PA	0	2235.19	Unique	65.7	48.8	331.9	97.4	-0.43	2.34	0.57	2.77	1	-1.77	8.27401	High	0	4.01e-09	92.44	High	0	2.35e-09
APLYMYIFSHQGELNK	2xiTRAQ4plex [N-Term; K16]; 1xOxidation [M5]	1	1	4	20045	ASTEI10045-PA	0	2215.15	Unique	349.9	146.5	122.5	342.2	-1.26	-1.51	-0.03	-0.26	1.22	1.48	8.27389	High	0	2.3e-07	71.27	High	0	7.79e-08
GHHLQCVEDMVHHIYTGGASFK	2xiTRAQ4plex [N-Term; K22]; 1xMethylthio [C6]	1	1	2	11907	ASTEI01907-PA	0	2800.34	Unique	37.1	29.6	29.9	26.9	-0.33	-0.31	-0.46	0.01	-0.14	-0.15	8.26876	High	0	4.01e-09	53.63	High	0	5.79e-08
SVYHLTMLAVPHLIASK	2xiTRAQ4plex [N-Term; K17]	1	1	2	17965	ASTEI07965-PA	0	2168.25	Unique	59.9	40.5	52	38.8	-0.56	-0.2	-0.63	0.36	-0.06	-0.42	8.26829	High	0	6.16e-09	52.41	High	0	8.61e-08
FTEPLTPVVSDIIYDKK	3xiTRAQ4plex [N-Term; K16; K17]	1	1	2	13826	ASTEI03826-PA	1	2397.36	Unique	96.8	77.9	208.1	88.6	-0.31	1.1	-0.13	1.42	0.19	-1.23	8.26605	High	0	1.72e-08	85.36	High	0	1.73e-09
GHIIDGLSELPLVVSDDIQK	2xiTRAQ4plex [N-Term; K20]	1	1	24	10185	ASTEI00185-PA	0	2436.36	Unique	293.9	643.1	589.2	383.2	1.13	1	0.38	-0.13	-0.75	-0.62	8.263	High	0	8.18e-08	95.38	High	0	4.27e-10
CNIDKDEPFGFEGPEIYK	3xiTRAQ4plex [N-Term; K5; K18]; 1xMethylthio [C1]	1	1	8	20180	ASTEI10180-PA	1	2579.25	Unique	37.5	84	597.5	81.3	1.17	4	1.12	2.83	-0.05	-2.88	8.26197	High	0	2.85e-10	67.28	High	0	5.77e-09
SLGVGYAAVDNPIFYKPNTSMLLGDAK	3xiTRAQ4plex [N-Term; K16; K27]	1	1	2	10675	ASTEI00675-PA	0	3273.76	No Quan Values											8.26129	High	0	3.3e-09	29.8	High	0	2.52e-08
ALFVDPQLFADPTHYIK	2xiTRAQ4plex [N-Term; K17]	1	1	2	20645	ASTEI10645-PA	0	2263.24	Unique	117.3	151.7	311.9	80.1	0.37	1.41	-0.55	1.04	-0.92	-1.96	8.26125	High	0	3.4e-10	68.48	High	0	4.81e-09
AAQASALALGWANLIAQHADHGTAVGR	1xiTRAQ4plex [N-Term]	1	1	16	13100	ASTEI03100-PA	0	2814.49	Unique	82.5	80.5	90.4	61.4	-0.04	0.13	-0.43	0.17	-0.39	-0.56	8.25876	High	0	4.29e-13	76.75	High	0	1.4e-12
DQTNDQVTIDAAHAMLK	2xiTRAQ4plex [N-Term; K17]; 1xOxidation [M15]	1	1	3	10676	ASTEI00676-PA	0	2175.09	Unique	90	131.9	83.2	376.4	0.55	-0.11	2.07	-0.67	1.51	2.18	8.25607	High	0	8.63e-11	74.19	High	0	1.35e-10
LADLEEFVSGPNHADIQK	2xiTRAQ4plex [N-Term; K18]	1	1	8	13300	ASTEI03300-PA	0	2271.19	Unique	115.8	483.7	635.4	339.8	2.06	2.46	1.55	0.39	-0.51	-0.9	8.25425	High	0	1.84e-10	100.92	High	0	8.65e-09
DPNTQTVHITFENHDQAQR	1xiTRAQ4plex [N-Term]	1	1	4	16076	ASTEI06076-PA	0	2395.15	Unique	16.4	38.3	90.4	49.6	1.22	2.46	1.59	1.24	0.37	-0.87	8.24101	High	0	4.21e-08	54.14	High	0	2.66e-08
VTPPAIHLVNPLQSSANCNPDIFR	1xiTRAQ4plex [N-Term]; 1xMethylthio [C18]	1	1	2	15967	ASTEI05967-PA	0	2793.43	Unique	42.8	109.7	77.6	53.8	1.36	0.86	0.33	-0.5	-1.03	-0.53	8.23844	High	0	5.15e-09	64.76	High	0	9.89e-10
KFNQLFQNGQFAEAAK	3xiTRAQ4plex [N-Term; K1; K16]	1	1	4	13300	ASTEI03300-PA	1	2273.24	Unique	104.6	98.1	140.2	69.5	-0.09	0.42	-0.59	0.51	-0.5	-1.01	8.23762	High	0	3.07e-08	64.07	High	0	5.12e-09
TMFAGATFDESDETITHQIVDRPSMEK	2xiTRAQ4plex [N-Term; K27]; 1xOxidation [M2]	1	1	2	16887	ASTEI06887-PA	0	3360.6	Unique	8.7	3.4	22.5	13.3	-1.33	1.38	0.62	2.71	1.95	-0.76	8.2376	High	0	9.72e-11	37.65	High	0	3.81e-10
HTVTMLPGGGIGPELMGYVR	1xiTRAQ4plex [N-Term]; 1xOxidation [M5]	1	1	2	10584	ASTEI00584-PA	0	2245.16	Unique	121.2	141.1	110.8	96.2	0.22	-0.13	-0.33	-0.35	-0.55	-0.2	8.23117	High	0	1.26e-07	52.87	High	0	2.23e-07
LLGTTNPAAGESNLTDIITGMAVDR	1xiTRAQ4plex [N-Term]	1	1	4	15117	ASTEI05117-PA	0	2674.38	Unique	11.1	13.9	19.7	17	0.32	0.82	0.61	0.51	0.3	-0.21	8.23084	High	0	5.66e-11	121.72	High	0	2.61e-13
REPLPAIEAVYLITPSEDSIR	1xiTRAQ4plex [N-Term]	1	1	2	13302	ASTEI03302-PA	1	2513.37	Unique	50.2	57.7	65.4	59.8	0.2	0.38	0.25	0.18	0.05	-0.13	8.22908	High	0	1.29e-07	50.53	High	0	1.64e-07
THDFFVANQSLLPEIDDKLEK	3xiTRAQ4plex [N-Term; K18; K21]	1	1	3	12224	ASTEI02224-PA	1	2891.55	Unique	129.5	36.4	115.8	74.9	-1.83	-0.16	-0.79	1.67	1.04	-0.63	8.22905	High	0	2.11e-11	65.21	High	0	1.73e-11
QLIWDTASSGQVPMGAVVGGHTSDGEPLYVGR	1xiTRAQ4plex [N-Term]	1	1	4	12883	ASTEI02883-PA	0	3428.7	Unique	9.2	81	10.2	6.4	3.14	0.15	-0.52	-2.99	-3.66	-0.67	8.22435	High	0	1.13e-12	88.32	High	0	2.13e-12
DHLSTFSDYYASLGPPNPDNVPEDGK	2xiTRAQ4plex [N-Term; K26]	1	1	2	15315	ASTEI05315-PA	0	3123.48	Unique	20.5	20.4	29.7	19.6	-0.01	0.53	-0.07	0.54	-0.06	-0.6	8.21422	High	0	8.49e-12	61.87	High	0	4.25e-13
IMNESLMLVTALNPHIGYDK	2xiTRAQ4plex [N-Term; K20]	1	1	4	18736	ASTEI08736-PA	0	2547.36	Unique	85.9	118.2	111.6	90.8	0.46	0.38	0.08	-0.08	-0.38	-0.3	8.21408	High	0	3.97e-11	60.57	High	0	9.15e-10
FPWMNTEGIALGCHGLEK	2xiTRAQ4plex [N-Term; K18]; 1xMethylthio [C13]	1	1	6	17197	ASTEI071953-PA	0	2337.14	Unique	48.1	341.9	82.2	71.9	2.83	0.77	0.58	-2.06	-2.25	-0.19	8.21364	High	0	1.2e-12	67.18	High	0	1.11e-11
QELLQTIAKEEETAQHVAATGK	3xiTRAQ4plex [N-Term; K9; K22]	1	1	4	14933	ASTEI04933-PA	1	2827.55	Unique	52.5	22.8	160.8	60.3	-1.2	1.62	0.2	2.82	1.4	-1.41	8.21235	High	0	5.08e-12	50.21	High	0	4.21e-11
QAIDDDCNQTAQMTAAVLDWPQATFASK	2xiTRAQ4plex [N-Term; K28]; 1xMethylthio [C7]	1	1	10	16933	ASTEI06933-PA	0	3373.57	Unique	15.7	41.4	31.8	19.3	1.4	1.02	0.3	-0.38	-1.1	-0.72	8.21123	High	0	1.85e-09	83.11	High	0	3.94e-10
TFFMLHDLDGNNMWDENEVK	2xiTRAQ4plex [N-Term; K20]	1	1	2	12205	ASTEI02205-PA	0	2743.27	Unique	45.4	62.4	38.3	42.9	0.46	-0.25	-0.08	-0.7	-0.54	0.16	8.20561	High	0	1.27e-08	84.55	High	0	2.23e-09
DVFVHVVDNENVTEEDVYEK	2xiTRAQ4plex [N-Term; K20]	1	1	4	14137	ASTEI04137-PA	0	2667.3	Unique	90.5	86.5	144.7	114	-0.07	0.68	0.33	0.74	0.4	-0.34	8.19345	High	0	7.34e-12	80.18	High	0	4.55e-13
NGSITQIPILTMPNDDITHPIPDLTGYITEGQIYVDR	1xiTRAQ4plex [N-Term]	1	1	8	10470	ASTEI00470-PA	0	4255.17	Unique		39.7	3.7		6.64	6.64		-3.42	-6.64	-6.64	8.18307	High	0	6.28e-09	52.35	High	0	3.8e-09
KTEGFDIESEQPATIDVTTK	3xiTRAQ4plex [N-Term; K1; K20]	1	1	2	15330	ASTEI05330-PA	1	2641.39	Unique	20.3	75.4	118.3	60.9	1.89	2.54	1.58	0.65	-0.31	-0.96	8.18206	High	0	1.91e-09	52.8	High	0	1.06e-08
LVEAFQYTDTYGEVCPANWKPGSK	3xiTRAQ4plex [N-Term; K20; K24]; 1xMethylthio [C15]	1	1	14	15818	ASTEI05818-PA	0	3181.57	Unique	71.2	112.9	309.8	82.9	0.66	2.12	0.22	1.46	-0.45	-1.9	8.18183	High	0	5.74e-13	69.89	High	0	8.81e-12
FHIPTSESADTDPVEAFQESVMK	2xiTRAQ4plex [N-Term; K23]	1	1	2	12374	ASTEI02374-PA	0	2853.39	Unique	88.4	46.8	122	51.9	-0.92	0.47	-0.77	1.38	0.15	-1.23	8.17985	High	0	1.96e-08	60.78	High	0	2.01e-09
HVIDAHTAPTPAVLEIPSK	2xiTRAQ4plex [N-Term; K19]	1	1	2	10696	ASTEI00696-PA	0	2284.29	Unique	35.3	121.5	24	31	1.78	-0.56	-0.19	-2.34	-1.97	0.37	8.17658	High	0	1.16e-07	71.57	High	0	8.23e-09
VAELVTTGEEMAHEGHFDANNIQNETK	2xiTRAQ4plex [N-Term; K27]	1	1	2	14916	ASTEI04916-PA	0	3272.57	Unique	7.6	14.2	5.3	7.7	0.91	-0.52	0.02	-1.43	-0.88	0.54	8.17648	High	0	3.39e-08	21.26	High	0	1.89e-07
GADEIGSVAAGGGHTLIGTTDGR	1xiTRAQ4plex [N-Term]	1	1	2	13003	ASTEI03003-PA	0	2256.13	Unique	34.1	26.9	42.6	41.7	-0.34	0.32	0.29	0.66	0.63	-0.03	8.17303	High	0	1.02e-13	81.92	High	0	1.83e-11
VPVNVAGVQPGTMQAAVHPK	2xiTRAQ4plex [N-Term; K20]	1	1	2	10498	ASTEI00498-PA	0	2288.28	Unique	50.9	80.6	251.1	105.8	0.66	2.3	1.06	1.64	0.39	-1.25	8.17056	High	0	2.62e-11	76.52	High	0	3.29e-09
SLIADGLVHGIHESCK	2xiTRAQ4plex [N-Term; K16]; 1xMethylthio [C15]	1	1	12	15576	ASTEI05576-PA	0	2013.05	Unique	630.7	485.2	995.2	332.9	-0.38	0.66	-0.92	1.04	-0.54	-1.58	8.16979	High	0	1.62e-09	84.93	High	0	2.92e-08
NLAQGMMDLALLSANANQLR	1xiTRAQ4plex [N-Term]	1	1	2	18643	ASTEI08643-PA	0	2288.2	Unique	6.5	15.8	31.8	8.7	1.28	2.28	0.41	1	-0.87	-1.88	8.16884	High	0	9.25e-10	90.16	High	0	3.4e-11
ENNIQQLTQAIEDEKK	3xiTRAQ4plex [N-Term; K15; K16]	1	1	4	19955	ASTEI09954-PA	1	2333.27	Unique	205	82.9	81.3	99.9	-1.31	-1.33	-1.04	-0.03	0.27	0.3	8.1685	High	0	1.56e-11	43.93	High	0	4.47e-10
LGPLGFLSLPAAGIAGNMGLK	2xiTRAQ4plex [N-Term; K21]	1	1	50	20045	ASTEI10045-PA	0	2285.33	Unique	530	2426	1645	336.1	2.19	1.63	-0.66	-0.56	-2.85	-2.29	8.16672	High	0	3.16e-09	121.69	High	0	3.28e-09
LVLCTADNGIQIMNALHK	2xiTRAQ4plex [N-Term; K18]; 1xMethylthio [C4]	1	1	4	17662	ASTEI07662-PA	0	2288.22	Unique	30.6	37.2	154.8	32.1	0.28	2.34	0.07	2.06	-0.21	-2.27	8.16227	High	0	9.65e-10	85.43	High	0	3.77e-10
KHEALVSDLEAFGNTIQALQEQAK	3xiTRAQ4plex [N-Term; K1; K24]	1	1	20	12282	ASTEI02282-PA	1	3072.67	Unique	97	59.1	54.6	55.5	-0.72	-0.83	-0.8	-0.11	-0.09	0.02	8.1585	High	0	1.8e-11	94.08	High	0	1.7e-12
IWLKPAAEQQFLYGNNVSK	3xiTRAQ4plex [N-Term; K4; K19]	1	1	2	10213	ASTEI00213-PA	0	2638.47	Unique	26.3	47.5	139.9	21.2	0.85	2.41	-0.31	1.56	-1.17	-2.72	8.1571	High	0	1.9e-09	63.13	High	0	1.62e-08
QLTDSSLGSAIQVGVDQMNQLK	2xiTRAQ4plex [N-Term; K22]	1	1	2	16384	ASTEI06384-PA	0	2620.39	Unique	79	86.8	44.8	122.3	0.14	-0.82	0.63	-0.95	0.49	1.45	8.15366	High	0	1.32e-09	55.77	High	0	1.2e-10
IMPAADLSEQISTAGTEASGTGNMK	2xiTRAQ4plex [N-Term; K25]; 2xOxidation [M2; M24]	1	1	4	17670	ASTEI07670-PA	0	2800.36	Unique	55.7	29.6	29.4	61.5	-0.91	-0.92	0.14	-0.01	1.06	1.07	8.15321	High	0	2.16e-08	78.6	High	0	3.21e-10
FAPDESVSHPTLPVYFGNVCLR	1xiTRAQ4plex [N-Term]; 1xMethylthio [C20]	1	1	2	20902	ASTEI10902-PA	0	2638.29	Unique	94	55.6	113.3	43.6	-0.76	0.27	-1.11	1.03	-0.35	-1.38	8.15169	High	0	4.94e-06	25.73	High	0	8.96e-07
AGAQMLQVFESSADHLSK	2xiTRAQ4plex [N-Term; K18]	1	1	4	15092	ASTEI05092-PA	0	2207.14	Unique	233.3	140.7	144.2	142.9	-0.73	-0.69	-0.71	0.04	0.02	-0.01	8.15054	High	0	7.22e-12	79.35	High	0	1.37e-11
LLEAVESFGEPVQTQHEK	2xiTRAQ4plex [N-Term; K18]	1	1	8	20793	ASTEI10793-PA	0	2329.23	Unique	85.2	118.4	216.8	186.9	0.48	1.35	1.13	0.87	0.66	-0.21	8.14712	High	0	1.65e-11	82.46	High	0	7.67e-11
ISSNAMINACSDYLQTAQTQGHK	2xiTRAQ4plex [N-Term; K23]; 1xMethylthio [C10]	1	1	4	21088	ASTEI11088-PA	0	2815.34	Unique	118.2	51.1	45.3	45.2	-1.21	-1.38	-1.39	-0.17	-0.18	0	8.14669	High	0	8.72e-13	92.27	High	0	6.27e-12
KDLYANTVMSGGTTMYPGIADR	2xiTRAQ4plex [N-Term; K1]; 2xOxidation [M9; M15]	1	1	4	17267	ASTEI07267-PA	1	2681.32	Unique	16.4	30	27.6	15.1	0.87	0.75	-0.13	-0.12	-0.99	-0.87	8.14566	High	0	1.15e-10	84.2	High	0	4.16e-08
GLHDTGLDISAEEATEMFNK	2xiTRAQ4plex [N-Term; K20]; 1xOxidation [M17]	1	1	4	11593	ASTEI01593-PA	0	2482.2	Unique	31.1	28.1	43.2	50.4	-0.14	0.47	0.69	0.62	0.84	0.22	8.13936	High	0	4.37e-11	54.84	High	0	2.11e-10
DVALVETVIEQDKEWR	2xiTRAQ4plex [N-Term; K13]	1	1	4	13010	ASTEI03010-PA	1	2218.2	Unique	73.3	107.7	135.4	136.9	0.55	0.88	0.9	0.33	0.35	0.02	8.13846	High	0	2.37e-10	45.58	High	0	7.33e-08
ANFENDPHAEMLNLLGYQADDTANK	2xiTRAQ4plex [N-Term; K25]	1	1	4	13878	ASTEI03878-PA	0	3079.47	Unique	35.7	66.3	52.4	26.9	0.89	0.55	-0.41	-0.34	-1.3	-0.96	8.1357	High	0	5.33e-12	84.57	High	0	3.48e-12
VIMDFVPNHSSNLHEWFIK	2xiTRAQ4plex [N-Term; K19]	1	1	14	15125	ASTEI05125-PA	0	2601.35	Unique	1351.6	64.9	46.8	77.4	-4.38	-4.85	-4.13	-0.47	0.25	0.73	8.13481	High	0	9.81e-11	54.4	High	0	5.43e-10
TLTPTNLGIVLVHGYQK	2xiTRAQ4plex [N-Term; K17]	1	1	2	17413	ASTEI07413-PA	0	2142.25	No Quan Values											8.13411	High	0	4.48e-06	23.97	High	1.37e-05	3.26e-06
LPTEVQAVELLHK	2xiTRAQ4plex [N-Term; K13]	1	1	72	12887	ASTEI02887-PA	0	1765.05	Unique	2631.6	3787.2	1746.8	2583.6	0.53	-0.59	-0.03	-1.12	-0.55	0.56	8.13353	High	0	1.93e-08	115.19	High	0	1.32e-07
VDCTTDGDLCTQHDITGYPMLK	2xiTRAQ4plex [N-Term; K22]; 2xMethylthio [C3; C10]	1	1	2	11249	ASTEI01249-PA	0	2806.25	Unique	48.4	168.7	141.6	36.6	1.8	1.55	-0.4	-0.25	-2.2	-1.95	8.12875	High	0	1.37e-10	69.8	High	0	1.59e-09
IGELTGLPFVSAPNKFEALAAR	2xiTRAQ4plex [N-Term; K15]	1	1	4	18736	ASTEI08736-PA	1	2589.46	Unique	133.4	270.1	468.4	53.5	1.02	1.81	-1.32	0.79	-2.33	-3.13	8.12833	High	0	2.61e-11	72.13	High	0	6.25e-11
SAAFAMLLNNQGALEPATSYLVENSAR	1xiTRAQ4plex [N-Term]	1	1	10	17459	ASTEI07459-PA	0	2982.51	Unique	85.2	30.3	17.7	46.1	-1.49	-2.27	-0.89	-0.78	0.6	1.38	8.12815	High	0	2.16e-12	106.9	High	0	2.03e-11
ACSEAGTITEAISNNVSQGSSNYYAR	1xiTRAQ4plex [N-Term]; 1xMethylthio [C2]	1	1	4	14136	ASTEI04136-PA	0	2883.3	Unique	36.6	24.2	45.1	29.8	-0.6	0.3	-0.29	0.9	0.3	-0.6	8.12643	High	0	1.19e-11	83.74	High	0	2.56e-12
SLVVHADPDDLGLGGHELSK	2xiTRAQ4plex [N-Term; K20]	1	1	44	16711	ASTEI06711-PA	0	2347.25	Unique	570.1	335.2	245.5	298.5	-0.77	-1.22	-0.93	-0.45	-0.17	0.28	8.12518	High	0	1.98e-11	100.1	High	0	1.92e-09
SGHDQVIEVLLEHGAEIISK	2xiTRAQ4plex [N-Term; K20]	1	1	4	14035	ASTEI04035-PA	0	2462.35	Unique	37.8	16.7	16.1	18.4	-1.18	-1.23	-1.04	-0.05	0.14	0.19	8.12151	High	0	1.43e-08	45.98	High	0	1.26e-08
EELQLLQEQGSYVGEVVKPMDK	3xiTRAQ4plex [N-Term; K18; K22]	1	1	4	19715	ASTEI09715-PA	0	2951.58	Unique	81.8	69.5	85.5	79.3	-0.23	0.06	-0.05	0.3	0.19	-0.11	8.12144	High	0	3.04e-11	45.65	High	0	3.19e-09
VLIHDASELPDLYSSTPGGTLYSTTPGGTR	1xiTRAQ4plex [N-Term]	1	1	4	11675	ASTEI01675-PA	0	3249.64	Unique	9.5	8.6	12	7.2	-0.15	0.33	-0.41	0.48	-0.26	-0.74	8.11776	High	0	8.04e-11	76.69	High	0	3.59e-11
HNQMESIFLSAVDMYGHDFHPENLQR	1xiTRAQ4plex [N-Term]; 2xOxidation [M4; M14]	1	1	2	18247	ASTEI08247-PA	0	3291.51	Unique	20.1	8.5	9.6	27.7	-1.25	-1.07	0.46	0.18	1.71	1.53	8.11759	High	0	3.48e-10	49.4	High	0	5.69e-10
APQETYADIGGLDTQIQEIK	2xiTRAQ4plex [N-Term; K20]	1	2	6	10006	ASTEI00005-PA	0	2478.3	Unique	81.3	110.6	151.3	99.5	0.44	0.9	0.29	0.45	-0.15	-0.6	8.11535	High	0	1.58e-10	83.2	High	0	4.51e-09
TCTCVALTQVENADKPNLAK	3xiTRAQ4plex [N-Term; K15; K20]; 2xMethylthio [C2; C4]	1	1	14	16347	ASTEI06346-PA	0	2643.33	Unique	181.3	100.6	304.2	48.4	-0.85	0.75	-1.91	1.6	-1.06	-2.65	8.11365	High	0	2.95e-07	70.58	High	0	4.55e-11
VGNPFTEGTVHGPQIDDTQYK	2xiTRAQ4plex [N-Term; K21]	1	1	10	14028	ASTEI04028-PA	0	2591.3	Unique	259.6	633.4	132.6	302.2	1.29	-0.97	0.22	-2.26	-1.07	1.19	8.11215	High	0	2.08e-11	58.65	High	0	1.7e-10
VATPYQVYTWTAPALEHTIDAIR	1xiTRAQ4plex [N-Term]	1	1	4	15067	ASTEI05067-PA	0	2760.45	Unique	23.9	33.2	64.3	19.2	0.48	1.43	-0.31	0.96	-0.79	-1.75	8.11183	High	0	6.83e-11	77.43	High	0	8.96e-12
RDNYVPDVSALEQDIIEVDPETK	2xiTRAQ4plex [N-Term; K23]	1	1	10	20371	ASTEI10371-PA	1	2933.5	Unique	91	66.3	97.9	68.6	-0.46	0.11	-0.41	0.56	0.05	-0.51	8.11165	High	0	1.35e-10	66.93	High	0	3.5e-10
LAIDVGPITQLVHVK	2xiTRAQ4plex [N-Term; K15]	1	1	2	14927	ASTEI04927-PA	0	1891.16	No Quan Values											8.11148	High	0	6.56e-12	83.51	High	0	1.34e-09
LLGCNEEQLTNAFTHR	1xiTRAQ4plex [N-Term]; 1xMethylthio [C4]	1	1	8	19186	ASTEI09186-PA	0	2035.98	Unique	1504.8	510.8	256	300.6	-1.56	-2.56	-2.32	-1	-0.76	0.23	8.11078	High	0	4.25e-08	96.48	High	0	3.9e-08
ALMLQGVDVLADAVAVTMGPK	2xiTRAQ4plex [N-Term; K21]; 1xOxidation [M]	1	1	45	18224	ASTEI08224-PA	0	2403.32	Unique	438.1	533.3	557.8	816	0.28	0.35	0.9	0.06	0.61	0.55	8.11044	High	0	4.63e-11	121.93	High	0	2.05e-10
QAAIITAEGDAQAAQMLAR	1xiTRAQ4plex [N-Term]; 1xOxidation [M16]	1	1	8	19998	ASTEI09998-PA	0	2089.08	Unique	142.8	111.3	195.8	292.8	-0.36	0.46	1.04	0.82	1.4	0.58	8.10571	High	0	2.64e-10	89.77	High	1.37e-05	5.13e-05
EHPDEQKDDLDSLFEDFNER	2xiTRAQ4plex [N-Term; K7]	1	1	6	20787	ASTEI10787-PA	1	2766.27	Unique	128.5	217.1	229	234.6	0.76	0.83	0.87	0.08	0.11	0.03	8.10314	High	0	8.88e-09	42.42	High	0	1.67e-08
LALSLADGLEQSVPITAASNEVYK	2xiTRAQ4plex [N-Term; K24]	1	1	8	14024	ASTEI04024-PA	0	2777.52	Unique	69.5	91.5	192.3	65.9	0.4	1.47	-0.07	1.07	-0.47	-1.54	8.09793	High	0	6.67e-09	84.33	High	0	2.68e-09
NDIVSALHDDLTMDNFTFAK	2xiTRAQ4plex [N-Term; K20]	1	1	2	18345	ASTEI08345-PA	0	2555.27	Unique	39.1	150.2	207.9	101.9	1.94	2.41	1.38	0.47	-0.56	-1.03	8.08984	High	0	1.24e-09	68.86	High	0	6.45e-10
MNPQHTIPTLDDNGFYLAESR	1xiTRAQ4plex [N-Term]	1	1	2	18916	ASTEI08916-PA	0	2563.24	Unique	275.2	38	33.8	68.6	-2.86	-3.03	-2	-0.17	0.85	1.02	8.08792	High	0	2.57e-11	88.84	High	0	3.35e-13
YIENPNSIILAVTAANTDMATSEALK	2xiTRAQ4plex [N-Term; K26]	1	1	2	14953	ASTEI04953-PA	0	3038.6	Unique	6.9	25.9	29.6	22.4	1.91	2.1	1.7	0.19	-0.21	-0.4	8.08756	High	0	9.8e-11	71.35	High	0	7.81e-12
KIENLDTLTNMTHLYLGK	3xiTRAQ4plex [N-Term; K1; K18]	1	1	4	16531	ASTEI06531-PA	1	2536.42	Unique	154.6	66.5	150.1	84.2	-1.22	-0.04	-0.88	1.18	0.34	-0.83	8.08602	High	0	4.83e-11	54.8	High	0	1.03e-08
AIQINPAFADAHSNLASIHK	2xiTRAQ4plex [N-Term; K20]	1	1	4	20505	ASTEI10505-PA	0	2406.31	Unique	231.7	120	204.6	138.9	-0.95	-0.18	-0.74	0.77	0.21	-0.56	8.08424	High	0	1.05e-09	63.07	High	0	4.11e-10
NDLTFLDLTVQQIEHLNKK	3xiTRAQ4plex [N-Term; K18; K19]	1	1	8	20553	ASTEI10553-PA	1	2701.53	Unique	39.8	41	42.4	48.6	0.05	0.09	0.29	0.05	0.24	0.2	8.08162	High	0	7.82e-10	40.88	High	0	4.82e-08
EEISDLLSMDEHIDLIIPR	1xiTRAQ4plex [N-Term]; 1xOxidation [M9]	1	1	6	21056	ASTEI11056-PA	0	2398.23	Unique	161.2	240.6	138.9	450.1	0.58	-0.21	1.48	-0.79	0.9	1.7	8.07546	High	0	2.56e-09	65.55	High	0	3.85e-09
ALEHLTNLLAEAGSGIDK	2xiTRAQ4plex [N-Term; K18]	1	1	28	19268	ASTEI09268-PA	0	2140.18	Unique	394.4	743.3	377.9	1834.1	0.91	-0.06	2.22	-0.98	1.3	2.28	8.07484	High	0	8.34e-11	112.23	High	0	1.65e-10
GLVTGIESVDAVLQVLQK	2xiTRAQ4plex [N-Term; K18]	1	1	42	10150	ASTEI00150-PA	0	2157.27	Unique	547.1	435.8	334.4	1484.9	-0.33	-0.71	1.44	-0.38	1.77	2.15	8.07321	High	0	1.88e-10	104.25	High	0	1.25e-10
TGGGGAGGGGAGGASAAASEPKPEDSWR	2xiTRAQ4plex [N-Term; K22]	1	1	4	14345	ASTEI04345-PA	0	2703.3	Unique	3.9	13	54	21.2	1.74	3.8	2.45	2.05	0.7	-1.35	8.073	High	0	2.07e-11	106.87	High	0	9.11e-15
QHLLEDSNALQQFER	1xiTRAQ4plex [N-Term]	1	1	6	12282	ASTEI02282-PA	0	1972	Unique	99.3	446.3	353	332.9	2.17	1.83	1.74	-0.34	-0.42	-0.08	8.07214	High	0	3.91e-09	89.7	High	0	4.98e-09
TMFAGATFDESDETITHQIVDRPSMEK	2xiTRAQ4plex [N-Term; K27]	1	1	2	16887	ASTEI06887-PA	0	3344.6	Unique		2.7	24.9	5.1	6.64	6.64	6.64	3.2	0.91	-2.3	8.07198	High	0	8.63e-09	41.32	High	0	2.9e-09
DVVTTQGQIIGAIVADNQTIAQR	1xiTRAQ4plex [N-Term]	1	1	14	17691	ASTEI07691-PA	0	2555.39	Unique	218.4	91.3	16.2	215.3	-1.26	-3.75	-0.02	-2.49	1.24	3.73	8.06958	High	0	1.5e-09	127.02	High	0	4.63e-13
DSTYNMMQVVAEGHELVALANLHPK	2xiTRAQ4plex [N-Term; K25]	1	1	2	20755	ASTEI10755-PA	0	3055.56	Unique	8.3	9.8	5.2		0.24	-0.68	-6.64	-0.92	-6.64	-6.64	8.05531	High	0	1.76e-10	41.49	High	0	8.75e-10
GGEGAAELAQAVIDACNRPSEFK	2xiTRAQ4plex [N-Term; K23]; 1xMethylthio [C16]	1	1	18	10430	ASTEI00430-PA	0	2667.31	Unique	92.6	121.9	174.8	223.1	0.4	0.92	1.27	0.52	0.87	0.35	8.05303	High	0	2.73e-12	59.88	High	0	3.13e-09
EFSVQHPNVHVEFSEDK	2xiTRAQ4plex [N-Term; K17]	1	1	4	12087	ASTEI02087-PA	0	2316.15	Unique	205.7	160.6	129.9	160.8	-0.36	-0.66	-0.36	-0.31	0	0.31	8.05244	High	0	6.81e-09	57.72	High	0	4.42e-08
DKIEVAFEETQQNVLK	3xiTRAQ4plex [N-Term; K2; K16]	1	1	2	10225	ASTEI00224-PA	1	2323.29	Unique	84.1	60.8	94.4	145.3	-0.47	0.17	0.79	0.63	1.26	0.62	8.05161	High	0	3.42e-11	63.02	High	0	5.92e-11
TNVQDGEAGGITQQIGATNVPAENIK	2xiTRAQ4plex [N-Term; K26]	1	1	2	20364	ASTEI10364-PA	0	2913.52	Unique	34.6	16.6	16.8	18	-1.06	-1.04	-0.95	0.02	0.12	0.1	8.05159	High	0	4.02e-11	108.86	High	0	3.1e-11
IPIFSAAGLPHNEIAAQICR	1xiTRAQ4plex [N-Term]; 1xMethylthio [C19]	1	1	22	10470	ASTEI00470-PA	0	2311.22	Unique	348.3	2606.7	380.1	249.1	2.9	0.13	-0.48	-2.78	-3.39	-0.61	8.0505	High	0	2.37e-10	86.5	High	0	1.24e-10
RFPQGPPLLNPITDMHIQEK	2xiTRAQ4plex [N-Term; K20]	1	1	2	13748	ASTEI03748-PA	1	2619.43	No Quan Values											8.04914	High	0	4.24e-05	23.67	High	1.37e-05	1.67e-05
GFVPLCENMPSGTATKPGDVVYAMNGK	3xiTRAQ4plex [N-Term; K16; K27]; 1xMethylthio [C6]	1	1	4	10797	ASTEI00797-PA	0	3261.61	Unique	75.3	137	51.2	17.2	0.86	-0.56	-2.13	-1.42	-2.99	-1.58	8.04685	High	0	1.96e-08	48.62	High	0	8.6e-10
GVVEESNLFDSIEQAAK	2xiTRAQ4plex [N-Term; K17]	1	1	4	15935	ASTEI05935-PA	0	2124.11	Unique	1567.4	166.3	130.7	288.4	-3.24	-3.58	-2.44	-0.35	0.79	1.14	8.04534	High	0	1.52e-08	80.69	High	0	9.07e-10
EKAPGQMQCDQVLEVLK	3xiTRAQ4plex [N-Term; K2; K17]; 1xMethylthio [C9]	1	1	2	11394	ASTEI01394-PA	1	2394.26	Unique	156.6	106	152.5	106.8	-0.56	-0.04	-0.55	0.52	0.01	-0.51	8.04206	High	0	2.81e-09	60.5	High	0	8.57e-10
GGPFLEAASHTAGGATGSAAATAAPAHAR	1xiTRAQ4plex [N-Term]	1	1	6	15068	ASTEI05068-PA	0	2720.36	Unique	42.1	22.2	47.8	41.2	-0.92	0.18	-0.03	1.1	0.89	-0.22	8.03937	High	0	6.11e-12	85.73	High	0	9.33e-12
VLPPNMNIENPYAEHVQNMLK	2xiTRAQ4plex [N-Term; K21]	1	1	6	17533	ASTEI07533-PA	0	2739.42	Unique	160.8	155	433.2	237.8	-0.05	1.43	0.56	1.48	0.62	-0.87	8.03897	High	0	5.82e-09	59.72	High	0	1.14e-07
SKHEALAATGLIDHLIDR	2xiTRAQ4plex [N-Term; K2]	1	1	6	17228	ASTEI07228-PA	1	2248.26	Unique	156.8	114.7	96.5	99.5	-0.45	-0.7	-0.66	-0.25	-0.21	0.04	8.03867	High	0	2.88e-13	66.4	High	0	3.08e-08
QAEQELSDAHEQLNEVSAQNASIAAAK	2xiTRAQ4plex [N-Term; K27]	1	1	2	18310	ASTEI08310-PA	0	3140.57	Unique	12.9	9.5	37.9	35.8	-0.45	1.55	1.47	2	1.92	-0.08	8.03835	High	0	8.6e-10	82.01	High	0	2.39e-11
QGFPRPTSIQSQGWPIALSGR	1xiTRAQ4plex [N-Term]	1	1	2	16121	ASTEI06121-PA	0	2427.3	Unique	134.5	72.6	286.9	114.7	-0.89	1.09	-0.23	1.98	0.66	-1.32	8.03586	High	0	1.28e-09	36.8	High	0	9.3e-10
TLVGVVSFGHALGCER	1xiTRAQ4plex [N-Term]; 1xMethylthio [C14]	1	1	2	19440	ASTEI09440-PA	0	1834.94	Unique	905.7	62.5	43.9	165.3	-3.86	-4.37	-2.45	-0.51	1.4	1.91	8.03579	High	0	2.23e-08	50.77	High	0	2.51e-09
LMHQASLLGEAIHDSQPYGWK	2xiTRAQ4plex [N-Term; K21]; 1xOxidation [M2]	1	1	2	14419	ASTEI04419-PA	0	2685.37	Unique	135.9	61.1	85.9	116.2	-1.15	-0.66	-0.23	0.49	0.93	0.44	8.03421	High	0	2.04e-09	38.09	High	0	1.92e-08
NELDSLLTDEALSNCPVLILGNK	2xiTRAQ4plex [N-Term; K23]; 1xMethylthio [C15]	1	1	10	14290	ASTEI04290-PA	0	2805.46	Unique	32.2	113.8	67.8	38.4	1.82	1.08	0.25	-0.75	-1.57	-0.82	8.03151	High	0	3.12e-11	94.49	High	0	1.52e-10
CPIEVIQATGPATVHGEEESADR	1xiTRAQ4plex [N-Term]; 1xMethylthio [C1]	1	1	2	19075	ASTEI09075-PA	0	2599.22	Unique	40.3	64	93.5	106.4	0.67	1.21	1.4	0.55	0.73	0.19	8.03144	High	0	2.93e-10	52.48	High	0	9.72e-10
EINVNGETFHYFDIASFPEYR	1xiTRAQ4plex [N-Term]	1	1	2	19721	ASTEI097191-PA	0	2692.28	Unique	224.6	88.7	67.2	89.8	-1.34	-1.74	-1.32	-0.4	0.02	0.42	8.02951	High	0	2.12e-10	49.75	High	0	5.42e-10
LLSDNSTENIGEWGHEYVR	1xiTRAQ4plex [N-Term]	1	1	4	17930	ASTEI079290-PA	0	2363.14	Unique	131.5	116.8	144.1	96.2	-0.17	0.13	-0.45	0.3	-0.28	-0.58	8.02637	High	0	6.53e-12	76.77	High	0	3.63e-11
GQIHSIGPCDDGENMEIK	2xiTRAQ4plex [N-Term; K18]; 1xMethylthio [C9]	1	1	2	12264	ASTEI02264-PA	0	2277.05	Unique	27.2	22.5	50.9	37.4	-0.28	0.9	0.46	1.18	0.74	-0.44	8.02472	High	0	2.07e-09	80.09	High	0	9.19e-10
SGAVRPLPTSVFTEQQVEQAFR	1xiTRAQ4plex [N-Term]	1	1	2	15210	ASTEI05210-PA	0	2591.37	Unique	32.3	13.9	29.1	51.7	-1.22	-0.15	0.68	1.07	1.9	0.83	8.02418	High	0	1.26e-11	74.37	High	0	1.06e-11
QFGYVVLTTSGGIMDHEEAR	1xiTRAQ4plex [N-Term]	1	2	4	13775	ASTEI03775-PA	0	2354.16	Unique	76.5	67.3	141.4	88	-0.18	0.89	0.2	1.07	0.39	-0.68	8.02313	High	0	2.07e-10	90.53	High	0	6.03e-11
MITEMLPNIISQLGPEGLNQLK	2xiTRAQ4plex [N-Term; K22]	1	1	24	12679	ASTEI02679-PA	0	2727.5	Unique	82.9	164	332.1	190.1	0.98	2	1.2	1.02	0.21	-0.81	8.02092	High	0	2.95e-09	80.94	High	0	3.49e-10
IINEPTAAAIAYGLDKK	3xiTRAQ4plex [N-Term; K16; K17]	3	3	16	15419; 19055; 17645	ASTEI05419-PA; ASTEI09055-PA; ASTEI07645-PA	1	2220.3	Not Unique	97.4	151.7	1297.2	203.1	0.64	3.74	1.06	3.1	0.42	-2.67	8.02024	High	0	1.72e-08	86.29	High	0	3.68e-08
ASNCSIEYALEAASLHPAR	1xiTRAQ4plex [N-Term]; 1xMethylthio [C4]	1	1	2	14340	ASTEI04340-PA	0	2193.05	Unique	103.6	96.6	114.1	92.4	-0.1	0.14	-0.16	0.24	-0.06	-0.3	8.02003	High	0	6.24e-11	58.9	High	0	6.99e-09
VIGAASQCALATSQLVACAR	1xiTRAQ4plex [N-Term]; 2xMethylthio [C8; C18]	1	1	4	11394	ASTEI01394-PA	0	2169.08	Unique	46.8	44.1	57.6	39.6	-0.09	0.3	-0.24	0.39	-0.16	-0.54	8.01273	High	0	1.65e-10	88.48	High	0	1.82e-11
TERPVNSACISPLFEHVALGGGQDAMEVTTTSTQAGK	2xiTRAQ4plex [N-Term; K37]; 1xMethylthio [C9]	1	1	4	12686	ASTEI02686-PA	0	4137.03	Unique			5.8			6.64		6.64		-6.64	8.01215	High	0	3.44e-09	31.69	High	0	1.25e-09
EVGDVSFVELFHDENNKPR	2xiTRAQ4plex [N-Term; K17]	1	1	4	15754	ASTEI05754-PA	0	2519.28	Unique	97.4	52.9	147.3	86.8	-0.88	0.6	-0.17	1.48	0.71	-0.76	8.01178	High	0	1.68e-11	47.83	High	0	3.13e-09
AQALDNDGNLVDDFVFDHGK	2xiTRAQ4plex [N-Term; K20]	1	1	6	17733	ASTEI07733-PA	0	2478.21	Unique	76.7	249.4	111.9	108.7	1.7	0.54	0.5	-1.16	-1.2	-0.04	8.00902	High	0	6.64e-10	89.15	High	0	6.25e-11
HVIDAHTAPTPAVLEIPSKDHPYDASK	3xiTRAQ4plex [N-Term; K19; K27]	1	1	2	10696	ASTEI00696-PA	1	3341.78	Unique	6.9	33.5	12	10.5	2.28	0.8	0.61	-1.48	-1.67	-0.19	8.00754	High	0	6.03e-06	21.5	High	1.37e-05	1.47e-05
LVTYFDYFDSDVSNVLPMPSTDK	2xiTRAQ4plex [N-Term; K23]	1	1	18	12529	ASTEI02529-PA	0	2941.44	Unique	59.2	54.3	72.3	645.6	-0.12	0.29	3.45	0.41	3.57	3.16	8.00722	High	0	3.61e-11	83.71	High	0	2.56e-10
KLQINIQDLEEQLEEEEAAR	2xiTRAQ4plex [N-Term; K1]	1	1	2	11433	ASTEI01433-PA	1	2686.41	Unique	14.1	29.2	38.9	27.4	1.05	1.46	0.96	0.41	-0.09	-0.5	8.00295	High	0	8.53e-11	100.96	High	0	2.28e-12
STTLVGLVQALTAHK	2xiTRAQ4plex [N-Term; K15]	1	1	12	10430	ASTEI00430-PA	0	1827.09	Unique	192.5	293.7	278.8	552	0.61	0.53	1.52	-0.08	0.91	0.99	8.00157	High	0	1.77e-10	77.58	High	0	9.76e-10
ILPAFEEIQLQHGVTR	1xiTRAQ4plex [N-Term]	1	1	2	15434	ASTEI05434-PA	0	1995.11	Unique	85.4	319.6	74.3	285.7	1.9	-0.2	1.74	-2.1	-0.16	1.94	8.00052	High	0	1.12e-08	54.25	High	0	1.65e-08
DLYQSELQQLDFVQDETGSVR	1xiTRAQ4plex [N-Term]	1	1	2	17346	ASTEI07346-PA	0	2614.28	Unique	31.8	13	9	42.4	-1.29	-1.82	0.41	-0.53	1.7	2.23	7.99786	High	0	9.48e-10	73.74	High	0	7.99e-11
EPNFFETTSSSTTSNAATSMK	2xiTRAQ4plex [N-Term; K21]	1	1	2	20589	ASTEI10589-PA	0	2526.19	Unique	27.6	39.9	37.2	27.8	0.53	0.43	0.01	-0.1	-0.52	-0.42	7.99377	High	0	3.52e-08	77.41	High	0	6.26e-10
LQEVPHEGPMCDLLWSDPDDR	1xiTRAQ4plex [N-Term]; 1xMethylthio [C11]	1	1	2	18291	ASTEI08291-PA	0	2642.18	Unique	62.7	97.5	105.5	42.4	0.64	0.75	-0.57	0.11	-1.2	-1.32	7.99303	High	0	6.67e-11	88.69	High	0	1.48e-11
DGYGIGYNIQDGYLGSVVTSYKPHR	2xiTRAQ4plex [N-Term; K22]	1	1	2	11897	ASTEI01897-PA	0	3047.55	Unique	29	16.2	15.6	18	-0.84	-0.89	-0.69	-0.06	0.15	0.21	7.98854	High	0	3.76e-09	45.69	High	0	7.04e-10
GAAVTLAHIFKEPATINYPFEK	3xiTRAQ4plex [N-Term; K11; K22]	1	1	4	13110	ASTEI03110-PA	1	2849.59	No Quan Values											7.98853	High	0	5.28e-07	22.56	High	0	2.04e-06
ILHTPIQDEEEDSDPIVTSPYADHFDMR	1xiTRAQ4plex [N-Term]	1	1	2	13223	ASTEI03223-PA	0	3414.59	Unique	38	17.8	22.1	18.8	-1.09	-0.78	-1.02	0.31	0.08	-0.23	7.9839	High	0	1.88e-10	45.49	High	0	1.99e-10
HAAGLPATAIQWGAIGDTGLVLENLGDNDTVVGGTLPQR	1xiTRAQ4plex [N-Term]	1	1	8	15210	ASTEI05210-PA	0	4042.11	Unique		5.4	3.1	4	6.64	6.64	6.64	-0.8	-0.44	0.37	7.98175	High	0	5.7e-10	110.92	High	0	1.82e-12
EADIDGDGQVNYEEFVTMMTSK	2xiTRAQ4plex [N-Term; K22]	1	1	82	19025	ASTEI09025-PA	0	2767.27	Unique	1744.3	753.8	842.8	750.3	-1.21	-1.05	-1.22	0.16	-0.01	-0.17	7.9794	High	0	8.23e-11	122.29	High	0	4.74e-11
EGVEAVINEIAELKEDER	2xiTRAQ4plex [N-Term; K14]	1	1	38	11321	ASTEI01321-PA	1	2331.23	Unique	215.8	167.9	1371.9	349.4	-0.36	2.67	0.7	3.03	1.06	-1.97	7.979	High	0	2.09e-12	89.22	High	0	1.22e-06
SLPTDSLQQVHFAVLGLGDSR	1xiTRAQ4plex [N-Term]	1	1	2	10821	ASTEI00821-PA	0	2384.27	Unique	46.1	232.9	43.2	26.5	2.34	-0.09	-0.8	-2.43	-3.14	-0.7	7.97501	High	0	2.11e-12	67.29	High	0	1.43e-12
YGLFDFEYMHQCQGTSESSK	2xiTRAQ4plex [N-Term; K20]; 1xMethylthio [C12]	1	1	6	16110	ASTEI06110-PA	0	2691.18	Unique	165.1	400.7	463.7	165.6	1.28	1.49	0	0.21	-1.28	-1.49	7.97276	High	0	5.2e-11	76.62	High	0	1.18e-11
LVESQTGPPDYLTESELISLMEK	2xiTRAQ4plex [N-Term; K23]	1	1	2	17413	ASTEI07413-PA	0	2867.48	Unique	19.8	32.8	81.1	26	0.73	2.03	0.39	1.31	-0.34	-1.64	7.97139	High	0	5.59e-08	76.97	High	0	3.57e-09
LITGAGDMNTFLWDVETGTALGK	2xiTRAQ4plex [N-Term; K23]	1	1	16	12686	ASTEI02686-PA	0	2698.4	Unique	200.9	261	363	189.7	0.38	0.85	-0.08	0.48	-0.46	-0.94	7.96987	High	0	2.95e-10	113.54	High	0	9.16e-11
NPWPNVDAHSGVLLQYYGLK	2xiTRAQ4plex [N-Term; K20]	1	1	4	16118	ASTEI06118-PA	0	2559.36	Unique	220.2	324.1	131.6	81.8	0.56	-0.74	-1.43	-1.3	-1.99	-0.69	7.96925	High	0	1.37e-09	77.63	High	0	5.87e-10
LFVALTGIQYAGSHLK	2xiTRAQ4plex [N-Term; K16]	1	1	4	14775	ASTEI04775-PA	0	2006.17	Unique	139.3	323.2	196.1	220.7	1.21	0.49	0.66	-0.72	-0.55	0.17	7.9666	High	0	6.73e-11	101.69	High	0	7.99e-09
TVAGQHSAQDLEVHLVPTLQR	1xiTRAQ4plex [N-Term]	1	1	6	17182	ASTEI07182-PA	0	2443.32	Unique	75.5	49.8	64.4	37.4	-0.6	-0.23	-1.01	0.37	-0.41	-0.78	7.96604	High	0	7.15e-14	69.35	High	0	5.54e-12
DQTNDQVTIDAAHAMLK	2xiTRAQ4plex [N-Term; K17]	1	1	4	10676	ASTEI00676-PA	0	2159.1	Unique	24.6	147.7	135.2	194.9	2.59	2.46	2.99	-0.13	0.4	0.53	7.96152	High	0	1.62e-11	70.61	High	0	7.01e-10
VVGDLAQFMVQNHLTAEQVLDR	1xiTRAQ4plex [N-Term]; 1xOxidation [M9]	1	1	4	18133	ASTEI08133-PA	0	2643.37	Unique	66.6	62.6	48.2	472.3	-0.09	-0.47	2.83	-0.38	2.91	3.29	7.96072	High	0	8.33e-12	50.69	High	0	2.4e-10
[truncated: 16,111 more rows]
