# Supplementary material for: Quantitative proteome of midgut, Malpighian tubules, ovaries and fat body from sugar-fed adult An. stephensi mosquitoes
Source: Data Brief. 2018 Sep 5;20:1861–6. doi: 10.1016/j.dib.2018.08.189 (PMC6168791; doi:10.1016/j.dib.2018.08.189)
Supplement: Supplementary file 3 — Supplementary material Supplementary Table 2: Summary of the differentially expressed proteins in each tissue compared to the other tissues along with the biological processes they are involved in based on their Gene Ontology analysis. [file mmc3.xlsx]

## Sheet: Upregulated
Proteins upregulated in Midgut (MG) vs. others (189 proteins)									Proteins upregulated in Malpighian tubules (MT) vs. others (149 proteins)									Proteins upregulated in Ovary (Ov) vs. others (299 proteins)									Proteins upregulated in Fat body (FB) vs. others (149 proteins)
Description	Fold change				Gene Ontology				Description	Fold change				Gene Ontology					Fold change				Gene Ontology				Description	Fold change				Gene Ontology
	MG(114)/MT(115)	MG(114)/Ov(116)	MG(114)/FB(117)	Average	Cellular component	Biological Process	Molecular Function			MT(115)/MG(114)	MT(115)/Ov(116)	MT(115)/ FB(117)	Average	Cellular component	Biological Process	Molecular Function		Description	Ov(116)/ MG(114)	Ov(116)/ MT(115)	Ov(116)/ FB(117)	Average	Cellular component	Biological Process	Molecular Function			FB(117)/MG(114)	FB(117)/MT(115)	FB(117)/ Ov(116)	Average	Cellular component	Biological Process	Molecular Function
ASTEI00991-PA	100	2.40964	3.87597	35.4285		mitotic spindle assembly checkpoint (GO:0007094)			ASTEI01144-PA	100	2.22061	100	67.4069		phosphatidylinositol dephosphorylation (GO:0046856)	hydrolase activity (GO:0016787)		ASTEI01777-PA	100	100	100	100	intermediate filament (GO:0005882)		structural molecule activity (GO:0005198)		ASTEI09699-PA	100	4.465	100	68.155			nucleic acid binding (GO:0003676); helicase activity (GO:0004386); ATP binding (GO:0005524); ATP-dependent helicase activity (GO:0008026)
ASTEI04799-PA	24.3902	50	21.2766	31.8889		proteolysis (GO:0006508)	serine-type endopeptidase activity (GO:0004252)		ASTEI03929-PA	19.9052	2.54576	3.45659	8.63584					ASTEI00958-PA	100	100	100	100	nucleus (GO:0005634)	mRNA processing (GO:0006397); RNA metabolic process (GO:0016070); regulation of cell differentiation (GO:0045595)	nucleotide binding (GO:0000166); nucleic acid binding (GO:0003676); RNA binding (GO:0003723)		ASTEI11160-PA	7.86	2.661	2.719	4.41333	nucleus (GO:0005634); cytoplasm (GO:0005737)	L-methionine biosynthetic process from methylthioadenosine (GO:0019509); oxidation-reduction process (GO:0055114)	iron ion binding (GO:0005506); acireductone dioxygenase [iron (II)-requiring] activity (GO:0010309); oxidoreductase activity (GO:0016491)
ASTEI06640-PA	23.8095	24.3902	22.7273	23.6423		proteolysis (GO:0006508)	carboxypeptidase activity (GO:0004180); metallocarboxypeptidase activity (GO:0004181); zinc ion binding (GO:0008270)		ASTEI00788-PA	17.6629	7.82532	9.09118	11.5265		proline catabolic process (GO:0006562)	proline dehydrogenase activity (GO:0004657)		ASTEI03531-PA	100	100	100	100			protein binding (GO:0005515); zinc ion binding (GO:0008270)		ASTEI03317-PA	85.505	33.636	43.709	54.2833
ASTEI10327-PA	22.2222	27.027	20	23.0831		proteolysis (GO:0006508)	serine-type endopeptidase activity (GO:0004252)		ASTEI10959-PA	14.0714	18.1027	14.6886	15.6209	membrane (GO:0016020); integral component of membrane (GO:0016021)	transport (GO:0006810); transmembrane transport (GO:0055085)	transporter activity (GO:0005215)		ASTEI06262-PA	100	100	3.111	67.7037	nucleus (GO:0005634); integral component of membrane (GO:0016021)	mRNA processing (GO:0006397); female sex differentiation (GO:0046660)			ASTEI07479-PA	5.505	2.206	3.733	3.81467	intracellular (GO:0005622); cytoplasm (GO:0005737)	proteolysis (GO:0006508); metabolic process (GO:0008152); protein metabolic process (GO:0019538); oxidation-reduction process (GO:0055114)	acyl-CoA dehydrogenase activity (GO:0003995); aminopeptidase activity (GO:0004177); metalloexopeptidase activity (GO:0008235); oxidoreductase activity, acting on the CH-CH group of donors (GO:0016627); manganese ion binding (GO:0030145); flavin adenine dinucleotide binding (GO:0050660)
ASTEI00445-PA	22.2222	35.7143	10.5263	22.8209	intracellular (GO:0005622)	intracellular cholesterol transport (GO:0032367)			ASTEI06252-PA	11.2958	4.38673	6.30465	7.32907	integral component of membrane (GO:0016021)				ASTEI00459-PA	26.2427	6.10158	3.59441	11.9796	nucleus (GO:0005634); cytoplasm (GO:0005737)	negative regulation of transcription from RNA polymerase II promoter (GO:0000122)	cyclin-dependent protein serine/threonine kinase inhibitor activity (GO:0004861); snRNA binding (GO:0017069)		ASTEI01596-PA	5.605	2.272	4.75	4.209
ASTEI11436-PA	15.3846	22.2222	29.4118	22.3395	extracellular region (GO:0005576)	chitin metabolic process (GO:0006030)	chitin binding (GO:0008061)		ASTEI05225-PA	10.7664	11.4786	5.67308	9.30603			protein binding (GO:0005515); transferase activity (GO:0016740)		ASTEI10228-PA	9.74684	2.60722	4.07407	5.47604					ASTEI03185-PA	6.188	2.822	6.164	5.058		tryptophan catabolic process to kynurenine (GO:0019441)	tryptophan 2,3-dioxygenase activity (GO:0004833); heme binding (GO:0020037); metal ion binding (GO:0046872)
ASTEI10274-PA	20.8333	23.2558	17.8571	20.6488	extracellular region (GO:0005576)	chitin metabolic process (GO:0006030)	protein binding (GO:0005515); chitin binding (GO:0008061)		ASTEI03993-PA	10.2737	5.54134	6.96782	7.59429			hydrolase activity (GO:0016787)		ASTEI07745-PA	14.6509	4.82651	2.94411	7.47384	ribosome (GO:0005840)	translation (GO:0006412)	structural constituent of ribosome (GO:0003735)		ASTEI06327-PA	8.879	4.609	6.624	6.704	integral component of membrane (GO:0016021)	lipid metabolic process (GO:0006629)	3-chloroallyl aldehyde dehydrogenase activity (GO:0004028); 1-hydroxy-2-naphthaldehyde dehydrogenase activity (GO:0018472); cis-2-methyl-5-isopropylhexa-2,5-dienal dehydrogenase activity (GO:0018473); 2-carboxybenzaldehyde dehydrogenase activity (GO:0018474); trans-2-methyl-5-isopropylhexa-2,5-dienal dehydrogenase activity (GO:0018475); benzaldehyde dehydrogenase activity (GO:0019115); 2-naphthal…
ASTEI04993-PA	24.3902	21.2766	14.4928	20.0532		proteolysis (GO:0006508)	serine-type endopeptidase activity (GO:0004252)		ASTEI00311-PA	9.65696	14.92	5.8856	10.1542	membrane (GO:0016020); integral component of membrane (GO:0016021)	transport (GO:0006810); transmembrane transport (GO:0055085)	transporter activity (GO:0005215)		ASTEI10796-PA	6.51051	2.33369	3.80351	4.2159			DNA binding (GO:0003677); sequence-specific DNA binding (GO:0043565)		ASTEI06762-PA	6.318	3.302	5.883	5.16767		oxidation-reduction process (GO:0055114)	N,N-dimethylaniline monooxygenase activity (GO:0004499); oxidoreductase activity (GO:0016491); flavin adenine dinucleotide binding (GO:0050660); NADP binding (GO:0050661)
ASTEI09453-PA	17.5439	23.2558	14.9254	18.575		metabolic process (GO:0008152)	catalytic activity (GO:0003824); phosphatase activity (GO:0016791)		ASTEI10709-PA	9.21084	8.51811	12.1833	9.97074			protein binding (GO:0005515)		ASTEI08966-PA	6.47892	2.37942	3.50897	4.12244	intracellular (GO:0005622); ribosome (GO:0005840)	translation (GO:0006412)	structural constituent of ribosome (GO:0003735)		ASTEI02833-PA	5.342	2.867	4.979	4.396		metabolic process (GO:0008152); aromatic amino acid family metabolic process (GO:0009072)	catalytic activity (GO:0003824); fumarylacetoacetase activity (GO:0004334)
ASTEI10780-PA	18.8679	14.7059	20.4082	17.994	integral component of membrane (GO:0016021)				ASTEI00047-PA	8.42618	8.97626	10.8036	9.40201			calcium ion binding (GO:0005509)		ASTEI02504-PA	5.72619	2.15695	2.26887	3.384					ASTEI01419-PA	4.357	2.38	3.118	3.285		proteolysis (GO:0006508)	serine-type carboxypeptidase activity (GO:0004185)
ASTEI09440-PA	16.6667	23.8095	9.70874	16.7283		proteolysis (GO:0006508)	serine-type endopeptidase activity (GO:0004252)		ASTEI10865-PA	7.73397	2.76403	6.00249	5.50016			protein binding (GO:0005515); zinc ion binding (GO:0008270)		ASTEI11219-PA	6.28653	2.4163	4.00365	4.23549			protein binding (GO:0005515)		ASTEI04234-PA	5.609	3.224	2.738	3.857		RNA processing (GO:0006396)	RNA binding (GO:0003723); protein binding (GO:0005515)
ASTEI08015-PA	13.6986	17.8571	10.7527	14.1028	integral component of membrane (GO:0016021)				ASTEI09779-PA	7.68529	5.79379	4.38423	5.95444					ASTEI07245-PA	8.63736	3.4026	3.48817	5.17604			nucleotide binding (GO:0000166); nucleic acid binding (GO:0003676)		ASTEI02586-PA	4.742	2.873	2.453	3.356	nucleus (GO:0005634)	regulation of transcription, DNA-templated (GO:0006355)	DNA binding (GO:0003677)
ASTEI07506-PA	13.6986	15.873	12.5	14.0239					ASTEI02758-PA	7.4252	8.41964	6.23128	7.35871			protein binding (GO:0005515)		ASTEI09821-PA	6.28125	2.58596	3.80551	4.22424			fatty-acyl-CoA binding (GO:0000062)		ASTEI00708-PA	6.053	3.735	3.685	4.491			protein binding (GO:0005515)
ASTEI10118-PA	21.2766	9.70874	10.7527	13.9127					ASTEI00900-PA	7.24936	6.24781	9.40264	7.63327					ASTEI01139-PA	6.9419	2.91399	3.64366	4.49985	intracellular (GO:0005622); ribosome (GO:0005840)	translation (GO:0006412)	structural constituent of ribosome (GO:0003735)		ASTEI09268-PA	3.728	2.299	4.282	3.43633
ASTEI06230-PA	14.0845	14.2857	13.3333	13.9012		oxidation-reduction process (GO:0055114)	iron ion binding (GO:0005506); oxidoreductase activity, acting on paired donors, with incorporation or reduction of molecular oxygen (GO:0016705); heme binding (GO:0020037)		ASTEI04713-PA	7.24051	3.46667	3.1087	4.60529					ASTEI03893-PA	5.1067	2.21767	3.36275	3.56237			nucleic acid binding (GO:0003676); metal ion binding (GO:0046872)		ASTEI05744-PA	7.596	4.728	4.977	5.767		metabolic process (GO:0008152)	catalytic activity (GO:0003824)
ASTEI08686-PA	11.3636	20.4082	9.52381	13.7652		lipid biosynthetic process (GO:0008610); oxidation-reduction process (GO:0055114)	catalytic activity (GO:0003824); protein binding (GO:0005515); zinc ion binding (GO:0008270); alkylglycerone-phosphate synthase activity (GO:0008609); oxidoreductase activity (GO:0016491); oxidoreductase activity, acting on CH-OH group of donors (GO:0016614); flavin adenine dinucleotide binding (GO:0050660)		ASTEI05813-PA	6.99756	8.20057	7.53158	7.57657		catabolic process (GO:0009056)	zinc ion binding (GO:0008270)		ASTEI08346-PA	4.9349	2.15831	2.24792	3.11371			protein binding (GO:0005515)		ASTEI07670-PA	4.374	2.904	5.067	4.115		carbohydrate metabolic process (GO:0005975)	phosphorylase activity (GO:0004645); glycogen phosphorylase activity (GO:0008184); pyridoxal phosphate binding (GO:0030170)
ASTEI03729-PA	15.873	14.2857	9.00901	13.0559		sphingomyelin catabolic process (GO:0006685)	sphingomyelin phosphodiesterase activity (GO:0004767); hydrolase activity (GO:0016787); hydrolase activity, acting on glycosyl bonds (GO:0016798)		ASTEI08358-PA	6.9312	8.84326	6.22737	7.33395		phosphatidylinositol phosphorylation (GO:0046854); inositol phosphate dephosphorylation (GO:0046855)	inositol monophosphate 1-phosphatase activity (GO:0008934)		ASTEI00689-PA	7.5873	3.35674	4.09949	5.01451			protein binding (GO:0005515)		ASTEI017980-PA	2.986	2.065	4.61	3.22033
ASTEI08042-PA	14.4928	14.0845	10.2041	12.9271	integral component of membrane (GO:0016021)		transferase activity, transferring hexosyl groups (GO:0016758)		ASTEI01369-PA	6.7825	9.01329	4.62969	6.80849		metabolic process (GO:0008152); cellular amino acid catabolic process (GO:0009063)	catalytic activity (GO:0003824)		ASTEI00618-PA	5.2	2.53268	2.77568	3.50278					ASTEI00224-PA	4.362	3.042	2.978	3.46067	extracellular region (GO:0005576)	lipid transport (GO:0006869)	lipid binding (GO:0008289)
ASTEI08033-PA	13.3333	14.4928	10.5263	12.7841		proteolysis (GO:0006508)	serine-type endopeptidase activity (GO:0004252)		ASTEI04467-PA	6.43805	9.2381	9.03727	8.23781					ASTEI09987-PA	4.41124	2.15952	2.87408	3.14828			nucleotide binding (GO:0000166); nucleic acid binding (GO:0003676)		ASTEI05696-PA	5.247	3.779	2.143	3.723
ASTEI09036-PA	11.7647	13.3333	12.8205	12.6395		proteolysis (GO:0006508); apoptotic process (GO:0006915); larval midgut histolysis (GO:0035069)	cysteine-type endopeptidase activity (GO:0004197); cysteine-type peptidase activity (GO:0008234)		ASTEI07663-PA	6.36132	4.05844	5.10204	5.17394	nucleus (GO:0005634)		nucleic acid binding (GO:0003676); zinc ion binding (GO:0008270); metal ion binding (GO:0046872)		ASTEI03603-PA	5.81746	2.87451	3.34195	4.01131		adherens junction assembly (GO:0034333)	signal transducer activity (GO:0004871); binding (GO:0005488); protein binding (GO:0005515)		ASTEI10498-PA	11.749	8.613	5.65	8.67067
ASTEI11530-PA	14.4928	16.3934	6.80272	12.563					ASTEI07579-PA	6.14955	7.78249	6.21896	6.717					ASTEI02511-PA	5.51309	2.73862	2.83065	3.69412	intracellular (GO:0005622); membrane (GO:0016020); integral component of membrane (GO:0016021)	protein targeting (GO:0006605); intracellular protein transport (GO:0006886); protein transport (GO:0015031)	P-P-bond-hydrolysis-driven protein transmembrane transporter activity (GO:0015450)		ASTEI05292-PA	4.06	2.99	5.24	4.09667	peroxisome (GO:0005777)	purine nucleobase metabolic process (GO:0006144); oxidation-reduction process (GO:0055114)	urate oxidase activity (GO:0004846)
ASTEI06461-PA	14.0845	11.4943	11.1111	12.23		proteolysis (GO:0006508)	serine-type carboxypeptidase activity (GO:0004185)		ASTEI01181-PA	6.03665	3.26629	3.79901	4.36732	integral component of membrane (GO:0016021)	transport (GO:0006810); vesicle-mediated transport (GO:0016192)			ASTEI02679-PA	4.49302	2.23611	2.49612	3.07509					ASTEI08313-PA	9.643	7.138	6.196	7.659
ASTEI09104-PA	10.5263	15.873	8.06452	11.4879	integral component of membrane (GO:0016021)	proteolysis (GO:0006508)	carboxypeptidase activity (GO:0004180); metallocarboxypeptidase activity (GO:0004181); zinc ion binding (GO:0008270)		ASTEI05512-PA	5.77189	4.82659	4.62177	5.07342	vacuolar proton-transporting V-type ATPase, V0 domain (GO:0000220); integral component of membrane (GO:0016021); proton-transporting V-type ATPase, V0 domain (GO:0033179)	ATP hydrolysis coupled proton transport (GO:0015991)	hydrogen ion transmembrane transporter activity (GO:0015078)		ASTEI05456-PA	5.87915	2.96062	9.57915	6.13964		mRNA splicing, via spliceosome (GO:0000398); nuclear-transcribed mRNA catabolic process (GO:0000956)			ASTEI03619-PA	5.711	4.262	2.382	4.11833		purine nucleotide biosynthetic process (GO:0006164)	catalytic activity (GO:0003824); IMP cyclohydrolase activity (GO:0003937); phosphoribosylaminoimidazolecarboxamide formyltransferase activity (GO:0004643)
ASTEI05125-PA	12.0482	11.7647	9.25926	11.0241		carbohydrate metabolic process (GO:0005975)	catalytic activity (GO:0003824); hydrolase activity (GO:0016787)		ASTEI01563-PA	5.69462	6.35012	5.63404	5.89293		metabolic process (GO:0008152)	catalytic activity (GO:0003824); lyase activity (GO:0016829)		ASTEI02686-PA	4.30369	2.22921	2.98346	3.17212	cytoplasm (GO:0005737); eukaryotic translation initiation factor 3 complex (GO:0005852); eukaryotic 43S preinitiation complex (GO:0016282); eukaryotic 48S preinitiation complex (GO:0033290)	formation of translation preinitiation complex (GO:0001731); regulation of translational initiation (GO:0006446)	translation initiation factor activity (GO:0003743); protein binding (GO:0005515)		ASTEI10663-PA	5.136	3.873	4.147	4.38533		metabolic process (GO:0008152)	oxidoreductase activity (GO:0016491); metal ion binding (GO:0046872)
ASTEI08739-PA	10	12.3457	10.6383	10.9947		proteolysis (GO:0006508)	metallopeptidase activity (GO:0008237); zinc ion binding (GO:0008270)		ASTEI10554-PA	5.67615	5.48414	5.46105	5.54045		sulfate assimilation (GO:0000103)	adenylylsulfate kinase activity (GO:0004020); sulfate adenylyltransferase (ATP) activity (GO:0004781); ATP binding (GO:0005524)		ASTEI03740-PA	4.60042	2.39121	4.93424	3.97529			protein binding (GO:0005515)		ASTEI06257-PA	3.045	2.317	4.368	3.24333		purine nucleobase metabolic process (GO:0006144)	hydroxyisourate hydrolase activity (GO:0033971)
ASTEI00428-PA	10.6383	13.3333	7.63359	10.5351	plasma membrane (GO:0005886); membrane (GO:0016020); integral component of membrane (GO:0016021)	cell adhesion (GO:0007155); homophilic cell adhesion via plasma membrane adhesion molecules (GO:0007156); transmembrane transport (GO:0055085)	calcium ion binding (GO:0005509); transmembrane transporter activity (GO:0022857)		ASTEI04363-PA	5.62017	4.78793	7.09756	5.83522	membrane (GO:0016020); integral component of membrane (GO:0016021)	sulfate transport (GO:0008272); transmembrane transport (GO:0055085)	secondary active sulfate transmembrane transporter activity (GO:0008271); sulfate transmembrane transporter activity (GO:0015116)		ASTEI03781-PA	6.88418	3.57856	4.61553	5.02609			nucleic acid binding (GO:0003676); metal ion binding (GO:0046872)		ASTEI10609-PA	4.23	3.229	2.248	3.23567		purine nucleobase biosynthetic process (GO:0009113); nucleoside metabolic process (GO:0009116)	amidophosphoribosyltransferase activity (GO:0004044)
ASTEI01662-PA	10	15.873	5.20833	10.3604					ASTEI10693-PA	5.60377	5.68723	7.03421	6.10841					ASTEI01961-PA	5.04511	2.6627	2.41947	3.37576		regulation of translation (GO:0006417)	nucleic acid binding (GO:0003676); RNA binding (GO:0003723); single-stranded RNA binding (GO:0003727)		ASTEI00449-PA	5.485	4.21	6.111	5.26867	intracellular (GO:0005622)	intracellular cholesterol transport (GO:0032367)
ASTEI08034-PA	8.19672	11.7647	10.5263	10.1626		proteolysis (GO:0006508)	serine-type endopeptidase activity (GO:0004252)		ASTEI00901-PA	5.41284	6.21053	2.86408	4.82915					ASTEI04340-PA	5.60582	2.9595	2.6925	3.75261	ribosome (GO:0005840)	N-acetylglucosamine metabolic process (GO:0006044); translation (GO:0006412)	structural constituent of ribosome (GO:0003735); N-acetylglucosamine-6-phosphate deacetylase activity (GO:0008448); hydrolase activity (GO:0016787); hydrolase activity, acting on carbon-nitrogen (but not peptide) bonds (GO:0016810)		ASTEI02267-PA	3.057	2.353	2.995	2.80167			protein binding (GO:0005515)
ASTEI10352-PA	9.70874	10.5263	9.61538	9.95015		proteolysis (GO:0006508)	aminopeptidase activity (GO:0004177); metallopeptidase activity (GO:0008237); zinc ion binding (GO:0008270)		ASTEI08040-PA	5.27768	11.0152	10.4982	8.93034	integral component of membrane (GO:0016021)	transmembrane transport (GO:0055085)	transmembrane transporter activity (GO:0022857)		ASTEI09597-PA	8.40203	4.45699	3.7739	5.54431	nucleolus (GO:0005730); intracellular ribonucleoprotein complex (GO:0030529)	ribosome biogenesis (GO:0042254)	RNA binding (GO:0003723)		ASTEI00609-PA	8.358	6.447	10.53	8.445
ASTEI08959-PA	12.5	8.13008	9.09091	9.907					ASTEI04741-PA	5.27295	5.33741	2.19839	4.26958			oxidoreductase activity (GO:0016491)		ASTEI08376-PA	6.72303	3.64297	3.21618	4.52739	cytoplasm (GO:0005737)	mitotic nuclear division (GO:0007067); cell division (GO:0051301)	protein phosphatase inhibitor activity (GO:0004864)		ASTEI06560-PA	11.344	8.877	12.302	10.841			structural constituent of cuticle (GO:0042302)
ASTEI05141-PA	13.1579	10.6383	5.02513	9.60711			protein binding (GO:0005515)		ASTEI03793-PA	5.04317	8.90159	8.62769	7.52415			sulfotransferase activity (GO:0008146)		ASTEI08186-PA	3.84454	2.10103	2.22628	2.72395					ASTEI02067-PA	7.454	5.894	6.141	6.49633		carnitine biosynthetic process (GO:0045329); oxidation-reduction process (GO:0055114)	nucleic acid binding (GO:0003676); iron ion binding (GO:0005506); oxidoreductase activity (GO:0016491); L-ascorbic acid binding (GO:0031418); trimethyllysine dioxygenase activity (GO:0050353)
ASTEI02310-PA	10	10.989	7.46269	9.4839	integral component of membrane (GO:0016021)	carbohydrate metabolic process (GO:0005975)	catalytic activity (GO:0003824)		ASTEI06940-PA	4.91519	5.46491	4.57248	4.98419			calcium ion binding (GO:0005509)		ASTEI06888-PA	3.86004	2.1121	2.70697	2.89304	integral component of membrane (GO:0016021)	metabolic process (GO:0008152)	transferase activity, transferring acyl groups (GO:0016746)		ASTEI01148-PA	2.78	2.209	2.122	2.37033		response to metal ion (GO:0010038)
ASTEI04415-PA	11.1111	12.3457	4.7619	9.40623					ASTEI05482-PA	4.9126	6.44533	3.3757	4.91121					ASTEI00336-PA	5.66576	3.12594	2.36663	3.71944	nucleus (GO:0005634)		DNA binding (GO:0003677)		ASTEI07953-PA	13.398	10.713	16.072	13.3943
ASTEI06042-PA	7.5188	13.8889	6.32911	9.2456	integral component of membrane (GO:0016021)		protein binding (GO:0005515)		ASTEI09560-PA	4.8622	5.82547	4.13043	4.93937		metabolic process (GO:0008152)	catalytic activity (GO:0003824)		ASTEI04581-PA	4	2.21857	2.39594	2.8715			protein binding (GO:0005515)		ASTEI00753-PA	7.441	5.957	7.622	7.00667	integral component of membrane (GO:0016021)
ASTEI09499-PA	6.25	14.7059	6.32911	9.095					ASTEI04060-PA	4.81162	5.63615	3.56231	4.67003	integral component of membrane (GO:0016021)	transmembrane transport (GO:0055085)			ASTEI00665-PA	4.02642	2.28489	2.99697	3.10276			peptidyl-prolyl cis-trans isomerase activity (GO:0003755); protein binding (GO:0005515); isomerase activity (GO:0016853)		ASTEI06287-PA	5.522	4.457	5.533	5.17067	extracellular region (GO:0005576)
ASTEI11251-PA	7.93651	9.80392	9.52381	9.08808		proteolysis (GO:0006508)	metallopeptidase activity (GO:0008237); zinc ion binding (GO:0008270)		ASTEI09233-PA	4.80702	6.4555	3.85915	5.04056	cell (GO:0005623)	cell redox homeostasis (GO:0045454); oxidation-reduction process (GO:0055114)	antioxidant activity (GO:0016209); oxidoreductase activity (GO:0016491); peroxiredoxin activity (GO:0051920)		ASTEI07780-PA	6.82173	3.875	4.38104	5.02592	nucleus (GO:0005634)	regulation of transcription, DNA-templated (GO:0006355)	transcription factor activity, sequence-specific DNA binding (GO:0003700); protein binding (GO:0005515); sequence-specific DNA binding (GO:0043565)		ASTEI03747-PA	4.06	3.281	2.391	3.244		mRNA processing (GO:0006397)	nucleotide binding (GO:0000166); nucleic acid binding (GO:0003676); metal ion binding (GO:0046872)
ASTEI05196-PA	8	9.17431	9.90099	9.0251	integral component of membrane (GO:0016021)	carbohydrate metabolic process (GO:0005975)	catalytic activity (GO:0003824)		ASTEI01072-PA	4.79286	7.66857	6.61084	6.35742	integral component of membrane (GO:0016021)	oxidation-reduction process (GO:0055114)	monooxygenase activity (GO:0004497); iron ion binding (GO:0005506); oxidoreductase activity, acting on paired donors, with incorporation or reduction of molecular oxygen (GO:0016705); heme binding (GO:0020037)		ASTEI09521-PA	5.37634	3.06748	2.04918	3.49767	nucleus (GO:0005634)		protein binding (GO:0005515)		ASTEI07803-PA	3.028	2.449	3.977	3.15133			odorant binding (GO:0005549)
ASTEI02990-PA	8.54701	12.987	5.2356	8.92321		proteolysis (GO:0006508)	serine-type endopeptidase activity (GO:0004252)		ASTEI05068-PA	4.7797	2.02199	2.71972	3.1738					ASTEI04191-PA	4.19121	2.40783	2.2568	2.95195		translational frameshifting (GO:0006452); positive regulation of translational elongation (GO:0045901); positive regulation of translational termination (GO:0045905)	RNA binding (GO:0003723); translation elongation factor activity (GO:0003746); ribosome binding (GO:0043022)		ASTEI08723-PA	5.424	4.392	5.904	5.24		metabolic process (GO:0008152); biosynthetic process (GO:0009058); oxidation-reduction process (GO:0055114)	catalytic activity (GO:0003824); oxidoreductase activity (GO:0016491); transferase activity (GO:0016740); hydrolase activity, acting on ester bonds (GO:0016788); phosphopantetheine binding (GO:0031177)
ASTEI02928-PA	2.07469	16.9492	7.19424	8.73936	integral component of membrane (GO:0016021)	oxidation-reduction process (GO:0055114)	monooxygenase activity (GO:0004497); iron ion binding (GO:0005506); oxidoreductase activity, acting on paired donors, with incorporation or reduction of molecular oxygen (GO:0016705); heme binding (GO:0020037)		ASTEI10069-PA	4.65101	2.84795	2.79435	3.4311			zinc ion binding (GO:0008270); hydrolase activity (GO:0016787)		ASTEI00059-PA	5.97222	3.58877	4.07759	4.54619	intracellular (GO:0005622); ribosome (GO:0005840)	translation (GO:0006412)	structural constituent of ribosome (GO:0003735)		ASTEI00271-PA	5.017	4.068	3.081	4.05533
ASTEI05418-PA	8.77193	11.4943	5.88235	8.71618	integral component of membrane (GO:0016021)				ASTEI00907-PA	4.56421	3.24551	3.15116	3.65363					ASTEI10645-PA	3.708	2.25273	2.25	2.73691	integral component of membrane (GO:0016021)				ASTEI04331-PA	2.591	2.105	2.255	2.317	mitochondrial inner membrane (GO:0005743); integral component of membrane (GO:0016021)	transport (GO:0006810); transmembrane transport (GO:0055085)	transporter activity (GO:0005215)
ASTEI08229-PA	8.40336	10.7527	6.66667	8.60757		carbohydrate metabolic process (GO:0005975)	catalytic activity (GO:0003824); hydrolase activity, hydrolyzing O-glycosyl compounds (GO:0004553)		ASTEI04543-PA	4.54806	3.03411	4.00721	3.86312	integral component of membrane (GO:0016021)		serine-type endopeptidase inhibitor activity (GO:0004867); protein binding (GO:0005515)		ASTEI05608-PA	4.27212	2.59892	2.20938	3.02681			nucleotide binding (GO:0000166); nucleic acid binding (GO:0003676); zinc ion binding (GO:0008270)		ASTEI04763-PA	4.405	3.644	4.876	4.30833		urea cycle (GO:0000050); arginine metabolic process (GO:0006525)	arginase activity (GO:0004053); metal ion binding (GO:0046872)
ASTEI01430-PA	13.1579	8.77193	3.73134	8.55372		ubiquitin-dependent protein catabolic process (GO:0006511); protein deubiquitination (GO:0016579)	thiol-dependent ubiquitinyl hydrolase activity (GO:0036459)		ASTEI10712-PA	4.52887	2.76977	2.18374	3.16079		oxidation-reduction process (GO:0055114)	zinc ion binding (GO:0008270); oxidoreductase activity (GO:0016491)		ASTEI08026-PA	6.21798	3.80968	3.03054	4.35274	nuclear cap binding complex (GO:0005846)	RNA metabolic process (GO:0016070); mRNA cis splicing, via spliceosome (GO:0045292); mRNA transport (GO:0051028)	RNA cap binding (GO:0000339); binding (GO:0005488)		ASTEI06350-PA	2.632	2.197	2.435	2.42133		carbohydrate metabolic process (GO:0005975)	phosphotransferase activity, alcohol group as acceptor (GO:0016773)
ASTEI02407-PA	8.33333	10.8696	6.45161	8.5515	membrane (GO:0016020); integral component of membrane (GO:0016021)	sulfate transport (GO:0008272); transmembrane transport (GO:0055085)	secondary active sulfate transmembrane transporter activity (GO:0008271); sulfate transmembrane transporter activity (GO:0015116)		ASTEI08998-PA	4.39813	7.24	2.98983	4.87599		oxidation-reduction process (GO:0055114)	catalytic activity (GO:0003824); FMN binding (GO:0010181); oxidoreductase activity (GO:0016491)		ASTEI01570-PA	5.4554	3.37791	4.13523	4.32285			nucleotide binding (GO:0000166); nucleic acid binding (GO:0003676); protein binding (GO:0005515)		ASTEI00430-PA	6.475	5.479	4.17	5.37467		folic acid-containing compound biosynthetic process (GO:0009396); oxidation-reduction process (GO:0055114)	catalytic activity (GO:0003824); formate-tetrahydrofolate ligase activity (GO:0004329); methylenetetrahydrofolate dehydrogenase (NADP+) activity (GO:0004488); ATP binding (GO:0005524)
ASTEI10558-PA	13.1579	6.71141	5.64972	8.50634		proteolysis (GO:0006508)	serine-type endopeptidase activity (GO:0004252)		ASTEI10798-PA	4.39208	3.87086	3.15057	3.8045					ASTEI09813-PA	3.77821	2.35394	2.70097	2.94437		translational initiation (GO:0006413); eukaryotic translation initiation factor 4F complex assembly (GO:0097010)	nucleotide binding (GO:0000166); nucleic acid binding (GO:0003676); RNA binding (GO:0003723)		ASTEI11056-PA	6.329	5.365	4.845	5.513	cytoplasm (GO:0005737)	proline biosynthetic process (GO:0006561); metabolic process (GO:0008152); oxidation-reduction process (GO:0055114)	catalytic activity (GO:0003824); glutamate 5-kinase activity (GO:0004349); glutamate-5-semialdehyde dehydrogenase activity (GO:0004350); oxidoreductase activity (GO:0016491); oxidoreductase activity, acting on the aldehyde or oxo group of donors, NAD or NADP as acceptor (GO:0016620)
ASTEI05935-PA	8.26446	9.43396	7.75194	8.48345		proteolysis (GO:0006508)	metallopeptidase activity (GO:0008237); zinc ion binding (GO:0008270)		ASTEI02221-PA	4.34127	4.05185	2.84896	3.74736			catalytic activity (GO:0003824); ATP binding (GO:0005524); kinase activity (GO:0016301); transferase activity, transferring phosphorus-containing groups (GO:0016772)		ASTEI07534-PA	5.39303	3.3717	2.75127	3.83867					ASTEI09198-PA	3.602	3.059	3.964	3.54167		proteolysis (GO:0006508)	serine-type endopeptidase activity (GO:0004252)
ASTEI07501-PA	4.54545	13.5135	7.29927	8.45275	integral component of membrane (GO:0016021)				ASTEI07228-PA	4.18542	2.15327	3.46978	3.26949		oxidation-reduction process (GO:0055114)	zinc ion binding (GO:0008270); oxidoreductase activity (GO:0016491)		ASTEI05579-PA	7.30128	4.56513	2.50055	4.78899		peptidyl-pyrromethane cofactor linkage (GO:0018160); tetrapyrrole biosynthetic process (GO:0033014)	hydroxymethylbilane synthase activity (GO:0004418)		ASTEI07954-PA	7.708	6.666	11.221	8.53167		metabolic process (GO:0008152)	catalytic activity (GO:0003824)
ASTEI04430-PA	3.59712	11.9048	9.80392	8.43527	integral component of membrane (GO:0016021)	cell-matrix adhesion (GO:0007160)			ASTEI06893-PA	4.08137	4.08137	3.54317	3.90197	membrane (GO:0016020); integral component of membrane (GO:0016021); mitochondrial membrane (GO:0031966)	ion transport (GO:0006811); transmembrane transport (GO:0055085)	ion transmembrane transporter activity (GO:0015075)		ASTEI05877-PA	13.6323	8.66097	7.8553	10.0495		nicotinamide nucleotide metabolic process (GO:0046496)	ATP binding (GO:0005524); ATP-dependent NAD (P)H-hydrate dehydratase activity (GO:0047453); ADP-dependent NAD (P)H-hydrate dehydratase activity (GO:0052855)		ASTEI04368-PA	2.763	2.397	5.433	3.531		oxidation-reduction process (GO:0055114)	zinc ion binding (GO:0008270); oxidoreductase activity (GO:0016491)
ASTEI00139-PA	5.64972	7.75194	10.7527	8.05145	integral component of membrane (GO:0016021)				ASTEI03498-PA	4.08212	4.36914	3.18661	3.87929		metabolic process (GO:0008152)	catalytic activity (GO:0003824)		ASTEI01772-PA	5.16912	3.29531	2.50178	3.6554					ASTEI075886-PA	3.424	2.989	3.474	3.29567		proteolysis (GO:0006508)	serine-type endopeptidase activity (GO:0004252)
ASTEI03850-PA	6.94444	14.4928	2.42131	7.95284		cytidine deamination (GO:0009972)	catalytic activity (GO:0003824); cytidine deaminase activity (GO:0004126); zinc ion binding (GO:0008270); hydrolase activity (GO:0016787)		ASTEI00312-PA	4.06182	4.8671	2.94723	3.95872	membrane (GO:0016020); integral component of membrane (GO:0016021)	transport (GO:0006810); transmembrane transport (GO:0055085)	transporter activity (GO:0005215)		ASTEI05792-PA	3.63602	2.32029	2.49081	2.81571	DNA replication factor C complex (GO:0005663)	DNA replication (GO:0006260); DNA repair (GO:0006281)	DNA binding (GO:0003677); DNA clamp loader activity (GO:0003689); ATP binding (GO:0005524)		ASTEI07956-PA	10.238	9.018	10.099	9.785		metabolic process (GO:0008152)	catalytic activity (GO:0003824)
ASTEI07544-PA	4.87805	12.5	6.25	7.87602	cytoplasm (GO:0005737)	glycolipid transport (GO:0046836)	glycolipid transporter activity (GO:0017089); glycolipid binding (GO:0051861)		ASTEI00470-PA	3.9184	5.66898	4.94747	4.84495	proton-transporting V-type ATPase, V1 domain (GO:0033180)	ATP hydrolysis coupled proton transport (GO:0015991); proton transport (GO:0015992); ATP metabolic process (GO:0046034)	ATP binding (GO:0005524); hydrolase activity, acting on acid anhydrides, catalyzing transmembrane movement of substances (GO:0016820)		ASTEI00754-PA	4.10651	2.68299	3.27874	3.35608					ASTEI10783-PA	2.443	2.166	2.009	2.206
ASTEI02309-PA	8.47458	8.62069	6.21118	7.76882		carbohydrate metabolic process (GO:0005975)	catalytic activity (GO:0003824)		ASTEI09182-PA	3.90572	6.41371	5.83603	5.38515					ASTEI00965-PA	4.04536	2.66939	2.3956	3.03678	tRNA (m1A) methyltransferase complex (GO:0031515)	tRNA methylation (GO:0030488)	tRNA (adenine-N1-)-methyltransferase activity (GO:0016429)		ASTEI06897-PA	5.836	5.193	5.412	5.48033		oxidation-reduction process (GO:0055114)	protein binding (GO:0005515); oxidoreductase activity (GO:0016491)
ASTEI06641-PA	7.87402	9.52381	5.74713	7.71498		proteolysis (GO:0006508)	carboxypeptidase activity (GO:0004180); metallocarboxypeptidase activity (GO:0004181); zinc ion binding (GO:0008270)		ASTEI03517-PA	3.89967	6.71671	3.5494	4.72193	cytoplasm (GO:0005737); integral component of membrane (GO:0016021)	transport (GO:0006810)	transporter activity (GO:0005215)		ASTEI08192-PA	4.47661	3.01349	2.29977	3.26329		nucleobase-containing compound metabolic process (GO:0006139); regulation of transcription from RNA polymerase II promoter (GO:0006357); regulation of DNA-templated transcription, elongation (GO:0032784)	nucleic acid binding (GO:0003676); DNA binding (GO:0003677)		ASTEI05949-PA	3.259	2.907	3.232	3.13267	membrane (GO:0016020); integral component of membrane (GO:0016021)
ASTEI01706-PA	9.80392	9.09091	3.84615	7.58033					ASTEI01933-PA	3.8512	4.70117	5.27851	4.61029	integral component of membrane (GO:0016021)	neurotransmitter transport (GO:0006836); transmission of nerve impulse (GO:0019226); glial cell growth (GO:0042065); perineurial glial growth (GO:0042066)	osmosensor activity (GO:0005034); neurotransmitter:sodium symporter activity (GO:0005328); photoreceptor activity (GO:0009881)		ASTEI09425-PA	5.68844	3.83729	3.0227	4.18281	intracellular (GO:0005622)		RNA binding (GO:0003723); rRNA binding (GO:0019843)		ASTEI08829-PA	4.254	3.827	6.053	4.71133	extracellular region (GO:0005576); integral component of membrane (GO:0016021)	chitin metabolic process (GO:0006030)	chitin binding (GO:0008061)
ASTEI10328-PA	5.40541	10.4167	6.75676	7.52628		peptidoglycan catabolic process (GO:0009253)	N-acetylmuramoyl-L-alanine amidase activity (GO:0008745)		ASTEI04083-PA	3.84051	5.87317	4.33874	4.68414	nucleus (GO:0005634); cytoplasm (GO:0005737)	D-ribose metabolic process (GO:0006014); D-ribose catabolic process (GO:0019303)	ribokinase activity (GO:0004747); ATP binding (GO:0005524); phosphotransferase activity, alcohol group as acceptor (GO:0016773); metal ion binding (GO:0046872)		ASTEI10488-PA	4.14672	2.83752	3.71626	3.56683					ASTEI01256-PA	7.171	6.509	6.633	6.771			structural constituent of cuticle (GO:0042302)
ASTEI11700-PA	5.52486	14.7059	2.20751	7.47942	ribosome (GO:0005840)	translation (GO:0006412)	RNA binding (GO:0003723); structural constituent of ribosome (GO:0003735)		ASTEI01057-PA	3.83652	8.04012	6.6624	6.17968	integral component of membrane (GO:0016021)				ASTEI07366-PA	2.99378	2.05005	3.90467	2.98283	intracellular (GO:0005622); ribosome (GO:0005840)	translation (GO:0006412)	structural constituent of ribosome (GO:0003735)		ASTEI00323-PA	6.315	5.799	7.264	6.45933
ASTEI00683-PA	4.7619	9.09091	8.40336	7.41873					ASTEI07693-PA	3.84017	9.39446	9.39446	7.54303		oxidation-reduction process (GO:0055114)	catalytic activity (GO:0003824); electron carrier activity (GO:0009055); oxidoreductase activity (GO:0016491); oxidoreductase activity, acting on CH-OH group of donors (GO:0016614); metal ion binding (GO:0046872); flavin adenine dinucleotide binding (GO:0050660); iron-sulfur cluster binding (GO:0051536); 2 iron, 2 sulfur cluster binding (GO:0051537)		ASTEI00321-PA	6.00739	4.14092	4.30919	4.81916	membrane (GO:0016020); integral component of membrane (GO:0016021)	proteolysis (GO:0006508)	serine-type endopeptidase activity (GO:0004252); scavenger receptor activity (GO:0005044); protein binding (GO:0005515)		ASTEI01538-PA	2.516	2.328	2.341	2.395			transferase activity, transferring glycosyl groups (GO:0016757)
ASTEI00941-PA	7.75194	8	6.32911	7.36035		proteolysis (GO:0006508)	metallopeptidase activity (GO:0008237); zinc ion binding (GO:0008270)		ASTEI04105-PA	3.83866	7.76765	7.97885	6.52839	extracellular region (GO:0005576)	chitin metabolic process (GO:0006030)	chitin binding (GO:0008061)		ASTEI00995-PA	3.77893	2.64251	5.38916	3.93687			zinc ion binding (GO:0008270)		ASTEI00109-PA	2.705	2.505	4.061	3.09033		oxidation-reduction process (GO:0055114)	oxidoreductase activity (GO:0016491)
ASTEI01510-PA	8.69565	8.92857	4.36681	7.33035					ASTEI04028-PA	3.80272	4.67782	3.20344	3.89466		metabolic process (GO:0008152); oxidation-reduction process (GO:0055114)	oxidoreductase activity (GO:0016491); oxidoreductase activity, acting on the aldehyde or oxo group of donors, NAD or NADP as acceptor (GO:0016620)		ASTEI02301-PA	4.09829	2.87556	2.02748	3.00045		RNA processing (GO:0006396)	nucleotide binding (GO:0000166); nucleic acid binding (GO:0003676); RNA methyltransferase activity (GO:0008173)		ASTEI00387-PA	4.466	4.177	5.064	4.569
ASTEI06351-PA	6.32911	7.35294	8.19672	7.29293		organelle organization (GO:0006996); mitochondrion organization (GO:0007005)	ubiquitin-protein transferase activity (GO:0004842); protein binding (GO:0005515); zinc ion binding (GO:0008270)		ASTEI00222-PA	3.80438	5.15042	5.30786	4.75422	proton-transporting two-sector ATPase complex, catalytic domain (GO:0033178); proton-transporting V-type ATPase, V1 domain (GO:0033180)	ATP hydrolysis coupled proton transport (GO:0015991); proton transport (GO:0015992); ATP metabolic process (GO:0046034)	ATP binding (GO:0005524); hydrolase activity, acting on acid anhydrides, catalyzing transmembrane movement of substances (GO:0016820); proton-transporting ATPase activity, rotational mechanism (GO:0046961)		ASTEI06647-PA	4.93617	3.48	2.34607	3.58741	U4/U6 x U5 tri-snRNP complex (GO:0046540)	mRNA splicing, via spliceosome (GO:0000398)			ASTEI08922-PA	3.106	2.918	2.848	2.95733		proteolysis (GO:0006508)	serine-type endopeptidase activity (GO:0004252)
ASTEI11212-PA	8.19672	6.75676	6.80272	7.25207	integral component of membrane (GO:0016021)	proteolysis (GO:0006508)	serine-type endopeptidase activity (GO:0004252)		ASTEI05766-PA	3.79088	5.3459	4.80279	4.64652					ASTEI058011-PA	3.25136	2.29923	2.07382	2.54147	ribosome (GO:0005840); small ribosomal subunit (GO:0015935)	translation (GO:0006412)	RNA binding (GO:0003723); structural constituent of ribosome (GO:0003735)		ASTEI07162-PA	5.843	5.521	8.177	6.51367
ASTEI10262-PA	8.62069	7.75194	5.2356	7.20274	extracellular region (GO:0005576); integral component of membrane (GO:0016021)	carbohydrate metabolic process (GO:0005975); chitin metabolic process (GO:0006030); chitin catabolic process (GO:0006032)	hydrolase activity, hydrolyzing O-glycosyl compounds (GO:0004553); chitinase activity (GO:0004568); chitin binding (GO:0008061)		ASTEI01723-PA	3.78485	7.70988	4.82239	5.43904					ASTEI07520-PA	5.29952	3.75043	2.71535	3.92176					ASTEI11411-PA	5.656	5.359	6.818	5.94433
ASTEI04209-PA	6.32911	8.47458	6.66667	7.15679		metabolic process (GO:0008152)	catalytic activity (GO:0003824); alkaline phosphatase activity (GO:0004035); phosphatase activity (GO:0016791)		ASTEI09989-PA	3.7728	7.17045	5.54725	5.49683	integral component of membrane (GO:0016021); proton-transporting two-sector ATPase complex, proton-transporting domain (GO:0033177); proton-transporting V-type ATPase, V0 domain (GO:0033179)	ATP hydrolysis coupled proton transport (GO:0015991)	hydrogen ion transmembrane transporter activity (GO:0015078)		ASTEI10013-PA	4.57684	3.2619	2.37298	3.40391					ASTEI10144-PA	2.605	2.488	2.876	2.65633	cell (GO:0005623)	cell redox homeostasis (GO:0045454)
ASTEI05071-PA	6.94444	9.52381	4.80769	7.09198	lysosome (GO:0005764)	carbohydrate metabolic process (GO:0005975)	hydrolase activity, hydrolyzing O-glycosyl compounds (GO:0004553); beta-glucuronidase activity (GO:0004566)		ASTEI02049-PA	3.76829	2.09255	2.41406	2.7583		oxidation-reduction process (GO:0055114)	oxidoreductase activity (GO:0016491)		ASTEI02499-PA	3.77778	2.71429	2.32096	2.93767	nucleosome (GO:0000786); nucleus (GO:0005634)		DNA binding (GO:0003677); protein heterodimerization activity (GO:0046982)		ASTEI02529-PA	8.371	8.003	8.128	8.16733
ASTEI03825-PA	3.08642	11.1111	6.94444	7.04733					ASTEI01895-PA	3.75752	3.66789	2.16576	3.19706	integral component of membrane (GO:0016021)				ASTEI09718-PA	3.39925	2.43583	2.03803	2.62437		spliceosomal snRNP assembly (GO:0000387); RNA processing (GO:0006396)			ASTEI02814-PA	4.354	4.171	6.051	4.85867
ASTEI05529-PA	5.34759	12.1951	3.58423	7.04231	integral component of peroxisomal membrane (GO:0005779); integral component of membrane (GO:0016021)	transport (GO:0006810); transmembrane transport (GO:0055085); fatty acid transmembrane transport (GO:1902001)	ATP binding (GO:0005524); ATPase activity (GO:0016887); ATPase activity, coupled to transmembrane movement of substances (GO:0042626)		ASTEI05058-PA	3.74423	3.34073	3.01574	3.3669	signal peptidase complex (GO:0005787); integral component of membrane (GO:0016021)	signal peptide processing (GO:0006465)	peptidase activity (GO:0008233)		ASTEI06991-PA	6.4963	4.69821	6.4963	5.89694					ASTEI06563-PA	6.199	5.953	7.344	6.49867			structural constituent of cuticle (GO:0042302)
ASTEI11675-PA	10.4167	5.31915	5.18135	6.97239					ASTEI11222-PA	3.72807	4.39959	2.58831	3.57199		NAD biosynthetic process (GO:0009435)	nicotinate-nucleotide diphosphorylase (carboxylating) activity (GO:0004514)		ASTEI07746-PA	5.64734	4.09457	3.45347	4.39846	intracellular (GO:0005622); ribosome (GO:0005840)	translation (GO:0006412)	structural constituent of ribosome (GO:0003735); protein binding (GO:0005515)		ASTEI07775-PA	6.753	6.501	8.862	7.372	integral component of membrane (GO:0016021)	oxidation-reduction process (GO:0055114)	monooxygenase activity (GO:0004497); iron ion binding (GO:0005506); oxidoreductase activity, acting on paired donors, with incorporation or reduction of molecular oxygen (GO:0016705); heme binding (GO:0020037)
ASTEI10564-PA	9.09091	8.26446	3.53357	6.96298		proteolysis (GO:0006508)	serine-type peptidase activity (GO:0008236)		ASTEI03563-PA	3.70662	4.58984	4.6627	4.31972					ASTEI06631-PA	5.94778	4.32258	2.80542	4.35859		spliceosomal complex assembly (GO:0000245); protein deubiquitination (GO:0016579)	zinc ion binding (GO:0008270); thiol-dependent ubiquitinyl hydrolase activity (GO:0036459)		ASTEI03711-PA	4.046	3.894	5.422	4.454		metabolic process (GO:0008152)	catalytic activity (GO:0003824); transferase activity (GO:0016740)
ASTEI07459-PA	4	10	6.25	6.75	integral component of membrane (GO:0016021)	proteolysis (GO:0006508)	metallopeptidase activity (GO:0008237); zinc ion binding (GO:0008270)		ASTEI04856-PA	3.69314	5.4127	2	3.70195		allantoin catabolic process (GO:0000256)	allantoicase activity (GO:0004037)		ASTEI00128-PA	2.81789	2.04604	2.1528	2.33891	intracellular (GO:0005622); ribosome (GO:0005840)	translation (GO:0006412)	structural constituent of ribosome (GO:0003735)		ASTEI00150-PA	4.279	4.148	5.366	4.59767		lipid transport (GO:0006869)	lipid transporter activity (GO:0005319); lipid binding (GO:0008289); heme binding (GO:0020037)
ASTEI09615-PA	5.43478	8.47458	6.17284	6.69407	membrane (GO:0016020); integral component of membrane (GO:0016021)				ASTEI10252-PA	3.57775	5.85981	6.90909	5.44888	integral component of membrane (GO:0016021)	cation transport (GO:0006812); sodium ion transport (GO:0006814); regulation of pH (GO:0006885); transmembrane transport (GO:0055085)	solute:proton antiporter activity (GO:0015299); sodium:proton antiporter activity (GO:0015385)		ASTEI09583-PA	2.79251	2.04338	2.58297	2.47295	Ino80 complex (GO:0031011); NuA4 histone acetyltransferase complex (GO:0035267)	DNA repair (GO:0006281); chromatin remodeling (GO:0006338); regulation of transcription, DNA-templated (GO:0006355)			ASTEI03712-PA	3.865	3.767	5.056	4.22933		metabolic process (GO:0008152); biosynthetic process (GO:0009058)	catalytic activity (GO:0003824); transferase activity (GO:0016740); hydrolase activity, acting on ester bonds (GO:0016788); phosphopantetheine binding (GO:0031177)
ASTEI07585-PA	4.42478	10.2041	4.60829	6.41239			ATP binding (GO:0005524)		ASTEI09119-PA	3.51447	5.73753	2.69544	3.98248			hydrolase activity (GO:0016787)		ASTEI00824-PA	2.94003	2.16726	2.47814	2.52848		metabolic process (GO:0008152); oxidation-reduction process (GO:0055114)	oxidoreductase activity, acting on the CH-OH group of donors, NAD or NADP as acceptor (GO:0016616); NAD binding (GO:0051287)		ASTEI00591-PA	5.98	5.846	7.471	6.43233			glycine N-methyltransferase activity (GO:0017174)
ASTEI08379-PA	6.45161	7.46269	5.29101	6.40177	integral component of membrane (GO:0016021)				ASTEI01605-PA	3.49681	5.76053	2.71925	3.9922	intracellular (GO:0005622)	small GTPase mediated signal transduction (GO:0007264)	GTP binding (GO:0005525)		ASTEI08277-PA	2.7589	2.04682	2.02254	2.27609			protein binding (GO:0005515)		ASTEI09347-PA	3.74	3.724	6.021	4.495		nitrogen compound metabolic process (GO:0006807)	hydrolase activity, acting on carbon-nitrogen (but not peptide) bonds (GO:0016810)
ASTEI08538-PA	6.71141	7.57576	4.65116	6.31278					ASTEI03857-PA	3.45798	4.43077	2.13108	3.33994			protein binding (GO:0005515); selenium binding (GO:0008430)		ASTEI01840-PA	2.98889	2.24434	2.90586	2.71303	nuclear pore (GO:0005643)				ASTEI03181-PA	3.81	3.832	3.283	3.64167			structural constituent of cuticle (GO:0042302)
ASTEI04208-PA	6.94444	6.32911	5.10204	6.1252		metabolic process (GO:0008152)	catalytic activity (GO:0003824); alkaline phosphatase activity (GO:0004035); phosphatase activity (GO:0016791)		ASTEI04099-PA	3.39279	2.81045	2.11099	2.77141	membrane (GO:0016020); integral component of membrane (GO:0016021)	metal ion transport (GO:0030001); transmembrane transport (GO:0055085)	metal ion transmembrane transporter activity (GO:0046873)		ASTEI03008-PA	2.9281	2.2069	2.28571	2.47357		signal transduction (GO:0007165)	GTPase activator activity (GO:0005096); binding (GO:0005488); protein binding (GO:0005515)		ASTEI08901-PA	2.343	2.356	2.971	2.55667			odorant binding (GO:0005549)
ASTEI09186-PA	5.05051	7.69231	5.46448	6.0691	myosin complex (GO:0016459)		motor activity (GO:0003774); ATP binding (GO:0005524)		ASTEI03056-PA	3.38705	6.45407	5.6659	5.16901	integral component of membrane (GO:0016021)	oxidation-reduction process (GO:0055114)	monooxygenase activity (GO:0004497); iron ion binding (GO:0005506); oxidoreductase activity, acting on paired donors, with incorporation or reduction of molecular oxygen (GO:0016705); heme binding (GO:0020037)		ASTEI00185-PA	3.56818	2.70301	2.11448	2.79522	ribosome (GO:0005840)	translation (GO:0006412)	structural constituent of ribosome (GO:0003735)		ASTEI09302-PA	7.573	7.628	6.093	7.098		proline biosynthetic process (GO:0006561); oxidation-reduction process (GO:0055114)	pyrroline-5-carboxylate reductase activity (GO:0004735)
ASTEI02647-PA	3.50877	7.93651	6.75676	6.06735	integral component of membrane (GO:0016021)		protein binding (GO:0005515)		ASTEI04742-PA	3.36248	2.17432	2.4418	2.65953					ASTEI08847-PA	2.94128	2.23028	2.02659	2.39938		protein folding (GO:0006457); response to heat (GO:0009408)	ATP binding (GO:0005524); heat shock protein binding (GO:0031072); metal ion binding (GO:0046872); unfolded protein binding (GO:0051082)		ASTEI10499-PA	4.146	4.179	4.936	4.42033		metabolic process (GO:0008152)	oxidoreductase activity (GO:0016491); metal ion binding (GO:0046872)
ASTEI02785-PA	6.80272	8.19672	2.90698	5.96881	integral component of membrane (GO:0016021)	cation transport (GO:0006812); transmembrane transport (GO:0055085)	cation transmembrane transporter activity (GO:0008324)		ASTEI071953-PA	3.33511	2.72609	2.17457	2.74525		oxidation-reduction process (GO:0055114)	oxidoreductase activity (GO:0016491)		ASTEI09297-PA	4.8125	3.68482	3.19914	3.89882			nucleic acid binding (GO:0003676); RNA binding (GO:0003723)		ASTEI07756-PA	2.949	2.996	2.994	2.97967		glycine metabolic process (GO:0006544); L-serine metabolic process (GO:0006563); one-carbon metabolic process (GO:0006730)	catalytic activity (GO:0003824); glycine hydroxymethyltransferase activity (GO:0004372); transferase activity (GO:0016740); pyridoxal phosphate binding (GO:0030170)
ASTEI00886-PA	2.23214	10.989	4.60829	5.94315		oxidation-reduction process (GO:0055114)	oxidoreductase activity (GO:0016491); oxidoreductase activity, acting on CH-OH group of donors (GO:0016614); flavin adenine dinucleotide binding (GO:0050660)		ASTEI02654-PA	3.33172	3.64903	2.78466	3.25514	membrane (GO:0016020); integral component of membrane (GO:0016021)	transport (GO:0006810)	transporter activity (GO:0005215); protein binding (GO:0005515)		ASTEI02331-PA	6.0075	4.6751	3.52346	4.73535	spliceosomal complex (GO:0005681)	spliceosomal snRNP assembly (GO:0000387); RNA processing (GO:0006396)			ASTEI09943-PA	6.509	6.634	6.312	6.485		glycine catabolic process (GO:0006546)	aminomethyltransferase activity (GO:0004047); protein binding (GO:0005515); transaminase activity (GO:0008483)
ASTEI09106-PA	6.62252	7.35294	3.61011	5.86186		proteolysis (GO:0006508)	carboxypeptidase activity (GO:0004180); metallocarboxypeptidase activity (GO:0004181); zinc ion binding (GO:0008270)		ASTEI06286-PA	3.25848	2.2714	4.23739	3.25576					ASTEI05576-PA	2.61331	2.03867	3.39154	2.68118	intracellular (GO:0005622); ribosome (GO:0005840)	translation (GO:0006412)	structural constituent of ribosome (GO:0003735)		ASTEI04059-PA	2.808	2.879	3.763	3.15		glycogen biosynthetic process (GO:0005978)	glycogen (starch) synthase activity (GO:0004373)
ASTEI08135-PA	7.57576	6.36943	3.4965	5.8139	nucleus (GO:0005634)	proteolysis (GO:0006508)	serine-type endopeptidase activity (GO:0004252)		ASTEI09873-PA	3.22753	5.63235	3.95525	4.27171			ATPase activity, coupled to transmembrane movement of substances (GO:0042626)		ASTEI02597-PA	5.68493	4.48649	4.81625	4.99589					ASTEI09458-PA	3.215	3.337	4.681	3.74433		carbohydrate metabolic process (GO:0005975); glycogen biosynthetic process (GO:0005978)	catalytic activity (GO:0003824); 1,4-alpha-glucan branching enzyme activity (GO:0003844); hydrolase activity, hydrolyzing O-glycosyl compounds (GO:0004553); cation binding (GO:0043169)
ASTEI07458-PA	6.57895	7.19424	3.50877	5.76065		proteolysis (GO:0006508)	metallopeptidase activity (GO:0008237); zinc ion binding (GO:0008270)		ASTEI11404-PA	3.21902	3.14428	2.07895	2.81408			protein binding (GO:0005515)		ASTEI03242-PA	8.49306	6.73829	2.70875	5.98003			nucleic acid binding (GO:0003676); zinc ion binding (GO:0008270); metal ion binding (GO:0046872)		ASTEI06642-PA	3.404	3.544	4.043	3.66367		lipid transport (GO:0006869)	lipid transporter activity (GO:0005319)
ASTEI08702-PA	3.80228	8.69565	4.60829	5.70208			protein binding (GO:0005515)		ASTEI00821-PA	3.19054	3.9839	4.31589	3.83011	cytoplasm (GO:0005737)	iron-sulfur cluster assembly (GO:0016226); oxidation-reduction process (GO:0055114)	NADPH-hemoprotein reductase activity (GO:0003958); FMN binding (GO:0010181); oxidoreductase activity (GO:0016491); flavin adenine dinucleotide binding (GO:0050660); NADP binding (GO:0050661)		ASTEI04998-PA	2.93819	2.34981	2.55021	2.61274	COP9 signalosome (GO:0008180)	COP9 signalosome assembly (GO:0010387); cullin deneddylation (GO:0010388)			ASTEI08271-PA	2.775	2.923	5.344	3.68067			carbohydrate binding (GO:0030246)
ASTEI10390-PA	4.85437	2.88184	9.34579	5.694	cytoplasm (GO:0005737)	metabolic process (GO:0008152)	glutathione transferase activity (GO:0004364); protein binding (GO:0005515)		ASTEI05497-PA	3.18074	4.1528	3.2432	3.52558			catalytic activity (GO:0003824); hydrolase activity (GO:0016787)		ASTEI06266-PA	4.66444	3.74153	2.36108	3.58902	intracellular (GO:0005622)	transport (GO:0006810)	nucleotide binding (GO:0000166); nucleic acid binding (GO:0003676)		ASTEI04588-PA	3.207	3.387	3.595	3.39633	extracellular space (GO:0005615)
ASTEI03481-PA	3.09598	7.5188	5.95238	5.52238	intracellular (GO:0005622)		actin binding (GO:0003779)		ASTEI03060-PA	3.1283	2.26463	2.0578	2.48358		oxidation-reduction process (GO:0055114)	monooxygenase activity (GO:0004497); iron ion binding (GO:0005506); oxidoreductase activity, acting on paired donors, with incorporation or reduction of molecular oxygen (GO:0016705); heme binding (GO:0020037)		ASTEI09193-PA	2.74374	2.20996	3.02435	2.65935	intracellular (GO:0005622); ribosome (GO:0005840); small ribosomal subunit (GO:0015935); cytosolic small ribosomal subunit (GO:0022627)	ribosomal small subunit assembly (GO:0000028); translation (GO:0006412)	structural constituent of ribosome (GO:0003735)		ASTEI09094-PA	2.529	2.708	2.395	2.544	integral component of membrane (GO:0016021)	calcium ion transport (GO:0006816)	nucleotide binding (GO:0000166); calcium-transporting ATPase activity (GO:0005388); ATP binding (GO:0005524); metal ion binding (GO:0046872)
ASTEI07429-PA	5.2356	6.80272	4.09836	5.37889		proteolysis (GO:0006508)	metalloendopeptidase activity (GO:0004222); metallopeptidase activity (GO:0008237); zinc ion binding (GO:0008270)		ASTEI05069-PA	3.11111	8.40924	7.72121	6.41385			oxidoreductase activity (GO:0016491)		ASTEI11343-PA	7.6748	6.19694	8.25656	7.3761	nucleus (GO:0005634)	tRNA modification (GO:0006400)	tRNA binding (GO:0000049); tRNA (guanine-N7-)-methyltransferase activity (GO:0008176)		ASTEI03062-PA	8.585	9.215	8.59	8.79667
ASTEI09449-PA	3.95257	3.09598	7.93651	4.99502		carbohydrate metabolic process (GO:0005975)	phosphotransferase activity, alcohol group as acceptor (GO:0016773)		ASTEI01180-PA	3.10778	4.43191	4.79579	4.11182	integral component of membrane (GO:0016021)		catalytic activity (GO:0003824); molybdenum ion binding (GO:0030151); pyridoxal phosphate binding (GO:0030170)		ASTEI04348-PA	2.8656	2.33507	2.18949	2.46339	cytoplasm (GO:0005737); eukaryotic translation initiation factor 3 complex (GO:0005852); eukaryotic 43S preinitiation complex (GO:0016282); eukaryotic 48S preinitiation complex (GO:0033290)	formation of translation preinitiation complex (GO:0001731); cap-dependent translational initiation (GO:0002191); regulation of translational initiation (GO:0006446)	translation initiation factor activity (GO:0003743); mRNA cap binding (GO:0098808)		ASTEI01664-PA	3.151	3.395	2.336	2.96067	sodium:potassium-exchanging ATPase complex (GO:0005890)	potassium ion transport (GO:0006813); sodium ion transport (GO:0006814)
ASTEI02543-PA	2.55102	8.06452	4.21941	4.94498	integral component of membrane (GO:0016021)				ASTEI05799-PA	3.09474	2.91501	3.6042	3.20465	integral component of membrane (GO:0016021)	potassium ion transport (GO:0006813)	inward rectifier potassium channel activity (GO:0005242)		ASTEI08444-PA	3.95604	3.24812	3.43402	3.54606			nucleotide binding (GO:0000166); nucleic acid binding (GO:0003676)		ASTEI01679-PA	3.929	4.266	2.428	3.541
ASTEI08929-PA	5.34759	2.59067	6.80272	4.91366					ASTEI07733-PA	3.08038	4.51297	4.48611	4.02649		oxidation-reduction process (GO:0055114)	oxidoreductase activity (GO:0016491)		ASTEI10184-PA	4.96347	4.0788	2.54269	3.86165			protein binding (GO:0005515)		ASTEI01509-PA	2.284	2.521	3.175	2.66	integral component of membrane (GO:0016021)		protein binding (GO:0005515)
ASTEI08916-PA	5.02513	6.09756	3.58423	4.90231			protein binding (GO:0005515)		ASTEI052402-PA	3.03709	7.78521	2.84556	4.55595			oxidoreductase activity (GO:0016491)		ASTEI02737-PA	3.49094	2.90274	3.89522	3.42963	intracellular (GO:0005622); ribosome (GO:0005840)	translation (GO:0006412)	structural constituent of ribosome (GO:0003735); metal ion binding (GO:0046872)		ASTEI04574-PA	4.909	5.416	7.418	5.91433	glycine cleavage complex (GO:0005960)	glycine decarboxylation via glycine cleavage system (GO:0019464)
ASTEI10549-PA	4.21941	6.57895	3.71747	4.83861					ASTEI02107-PA	3.02225	9.81369	8.54636	7.12743					ASTEI01099-PA	5.32553	4.45882	2.88213	4.22216		actin filament organization (GO:0007015)	actin monomer binding (GO:0003785)		ASTEI01187-PA	4.946	5.471	6.03	5.48233	integral component of membrane (GO:0016021)	oxidation-reduction process (GO:0055114)	iron ion binding (GO:0005506); oxidoreductase activity, acting on paired donors, with incorporation or reduction of molecular oxygen (GO:0016705); heme binding (GO:0020037)
ASTEI00630-PA	2.57069	3.24675	8.69565	4.8377	membrane coat (GO:0030117)	transport (GO:0006810); intracellular protein transport (GO:0006886); protein transport (GO:0015031); vesicle-mediated transport (GO:0016192)	protein transporter activity (GO:0008565)		ASTEI03939-PA	3.01832	2.91163	2.86522	2.93172			catalytic activity (GO:0003824)		ASTEI02600-PA	3.49097	2.94368	2.26464	2.89977		protein methylation (GO:0006479)	methyltransferase activity (GO:0008168)		ASTEI09688-PA	2.577	2.854	3.671	3.034	cell (GO:0005623)	glycerol ether metabolic process (GO:0006662); cell redox homeostasis (GO:0045454)	protein disulfide oxidoreductase activity (GO:0015035)
ASTEI08302-PA	4.7619	5.05051	4.6729	4.82844	myosin complex (GO:0016459)		motor activity (GO:0003774); protein binding (GO:0005515); ATP binding (GO:0005524)		ASTEI09702-PA	3.02028	3.24832	2.34099	2.86986		carbohydrate metabolic process (GO:0005975); organic substance metabolic process (GO:0071704)	magnesium ion binding (GO:0000287); phosphoacetylglucosamine mutase activity (GO:0004610); intramolecular transferase activity, phosphotransferases (GO:0016868)		ASTEI07285-PA	2.54635	2.17647	2.82399	2.5156					ASTEI11351-PA	3.044	3.47	3.053	3.189		oxidation-reduction process (GO:0055114)	oxidoreductase activity (GO:0016491); phosphopantetheine binding (GO:0031177)
ASTEI06664-PA	5.26316	4.14938	4.87805	4.76353		proteolysis (GO:0006508)	serine-type endopeptidase activity (GO:0004252)		ASTEI00095-PA	3.008	4.28897	4.82051	4.03916	integral component of membrane (GO:0016021)				ASTEI10048-PA	4.38877	3.75623	2.49527	3.54676			nucleotide binding (GO:0000166); nucleic acid binding (GO:0003676)		ASTEI05624-PA	2.606	2.971	3.154	2.91033			protein binding (GO:0005515)
ASTEI02415-PA	2.39234	6.66667	5.18135	4.74679	integral component of membrane (GO:0016021)	oxidation-reduction process (GO:0055114)	iron ion binding (GO:0005506); oxidoreductase activity, acting on paired donors, with incorporation or reduction of molecular oxygen (GO:0016705); heme binding (GO:0020037)		ASTEI04468-PA	2.98338	6.44475	4.4608	4.62964					ASTEI09505-PA	5.45476	4.69261	3.27894	4.47544					ASTEI09324-PA	3.543	4.049	3.367	3.653	cytoplasm (GO:0005737)	translational elongation (GO:0006414)	translation elongation factor activity (GO:0003746); GTPase activity (GO:0003924); GTP binding (GO:0005525)
ASTEI04293-PA	4.11523	5.68182	4.25532	4.68412					ASTEI01158-PA	2.95855	6.10695	4	4.35517	cytoplasm (GO:0005737)	cellular amino acid metabolic process (GO:0006520); metabolic process (GO:0008152)	aminoacylase activity (GO:0004046); metallopeptidase activity (GO:0008237); hydrolase activity (GO:0016787); metal ion binding (GO:0046872)		ASTEI03561-PA	3.62032	3.12462	2.67942	3.14145					ASTEI08308-PA	3.245	3.714	7.489	4.816	integral component of membrane (GO:0016021)	lipid metabolic process (GO:0006629)	oxidoreductase activity (GO:0016491); heme binding (GO:0020037); metal ion binding (GO:0046872)
ASTEI09365-PA	3.7594	7.40741	2.6455	4.6041	membrane (GO:0016020); integral component of membrane (GO:0016021)	transmembrane transport (GO:0055085)	transporter activity (GO:0005215); transmembrane transporter activity (GO:0022857); substrate-specific transmembrane transporter activity (GO:0022891)		ASTEI10644-PA	2.95639	5.06701	2.00408	3.34249		response to oxidative stress (GO:0006979); hydrogen peroxide catabolic process (GO:0042744); oxidation-reduction process (GO:0055114)	catalase activity (GO:0004096); heme binding (GO:0020037); metal ion binding (GO:0046872)		ASTEI10055-PA	7.31452	6.35748	5.69247	6.45482			nucleic acid binding (GO:0003676); helicase activity (GO:0004386); ATP binding (GO:0005524)		ASTEI00476-PA	4.575	5.243	5.27	5.02933
ASTEI00405-PA	4.54545	5.84795	3.33333	4.57558		carbohydrate metabolic process (GO:0005975)	catalytic activity (GO:0003824)		ASTEI07496-PA	2.92557	2.01336	2.67061	2.53651		proteolysis (GO:0006508)	cysteine-type endopeptidase activity (GO:0004197)		ASTEI03335-PA	3.91557	3.42693	2.70337	3.34862			protein binding (GO:0005515)		ASTEI10419-PA	6.664	7.645	8.871	7.72667
ASTEI10872-PA	2.92398	4.40529	6.36943	4.56623	integral component of membrane (GO:0016021)				ASTEI00696-PA	2.91048	6.94101	7.62654	5.82601	proton-transporting V-type ATPase, V1 domain (GO:0033180)	ATP hydrolysis coupled proton transport (GO:0015991); ion transmembrane transport (GO:0034220)	proton-transporting ATPase activity, rotational mechanism (GO:0046961)		ASTEI06135-PA	2.61603	2.30769	2.98555	2.63643		metal ion transport (GO:0030001)	metal ion binding (GO:0046872)		ASTEI08079-PA	7.521	8.67	6.673	7.62133		endocytosis (GO:0006897)	actin binding (GO:0003779); phospholipid binding (GO:0005543); clathrin binding (GO:0030276)
ASTEI04310-PA	4.14938	4.62963	4.6729	4.48397	cytoplasm (GO:0005737)	tRNA aminoacylation for protein translation (GO:0006418); methionyl-tRNA aminoacylation (GO:0006431)	nucleotide binding (GO:0000166); aminoacyl-tRNA ligase activity (GO:0004812); methionine-tRNA ligase activity (GO:0004825); ATP binding (GO:0005524)		ASTEI03537-PA	2.90582	4.18762	3.08984	3.39443		proteolysis (GO:0006508)	carboxypeptidase activity (GO:0004180); metallocarboxypeptidase activity (GO:0004181); zinc ion binding (GO:0008270)		ASTEI10178-PA	2.53968	2.2449	2.30971	2.36476			nucleotide binding (GO:0000166); nucleic acid binding (GO:0003676)		ASTEI02890-PA	33.088	38.535	26.258	32.627			structural constituent of cuticle (GO:0042302)
ASTEI07870-PA	4.7619	3.69004	4.9505	4.46748	endoplasmic reticulum membrane (GO:0005789); integral component of membrane (GO:0016021)	protein retention in ER lumen (GO:0006621); protein transport (GO:0015031)	ER retention sequence binding (GO:0046923)		ASTEI02012-PA	2.9004	4.65443	3.37246	3.64243	membrane (GO:0016020); integral component of membrane (GO:0016021)	transport (GO:0006810); anion transport (GO:0006820)	transporter activity (GO:0005215); inorganic anion exchanger activity (GO:0005452); anion transmembrane transporter activity (GO:0008509)		ASTEI08112-PA	3.29381	2.9447	2.25264	2.83039			nucleic acid binding (GO:0003676); protein binding (GO:0005515); ATP binding (GO:0005524)		ASTEI06317-PA	25.763	29.982	20.852	25.5323	integral component of membrane (GO:0016021)		structural constituent of cuticle (GO:0042302)
ASTEI03538-PA	3.30033	6.66667	3.40136	4.45612	membrane (GO:0016020); integral component of membrane (GO:0016021)	transmembrane transport (GO:0055085)	transporter activity (GO:0005215); transmembrane transporter activity (GO:0022857); substrate-specific transmembrane transporter activity (GO:0022891)		ASTEI04252-PA	2.89953	2.59046	2.30012	2.59671	integral component of membrane (GO:0016021)	metabolic process (GO:0008152)	catalytic activity (GO:0003824); sulfuric ester hydrolase activity (GO:0008484)		ASTEI07094-PA	6.31	5.69752	3.98736	5.33163					ASTEI03269-PA	2.138	2.49	3.717	2.78167			carbonate dehydratase activity (GO:0004089); zinc ion binding (GO:0008270)
ASTEI08371-PA	4.46429	5.61798	3.09598	4.39275	integral component of membrane (GO:0016021)				ASTEI10046-PA	2.89291	3.80952	3.17557	3.29267	nucleus (GO:0005634)				ASTEI03101-PA	5.64768	5.11855	8.18654	6.31759	nucleus (GO:0005634)	protein sumoylation (GO:0016925)	protein binding (GO:0005515)		ASTEI01727-PA	5.647	6.605	9.071	7.10767			calcium ion binding (GO:0005509)
ASTEI05740-PA	3.7037	4.87805	4.329	4.30359	gap junction (GO:0005921); integral component of membrane (GO:0016021)	ion transport (GO:0006811)			ASTEI07874-PA	2.87707	5.05583	2.66709	3.53333		nitrogen compound metabolic process (GO:0006807)	hydrolase activity, acting on carbon-nitrogen (but not peptide) bonds (GO:0016810)		ASTEI08899-PA	2.85625	2.6077	2.19976	2.55457	integral component of membrane (GO:0016021)				ASTEI08247-PA	4.307	5.056	4.7	4.68767		fatty acid biosynthetic process (GO:0006633)	catalytic activity (GO:0003824); acetyl-CoA carboxylase activity (GO:0003989); biotin carboxylase activity (GO:0004075); ATP binding (GO:0005524); ligase activity (GO:0016874); metal ion binding (GO:0046872)
ASTEI07749-PA	3.90625	3.73134	5.12821	4.25527		metabolic process (GO:0008152)	catalytic activity (GO:0003824)		ASTEI07965-PA	2.85911	2.42153	2.62958	2.63674			oxidoreductase activity (GO:0016491)		ASTEI09322-PA	4.00363	3.67055	3.43614	3.70344			catalytic activity (GO:0003824)		ASTEI04157-PA	3.469	4.095	2.439	3.33433		proteolysis (GO:0006508)	serine-type endopeptidase activity (GO:0004252)
ASTEI05911-PA	2.83286	6.09756	3.663	4.19781	integral component of membrane (GO:0016021)				ASTEI03263-PA	2.78827	2.24281	4.0352	3.02209		response to oxidative stress (GO:0006979); protein repair (GO:0030091); oxidation-reduction process (GO:0055114)	oxidoreductase activity, acting on a sulfur group of donors, disulfide as acceptor (GO:0016671); peptide-methionine (R)-S-oxide reductase activity (GO:0033743)		ASTEI055272-PA	3.76896	3.45793	3.15192	3.4596					ASTEI08133-PA	2.615	3.086	4.583	3.428		pyruvate metabolic process (GO:0006090); gluconeogenesis (GO:0006094)	DNA binding (GO:0003677); catalytic activity (GO:0003824); biotin carboxylase activity (GO:0004075); pyruvate carboxylase activity (GO:0004736); ATP binding (GO:0005524); biotin binding (GO:0009374); metal ion binding (GO:0046872)
ASTEI04027-PA	3.50877	3.74532	5.20833	4.15414			oxidoreductase activity (GO:0016491)		ASTEI05843-PA	2.78414	3.14428	2.3122	2.74687	integral component of membrane (GO:0016021)	oxidation-reduction process (GO:0055114)	monooxygenase activity (GO:0004497); iron ion binding (GO:0005506); oxidoreductase activity, acting on paired donors, with incorporation or reduction of molecular oxygen (GO:0016705); heme binding (GO:0020037)		ASTEI04240-PA	3.88993	3.57021	2.62264	3.36092					ASTEI10749-PA	4.829	5.756	2.778	4.45433			calcium ion binding (GO:0005509)
ASTEI10430-PA	3.61011	4.09836	4.71698	4.14182	endoplasmic reticulum membrane (GO:0005789); integral component of membrane (GO:0016021)	triglyceride biosynthetic process (GO:0019432)	diacylglycerol O-acyltransferase activity (GO:0004144); O-acyltransferase activity (GO:0008374)		ASTEI01127-PA	2.75257	6.22165	7.49689	5.49037		one-carbon metabolic process (GO:0006730); S-adenosylhomocysteine catabolic process (GO:0019510)	adenosylhomocysteinase activity (GO:0004013); NAD binding (GO:0051287)		ASTEI04137-PA	2.97576	2.74685	2.96677	2.89646			nucleotide binding (GO:0000166); nucleic acid binding (GO:0003676)		ASTEI03294-PA	6.571	7.828	7.621	7.34		arginine biosynthetic process (GO:0006526)	argininosuccinate synthase activity (GO:0004055); ATP binding (GO:0005524)
ASTEI01586-PA	2.89855	5.34759	4.11523	4.12046			protein binding (GO:0005515)		ASTEI00512-PA	2.74871	4.96047	3.23182	3.647					ASTEI04562-PA	3.71961	3.44595	5.43839	4.20132			nucleic acid binding (GO:0003676); metal ion binding (GO:0046872)		ASTEI08310-PA	2.937	3.513	2.231	2.89367	myosin complex (GO:0016459)		motor activity (GO:0003774); protein binding (GO:0005515)
ASTEI00231-PA	3.23625	4.42478	4.4843	4.04844		oxidation-reduction process (GO:0055114)	oxidoreductase activity (GO:0016491)		ASTEI09484-PA	2.72207	5.7662	2.41962	3.63596			protein binding (GO:0005515)		ASTEI02601-PA	3.18182	2.95312	2.16	2.76498			protein dimerization activity (GO:0046983)		ASTEI04066-PA	4.391	5.267	6.005	5.221
ASTEI08941-PA	3.64964	4.62963	3.861	4.04676		signal transduction (GO:0007165)			ASTEI00600-PA	2.69432	2.8003	2.30798	2.60087		glutamine metabolic process (GO:0006541)	glutaminase activity (GO:0004359); protein binding (GO:0005515)		ASTEI01384-PA	6.08824	5.65831	3.713	5.15318			protein binding (GO:0005515)		ASTEI05210-PA	3.541	4.273	4.158	3.99067		metabolic process (GO:0008152); biosynthetic process (GO:0009058); oxidation-reduction process (GO:0055114)	catalytic activity (GO:0003824); fatty acid synthase activity (GO:0004312); [acyl-carrier-protein] S-acetyltransferase activity (GO:0004313); [acyl-carrier-protein] S-malonyltransferase activity (GO:0004314); 3-oxoacyl-[acyl-carrier-protein] synthase activity (GO:0004315); 3-oxoacyl-[acyl-carrier-protein] reductase (NADPH) activity (GO:0004316); 3-hydroxypalmitoyl-[acyl-carrier-protein] dehydrata…
ASTEI01450-PA	4.23729	3.89105	3.87597	4.00144	cell (GO:0005623)	cell redox homeostasis (GO:0045454); oxidation-reduction process (GO:0055114)	antioxidant activity (GO:0016209); oxidoreductase activity (GO:0016491); peroxiredoxin activity (GO:0051920)		ASTEI05856-PA	2.64075	3.9165	2.52564	3.02763			sulfotransferase activity (GO:0008146)		ASTEI04024-PA	3.43652	3.19225	2.38072	3.00316		oxidation-reduction process (GO:0055114)	phosphogluconate dehydrogenase (decarboxylating) activity (GO:0004616); oxidoreductase activity (GO:0016491); NAD binding (GO:0051287)		ASTEI10079-PA	4.136	5.01	2.706	3.95067	intracellular (GO:0005622)	transport (GO:0006810)	transporter activity (GO:0005215)
ASTEI06324-PA	2.0284	5.37634	4.4843	3.96302	cytoplasm (GO:0005737)	glycolipid transport (GO:0046836)	glycolipid transporter activity (GO:0017089); glycolipid binding (GO:0051861)		ASTEI09894-PA	2.63808	3.26875	4.4135	3.44011			N-acetyltransferase activity (GO:0008080); transferase activity, transferring acyl groups other than amino-acyl groups (GO:0016747)		ASTEI02129-PA	9.82034	9.16772	5.88821	8.29209	nucleus (GO:0005634)	transcription initiation from RNA polymerase II promoter (GO:0006367)	protein heterodimerization activity (GO:0046982)		ASTEI00393-PA	3.3	4.076	2.56	3.312		de novo' IMP biosynthetic process (GO:0006189)	phosphoribosylformylglycinamidine synthase activity (GO:0004642)
ASTEI09025-PA	4.25532	3.62319	3.93701	3.93851			calcium ion binding (GO:0005509)		ASTEI00790-PA	2.63837	5.49395	4.96499	4.36577		proline catabolic process (GO:0006562)	proline dehydrogenase activity (GO:0004657)		ASTEI04827-PA	2.61826	2.43933	2.01963	2.35907	intracellular (GO:0005622)	intracellular protein transport (GO:0006886)	binding (GO:0005488); Ran GTPase binding (GO:0008536)		ASTEI08036-PA	2.437	3.055	3.541	3.011		carbohydrate metabolic process (GO:0005975); glycogen biosynthetic process (GO:0005978); glycogen catabolic process (GO:0005980)	catalytic activity (GO:0003824); 4-alpha-glucanotransferase activity (GO:0004134); amylo-alpha-1,6-glucosidase activity (GO:0004135)
ASTEI09024-PA	4.36681	4.329	3.10559	3.9338			calcium ion binding (GO:0005509)		ASTEI03057-PA	2.6336	3.78517	2.73865	3.05247		oxidation-reduction process (GO:0055114)	monooxygenase activity (GO:0004497); iron ion binding (GO:0005506); oxidoreductase activity, acting on paired donors, with incorporation or reduction of molecular oxygen (GO:0016705); heme binding (GO:0020037)		ASTEI02958-PA	2.5724	2.39873	3.13833	2.70315	small ribosomal subunit (GO:0015935)	translation (GO:0006412)	RNA binding (GO:0003723); structural constituent of ribosome (GO:0003735)		ASTEI04482-PA	2.797	3.529	5.909	4.07833		carbohydrate metabolic process (GO:0005975)	hydrolase activity, hydrolyzing O-glycosyl compounds (GO:0004553)
ASTEI08006-PA	4.38596	3.3557	4.03226	3.92464					ASTEI08956-PA	2.59952	4.14532	4.55462	3.76649	proton-transporting two-sector ATPase complex, catalytic domain (GO:0033178)	ATP hydrolysis coupled proton transport (GO:0015991)	proton-transporting ATPase activity, rotational mechanism (GO:0046961)		ASTEI01945-PA	4.37037	4.07678	2.44138	3.62951	nucleus (GO:0005634); intracellular ribonucleoprotein complex (GO:0030529)	RNA processing (GO:0006396)	nucleotide binding (GO:0000166); nucleic acid binding (GO:0003676); RNA binding (GO:0003723)		ASTEI01820-PA	9.013	11.445	7.74	9.39933
ASTEI04915-PA	2.5641	5.81395	3.33333	3.9038			protein binding (GO:0005515); phospholipid binding (GO:0005543)		ASTEI06944-PA	2.58416	5.18114	2.9786	3.5813	integral component of membrane (GO:0016021)	transmembrane transport (GO:0055085)	transmembrane transporter activity (GO:0022857)		ASTEI10733-PA	18.883	17.6448	7.74341	14.7571					ASTEI09558-PA	4.649	5.958	5.07	5.22567		metabolic process (GO:0008152)	catalytic activity (GO:0003824)
ASTEI10361-PA	2.6178	5.29101	3.74532	3.88471	integral component of membrane (GO:0016021)				ASTEI08520-PA	2.57633	6.11286	6.03368	4.90762	proton-transporting V-type ATPase, V1 domain (GO:0033180)	ATP hydrolysis coupled proton transport (GO:0015991)	hydrogen ion transmembrane transporter activity (GO:0015078)		ASTEI07843-PA	3.73377	3.48485	5.42453	4.21438			nucleotide binding (GO:0000166); nucleic acid binding (GO:0003676)		ASTEI08802-PA	2.353	3.017	3.828	3.066			structural constituent of cuticle (GO:0042302)
ASTEI02802-PA	2.91545	4.54545	4.14938	3.87009		signal transduction (GO:0007165)	binding (GO:0005488); protein binding (GO:0005515)		ASTEI09780-PA	2.56527	4.72336	3.13705	3.47523					ASTEI03980-PA	3.73118	3.50505	2.71802	3.31808	intracellular (GO:0005622); ribosome (GO:0005840)	translation (GO:0006412)	structural constituent of ribosome (GO:0003735)		ASTEI00923-PA	4.318	5.555	6.258	5.377		glycine metabolic process (GO:0006544); glycine catabolic process (GO:0006546); oxidation-reduction process (GO:0055114)	catalytic activity (GO:0003824); glycine dehydrogenase (decarboxylating) activity (GO:0004375)
ASTEI05230-PA	2.62467	3.77358	5.15464	3.85097	intracellular (GO:0005622)	intracellular signal transduction (GO:0035556)	protein binding (GO:0005515)		ASTEI01179-PA	2.56305	2.41103	2.06864	2.34757			catalytic activity (GO:0003824); molybdenum ion binding (GO:0030151); pyridoxal phosphate binding (GO:0030170)		ASTEI09956-PA	2.54685	2.3929	2.59033	2.51003					ASTEI10682-PA	6.945	8.978	15.954	10.6257
ASTEI06747-PA	4.80769	2.36967	4.16667	3.78134	integral component of membrane (GO:0016021)				ASTEI07692-PA	2.55086	4.27212	2.24796	3.02365		oxidation-reduction process (GO:0055114)	catalytic activity (GO:0003824); electron carrier activity (GO:0009055); oxidoreductase activity (GO:0016491); oxidoreductase activity, acting on CH-OH group of donors (GO:0016614); molybdopterin cofactor binding (GO:0043546); metal ion binding (GO:0046872); flavin adenine dinucleotide binding (GO:0050660); iron-sulfur cluster binding (GO:0051536); 2 iron, 2 sulfur cluster binding (GO:0051537)		ASTEI10087-PA	7.39678	6.98481	5.83298	6.73819		pseudouridine synthesis (GO:0001522); ribosome biogenesis (GO:0042254)	snoRNA binding (GO:0030515)		ASTEI09849-PA	2.096	2.713	2.353	2.38733
ASTEI08353-PA	3.4965	3.16456	4.46429	3.70845	integral component of membrane (GO:0016021)	cell adhesion (GO:0007155); tissue regeneration (GO:0042246)			ASTEI10391-PA	2.54127	7.32993	3.06543	4.31221	integral component of membrane (GO:0016021)	metabolic process (GO:0008152)	transferase activity, transferring hexosyl groups (GO:0016758)		ASTEI08416-PA	2.5457	2.41085	2.98083	2.6458			metal ion binding (GO:0046872)		ASTEI01821-PA	2.767	3.636	3.546	3.31633		carbohydrate metabolic process (GO:0005975); chitin catabolic process (GO:0006032)	hydrolase activity, hydrolyzing O-glycosyl compounds (GO:0004553); chitinase activity (GO:0004568)
ASTEI02392-PA	2.32558	6.49351	2.28311	3.70073	integral component of membrane (GO:0016021)		protein binding (GO:0005515)		ASTEI10756-PA	2.54224	8.72727	2.1	4.45651		metabolic process (GO:0008152)	catalytic activity (GO:0003824)		ASTEI00504-PA	3.24473	3.1087	2.71642	3.02328			DNA binding (GO:0003677)		ASTEI03063-PA	5.022	6.673	7.833	6.50933	integral component of membrane (GO:0016021)
ASTEI04169-PA	2.7027	4.9505	3.44828	3.70049	integral component of membrane (GO:0016021)	nitrogen compound metabolic process (GO:0006807)	hydrolase activity, acting on carbon-nitrogen (but not peptide) bonds (GO:0016810); hydrolase activity, acting on carbon-nitrogen (but not peptide) bonds, in linear amides (GO:0016811)		ASTEI07612-PA	2.53876	2.75596	3.58577	2.96016		malate metabolic process (GO:0006108); oxidation-reduction process (GO:0055114)	malic enzyme activity (GO:0004470); malate dehydrogenase (decarboxylating) (NAD+) activity (GO:0004471); metal ion binding (GO:0046872); NAD binding (GO:0051287)		ASTEI06154-PA	2.60619	2.50994	2.07638	2.39751	nucleus (GO:0005634)				ASTEI05746-PA	16.331	22.258	9.99	16.193		protein phosphorylation (GO:0006468)	protein kinase activity (GO:0004672); protein binding (GO:0005515); ATP binding (GO:0005524)
ASTEI09612-PA	3.30033	5.43478	2.32558	3.6869		proteolysis (GO:0006508)	serine-type peptidase activity (GO:0008236)		ASTEI07639-PA	2.53619	4.18584	2.07912	2.93372		oxidation-reduction process (GO:0055114)	catalytic activity (GO:0003824); oxidoreductase activity (GO:0016491); oxidoreductase activity, acting on CH-OH group of donors (GO:0016614); flavin adenine dinucleotide binding (GO:0050660)		ASTEI08766-PA	10.1055	9.77551	2.13268	7.33789					ASTEI01887-PA	4.811	6.682	7.521	6.338		arginine biosynthetic process via ornithine (GO:0042450)	catalytic activity (GO:0003824); argininosuccinate lyase activity (GO:0004056)
ASTEI06492-PA	3.87597	4.6729	2.50627	3.68504		protein phosphorylation (GO:0006468)	protein kinase activity (GO:0004672); protein serine/threonine kinase activity (GO:0004674); ATP binding (GO:0005524)		ASTEI00811-PA	2.49249	5.109	3.87074	3.82408	integral component of membrane (GO:0016021); proton-transporting V-type ATPase, V1 domain (GO:0033180)	ATP hydrolysis coupled proton transport (GO:0015991)	proton-transporting ATP synthase activity, rotational mechanism (GO:0046933); proton-transporting ATPase activity, rotational mechanism (GO:0046961)		ASTEI07139-PA	3.89888	3.77174	2.5024	3.39101	nucleolus (GO:0005730)	rRNA modification (GO:0000154); ribosomal small subunit biogenesis (GO:0042274); tRNA acetylation (GO:0051391)	ATP binding (GO:0005524); N-acetyltransferase activity (GO:0008080)		ASTEI02810-PA	2.178	3.025	4.158	3.12033	mitochondrial inner membrane (GO:0005743)	oxidation-reduction process (GO:0055114)	electron-transferring-flavoprotein dehydrogenase activity (GO:0004174); oxidoreductase activity (GO:0016491); metal ion binding (GO:0046872); iron-sulfur cluster binding (GO:0051536)
ASTEI06988-PA	3.50877	2.38663	5.12821	3.67454		porphyrin-containing compound biosynthetic process (GO:0006779); oxidation-reduction process (GO:0055114)	oxygen-dependent protoporphyrinogen oxidase activity (GO:0004729); oxidoreductase activity (GO:0016491)		ASTEI05487-PA	2.46742	2.1218	2.38304	2.32409	intracellular (GO:0005622)	small GTPase mediated signal transduction (GO:0007264)	GTP binding (GO:0005525)		ASTEI10232-PA	3.14634	3.04874	3.42857	3.20789					ASTEI02079-PA	7.658	10.659	9.913	9.41			structural constituent of cuticle (GO:0042302)
ASTEI08060-PA	5.02513	3.0581	2.89855	3.66059			nucleic acid binding (GO:0003676); RNA binding (GO:0003723); helicase activity (GO:0004386); ATP binding (GO:0005524)		ASTEI04729-PA	2.46473	10.896	3.13087	5.49721	plasma membrane (GO:0005886); membrane (GO:0016020); integral component of membrane (GO:0016021); cell junction (GO:0030054); synapse (GO:0045202)	transport (GO:0006810); ion transport (GO:0006811)	extracellular ligand-gated ion channel activity (GO:0005230)		ASTEI10099-PA	2.87774	2.81164	2.10309	2.59749		mRNA processing (GO:0006397)			ASTEI05291-PA	3.687	5.304	6.345	5.112
ASTEI01823-PA	5.20833	3.4965	2.14592	3.61692	integral component of membrane (GO:0016021)				ASTEI07797-PA	2.45986	3.05405	2.09017	2.5347		oxidation-reduction process (GO:0055114)	iron ion binding (GO:0005506); oxidoreductase activity, acting on paired donors, with incorporation or reduction of molecular oxygen (GO:0016705); heme binding (GO:0020037)		ASTEI03371-PA	2.92923	2.88923	2.41931	2.74592	intracellular (GO:0005622); ribosome (GO:0005840); integral component of membrane (GO:0016021)	translation (GO:0006412)	structural constituent of ribosome (GO:0003735)		ASTEI11772-PA	6.02	8.704	4.672	6.46533	nucleosome (GO:0000786); nucleus (GO:0005634)		DNA binding (GO:0003677); protein heterodimerization activity (GO:0046982)
ASTEI06114-PA	2.80112	4.65116	3.33333	3.59521	integral component of membrane (GO:0016021)	trehalose metabolic process (GO:0005991)	catalytic activity (GO:0003824); alpha,alpha-trehalase activity (GO:0004555)		ASTEI03853-PA	2.45503	6.08924	6.55367	5.03265	vacuolar proton-transporting V-type ATPase, V1 domain (GO:0000221)	ATP hydrolysis coupled proton transport (GO:0015991)	binding (GO:0005488); protein binding (GO:0005515); hydrolase activity, acting on acid anhydrides, catalyzing transmembrane movement of substances (GO:0016820); proton-transporting ATPase activity, rotational mechanism (GO:0046961)		ASTEI01482-PA	2.77182	2.74242	2.0615	2.52525		carbohydrate metabolic process (GO:0005975)	kinase activity (GO:0016301); phosphotransferase activity, alcohol group as acceptor (GO:0016773)		ASTEI08078-PA	7.081	10.431	9.254	8.922		aromatic amino acid family metabolic process (GO:0009072); oxidation-reduction process (GO:0055114)	4-hydroxyphenylpyruvate dioxygenase activity (GO:0003868); oxidoreductase activity, acting on single donors with incorporation of molecular oxygen (GO:0016701)
ASTEI07454-PA	3.98406	4.1841	2.47525	3.5478		metabolic process (GO:0008152); cellular lipid metabolic process (GO:0044255)	O-acyltransferase activity (GO:0008374); transferase activity, transferring acyl groups (GO:0016746)		ASTEI07288-PA	2.41517	2.28292	2.31308	2.33706	cytoplasm (GO:0005737)		protein binding (GO:0005515)		ASTEI09329-PA	6.42821	6.39599	3.91411	5.57944	intracellular (GO:0005622); ribosome (GO:0005840)	translation (GO:0006412)	structural constituent of ribosome (GO:0003735)		ASTEI00521-PA	4.213	6.229	6.583	5.675
ASTEI07966-PA	3.24675	2.849	4.5045	3.53342			oxidoreductase activity (GO:0016491)		ASTEI08731-PA	2.40935	10.654	13.2895	8.78428					ASTEI06477-PA	2.86466	2.86036	2.49346	2.73949			protein binding (GO:0005515)		ASTEI06480-PA	2.868	4.322	3.118	3.436	cytoplasm (GO:0005737)	de novo' IMP biosynthetic process (GO:0006189); biosynthetic process (GO:0009058); purine nucleobase biosynthetic process (GO:0009113)	catalytic activity (GO:0003824); phosphoribosylamine-glycine ligase activity (GO:0004637); phosphoribosylformylglycinamidine cyclo-ligase activity (GO:0004641); phosphoribosylglycinamide formyltransferase activity (GO:0004644); ATP binding (GO:0005524); hydroxymethyl-, formyl- and related transferase activity (GO:0016742); metal ion binding (GO:0046872)
ASTEI08821-PA	5.10204	2.80899	2.65957	3.52353			methyltransferase activity (GO:0008168)		ASTEI02128-PA	2.40387	3.04441	3.73684	3.06171		protein phosphorylation (GO:0006468)	protein kinase activity (GO:0004672); protein serine/threonine kinase activity (GO:0004674); ATP binding (GO:0005524)		ASTEI01829-PA	3.48947	3.48947	3.51223	3.49706			nucleic acid binding (GO:0003676); zinc ion binding (GO:0008270)		ASTEI02077-PA	11.327	17.093	12.711	13.7103			structural constituent of cuticle (GO:0042302)
ASTEI05910-PA	2.10084	4.69484	3.74532	3.51366	integral component of membrane (GO:0016021)				ASTEI00845-PA	2.38509	4.92677	2.33653	3.21613					ASTEI05807-PA	2.50496	2.51926	2.13285	2.38569	nucleus (GO:0005634); cytoplasm (GO:0005737)	protein import into nucleus (GO:0006606)	binding (GO:0005488); protein binding (GO:0005515); protein transporter activity (GO:0008565)		ASTEI02346-PA	2.53	3.881	4.795	3.73533			protein binding (GO:0005515)
ASTEI01898-PA	3.93701	2.19298	4.38596	3.50532	Arp2/3 protein complex (GO:0005885); actin cytoskeleton (GO:0015629)	regulation of actin filament polymerization (GO:0030833); Arp2/3 complex-mediated actin nucleation (GO:0034314)	protein binding (GO:0005515)		ASTEI01333-PA	2.37413	4.9562	2.93516	3.42183		fatty acid metabolic process (GO:0006631); oxidation-reduction process (GO:0055114)	3-hydroxyacyl-CoA dehydrogenase activity (GO:0003857); oxidoreductase activity (GO:0016491); NAD+ binding (GO:0070403)		ASTEI07072-PA	4.56299	4.59921	3.45455	4.20558	integral component of membrane (GO:0016021)				ASTEI07627-PA	2.971	4.702	5.067	4.24667			protein binding (GO:0005515)
ASTEI05438-PA	3.38983	2.99401	3.96825	3.4507	integral component of membrane (GO:0016021)	nucleobase-containing compound metabolic process (GO:0006139)	nucleic acid binding (GO:0003676); 3'-5' exonuclease activity (GO:0008408)		ASTEI04582-PA	2.36159	2.13023	2.85737	2.44973	mitochondrial inner membrane (GO:0005743); respiratory chain (GO:0070469)	oxidation-reduction process (GO:0055114)			ASTEI02760-PA	2.38441	2.41361	2.37483	2.39095	cytoplasm (GO:0005737); eukaryotic translation initiation factor 3 complex (GO:0005852); eukaryotic 43S preinitiation complex (GO:0016282); eukaryotic 48S preinitiation complex (GO:0033290)	formation of translation preinitiation complex (GO:0001731); regulation of translational initiation (GO:0006446)	translation initiation factor activity (GO:0003743); protein binding (GO:0005515)		ASTEI09946-PA	2.591	4.2	3.631	3.474			protein binding (GO:0005515)
ASTEI08889-PA	2.331	5.64972	2.1322	3.37097	integral component of membrane (GO:0016021)	oxidation-reduction process (GO:0055114)	FMN binding (GO:0010181); oxidoreductase activity (GO:0016491)		ASTEI04365-PA	2.30189	4.01646	2.73007	3.01614	integral component of membrane (GO:0016021)	transport (GO:0006810)			ASTEI04964-PA	2.49862	2.53717	2.3992	2.47833	intracellular (GO:0005622)	intracellular protein transport (GO:0006886)	metal ion binding (GO:0046872)		ASTEI10660-PA	2.406	3.901	10.515	5.60733	extracellular region (GO:0005576)	chitin metabolic process (GO:0006030)	chitin binding (GO:0008061)
ASTEI07241-PA	2.57069	4.5045	3.003	3.3594	integral component of membrane (GO:0016021)				ASTEI01553-PA	2.28699	2.42297	2.62518	2.44505	integral component of membrane (GO:0016021)				ASTEI00022-PA	2.55148	2.59541	2.30446	2.48378			protein binding (GO:0005515)		ASTEI07455-PA	2.017	3.434	4.701	3.384		cellular amino acid metabolic process (GO:0006520)	catalytic activity (GO:0003824); lyase activity (GO:0016829)
ASTEI10903-PA	3.04878	3.19489	3.74532	3.32966			protein binding (GO:0005515)		ASTEI09367-PA	2.2619	3.6965	2.54351	2.83397			catalytic activity (GO:0003824); serine-pyruvate transaminase activity (GO:0004760); alanine-glyoxylate transaminase activity (GO:0008453)		ASTEI03007-PA	3.66938	3.74875	4.23496	3.88437					ASTEI05916-PA	2.284	4.158	2.341	2.92767	myosin complex (GO:0016459)		motor activity (GO:0003774)
ASTEI01273-PA	2.61097	3.861	3.47222	3.31473		signal transduction (GO:0007165)			ASTEI06801-PA	2.2525	4.29025	3.35265	3.29847		oxidation-reduction process (GO:0055114)	oxidoreductase activity (GO:0016491)		ASTEI00217-PA	3.36984	3.44643	3.36984	3.39537			nucleotide binding (GO:0000166); nucleic acid binding (GO:0003676)		ASTEI02132-PA	4.84	9.063	9.386	7.763			calcium ion binding (GO:0005509); protein binding (GO:0005515)
ASTEI03928-PA	2.98507	2.71739	4.11523	3.27256		one-carbon metabolic process (GO:0006730)	carbonate dehydratase activity (GO:0004089); binding (GO:0005488); protein binding (GO:0005515); zinc ion binding (GO:0008270)		ASTEI09896-PA	2.2436	6.317	4.52893	4.36318			N-acetyltransferase activity (GO:0008080); transferase activity, transferring acyl groups other than amino-acyl groups (GO:0016747)		ASTEI00258-PA	2.77778	2.85211	3.77095	3.13361	nucleus (GO:0005634)		DNA binding (GO:0003677); protein binding (GO:0005515)		ASTEI01925-PA	2.764	5.306	7.418	5.16267	integral component of membrane (GO:0016021)	transmembrane transport (GO:0055085)
ASTEI11315-PA	3.23625	2.7933	3.78788	3.27247			deaminase activity (GO:0019239)		ASTEI03179-PA	2.2291	2.85756	3.8998	2.99549	mitochondrion (GO:0005739)	tricarboxylic acid cycle (GO:0006099); oxidation-reduction process (GO:0055114)	magnesium ion binding (GO:0000287); isocitrate dehydrogenase (NAD+) activity (GO:0004449); oxidoreductase activity, acting on the CH-OH group of donors, NAD or NADP as acceptor (GO:0016616); NAD binding (GO:0051287)		ASTEI05590-PA	2.11955	2.17926	2.3871	2.22864	cytoplasm (GO:0005737)		nucleotide binding (GO:0000166); nucleic acid binding (GO:0003676); RNA binding (GO:0003723)		ASTEI07192-PA	4.336	8.332	5.689	6.119		cellular amino acid metabolic process (GO:0006520); carboxylic acid metabolic process (GO:0019752)	catalytic activity (GO:0003824); carboxy-lyase activity (GO:0016831); pyridoxal phosphate binding (GO:0030170)
ASTEI05542-PA	2.66667	4.23729	2.849	3.25099		carbohydrate metabolic process (GO:0005975)	hydrolase activity, hydrolyzing O-glycosyl compounds (GO:0004553); beta-galactosidase activity (GO:0004565)		ASTEI02910-PA	2.22447	2.50067	3.4944	2.73985	molybdopterin synthase complex (GO:0019008)	Mo-molybdopterin cofactor biosynthetic process (GO:0006777)	catalytic activity (GO:0003824); metal ion binding (GO:0046872); iron-sulfur cluster binding (GO:0051536); 4 iron, 4 sulfur cluster binding (GO:0051539)		ASTEI10197-PA	3.2953	3.39206	2.27842	2.98859					ASTEI05123-PA	5.73	11.796	7.718	8.41467	extracellular region (GO:0005576)	carbohydrate metabolic process (GO:0005975); chitin metabolic process (GO:0006030)	catalytic activity (GO:0003824); protein binding (GO:0005515); chitin binding (GO:0008061); hydrolase activity, acting on carbon-nitrogen (but not peptide) bonds (GO:0016810)
ASTEI10706-PA	2.6738	3.95257	3.10559	3.24399	integral component of membrane (GO:0016021)	cation transport (GO:0006812)	cation transmembrane transporter activity (GO:0008324)		ASTEI09899-PA	2.2191	5.19737	2.61243	3.34297		oxidation-reduction process (GO:0055114)	oxidoreductase activity (GO:0016491)		ASTEI10677-PA	2.3138	2.39166	2.49579	2.40041	chromosome, telomeric region (GO:0000781); nucleus (GO:0005634)	chromatin silencing at telomere (GO:0006348); histone acetylation (GO:0016573)	histone acetyltransferase activity (GO:0004402)		ASTEI04975-PA	3.218	6.658	7.229	5.70167
ASTEI03955-PA	4.7619	2.04918	2.73973	3.1836			protein binding (GO:0005515)		ASTEI02400-PA	2.18669	6.23796	5.0274	4.48402		polyamine biosynthetic process (GO:0006596)	catalytic activity (GO:0003824)		ASTEI08747-PA	4.78685	4.94444	3.94581	4.55904			RNA binding (GO:0003723)		ASTEI03922-PA	2.344	5.294	4.753	4.13033	membrane (GO:0016020); integral component of membrane (GO:0016021)	transport (GO:0006810); ion transport (GO:0006811)	extracellular ligand-gated ion channel activity (GO:0005230)
ASTEI03733-PA	3.89105	3.28947	2.34742	3.17598	oligosaccharyltransferase complex (GO:0008250); integral component of membrane (GO:0016021)		dolichyl-diphosphooligosaccharide-protein glycotransferase activity (GO:0004579)		ASTEI048280-PA	2.1332	5.76022	4.00379	3.96573			N-acetyltransferase activity (GO:0008080)		ASTEI11118-PA	2.95846	3.05723	2.40977	2.80849			GTP binding (GO:0005525)		ASTEI01070-PA	2.042	4.742	2.543	3.109			structural constituent of cuticle (GO:0042302)
ASTEI00838-PA	2.39234	3.42466	3.7037	3.17357					ASTEI04835-PA	2.11019	5.5163	3.17188	3.59946			N-acetyltransferase activity (GO:0008080)		ASTEI07898-PA	2.02466	2.09706	2.14641	2.08938	ribosome (GO:0005840)	translation (GO:0006412)	structural constituent of ribosome (GO:0003735)		ASTEI00716-PA	2.189	5.306	4.618	4.03767		carbohydrate metabolic process (GO:0005975); chitin catabolic process (GO:0006032)	hydrolase activity, hydrolyzing O-glycosyl compounds (GO:0004553); chitinase activity (GO:0004568); GTP binding (GO:0005525)
ASTEI08985-PA	2.35849	3.367	3.7037	3.14307			calcium ion binding (GO:0005509); protein binding (GO:0005515)		ASTEI08611-PA	2.08395	2.22985	2.26882	2.19421		carbohydrate metabolic process (GO:0005975); glycerol-3-phosphate metabolic process (GO:0006072)	glycerol kinase activity (GO:0004370); phosphotransferase activity, alcohol group as acceptor (GO:0016773)		ASTEI05228-PA	2.09383	2.17157	2.37868	2.21469	collagen trimer (GO:0005581); basement membrane (GO:0005604); integral component of membrane (GO:0016021)		extracellular matrix structural constituent (GO:0005201); zinc ion binding (GO:0008270); transferase activity, transferring acyl groups (GO:0016746)		ASTEI00055-PA	2.127	5.215	5.202	4.18133			hydrolase activity, acting on ester bonds (GO:0016788)
ASTEI07593-PA	2.69542	4.58716	2.13675	3.13978		cellular amino acid metabolic process (GO:0006520); biosynthetic process (GO:0009058)	catalytic activity (GO:0003824); L-aspartate:2-oxoglutarate aminotransferase activity (GO:0004069); transaminase activity (GO:0008483); pyridoxal phosphate binding (GO:0030170); L-phenylalanine:2-oxoglutarate aminotransferase activity (GO:0080130)		ASTEI03550-PA	2.05144	2.51098	2.23598	2.26613			hydrolase activity (GO:0016787); metal ion binding (GO:0046872); metalloaminopeptidase activity (GO:0070006)		ASTEI05970-PA	2.46213	2.55393	3.46835	2.82814		dTDP biosynthetic process (GO:0006233)	thymidylate kinase activity (GO:0004798); ATP binding (GO:0005524)		ASTEI04897-PA	3.013	7.492	12.353	7.61933		carbohydrate metabolic process (GO:0005975)	hydrolase activity, hydrolyzing O-glycosyl compounds (GO:0004553)
ASTEI00154-PA	2.21239	4.40529	2.78552	3.1344	integral component of membrane (GO:0016021)	transport (GO:0006810); transmembrane transport (GO:0055085)	ATP binding (GO:0005524); ATPase activity (GO:0016887); ATPase activity, coupled to transmembrane movement of substances (GO:0042626)		ASTEI02888-PA	2.04082	2.35784	2.27577	2.22481	intracellular (GO:0005622)	intracellular protein transport (GO:0006886)			ASTEI08262-PA	2.7377	2.85248	2.16372	2.58464			ATP binding (GO:0005524)		ASTEI10314-PA	2.168	5.501	5.963	4.544	intracellular (GO:0005622)	transport (GO:0006810)	transporter activity (GO:0005215)
ASTEI07286-PA	4.90196	2.30415	2.11864	3.10825		carbohydrate metabolic process (GO:0005975); pentose-phosphate shunt (GO:0006098); metabolic process (GO:0008152)	catalytic activity (GO:0003824); ribulose-phosphate 3-epimerase activity (GO:0004750); racemase and epimerase activity, acting on carbohydrates and derivatives (GO:0016857); metal ion binding (GO:0046872)		ASTEI01233-PA	2.01151	5.99429	4.12992	4.04524					ASTEI08205-PA	5.77878	6.02353	4.46771	5.42334					ASTEI11276-PA	2.234	7.275	14.572	8.027	cytoplasm (GO:0005737); microtubule (GO:0005874)	microtubule-based process (GO:0007017)	GTPase activity (GO:0003924); structural constituent of cytoskeleton (GO:0005200); GTP binding (GO:0005525)
ASTEI02336-PA	3.003	3.21543	2.80112	3.00652	mitochondrion (GO:0005739); mitochondrial respiratory chain complex I (GO:0005747)	electron transport chain (GO:0022900)												ASTEI10921-PA	2.86092	2.98983	3.83769	3.22948	nucleus (GO:0005634); cytoplasm (GO:0005737); nuclear speck (GO:0016607)	RNA processing (GO:0006396); mRNA processing (GO:0006397); RNA splicing (GO:0008380); mRNA transport (GO:0051028)	nucleotide binding (GO:0000166); nucleic acid binding (GO:0003676); RNA binding (GO:0003723); mRNA binding (GO:0003729)
ASTEI06795-PA	2.89017	3.3557	2.7248	2.99022	Golgi membrane (GO:0000139)	COPII vesicle coating (GO:0048208)												ASTEI05963-PA	5.14	5.37657	5.69845	5.40501	nucleus (GO:0005634)		zinc ion binding (GO:0008270); metal ion binding (GO:0046872)
ASTEI05390-PA	2.43902	2.457	4.06504	2.98702	membrane (GO:0016020); integral component of membrane (GO:0016021); succinate dehydrogenase complex (GO:0045281)	tricarboxylic acid cycle (GO:0006099)	succinate dehydrogenase activity (GO:0000104); electron carrier activity (GO:0009055); oxidoreductase activity, acting on the CH-CH group of donors (GO:0016627)											ASTEI09723-PA	3.48495	3.66257	2.78238	3.30996	integral component of membrane (GO:0016021)
ASTEI09394-PA	2.5641	3.38983	2.83286	2.92893		protein dephosphorylation (GO:0006470); dephosphorylation (GO:0016311)	protein tyrosine/serine/threonine phosphatase activity (GO:0008138); phosphatase activity (GO:0016791)											ASTEI03618-PA	2.73239	2.8869	2.85714	2.82548	nucleus (GO:0005634)	DNA replication (GO:0006260); DNA repair (GO:0006281); DNA recombination (GO:0006310)	nucleic acid binding (GO:0003676); DNA binding (GO:0003677)
ASTEI08409-PA	3.33333	2.68097	2.71003	2.90811		RNA processing (GO:0006396); mRNA catabolic process (GO:0006402)	3'-5'-exoribonuclease activity (GO:0000175); nucleic acid binding (GO:0003676); RNA binding (GO:0003723); polyribonucleotide nucleotidyltransferase activity (GO:0004654)											ASTEI06121-PA	3.1646	3.3575	2.86639	3.12949			nucleic acid binding (GO:0003676); ATP binding (GO:0005524)
ASTEI07201-PA	2.26244	3.125	3.31126	2.89957	membrane (GO:0016020); integral component of endoplasmic reticulum membrane (GO:0030176)	endoplasmic reticulum calcium ion homeostasis (GO:0032469)	calcium channel activity (GO:0005262)											ASTEI08674-PA	2.3365	2.4777	2.03546	2.28322	nucleus (GO:0005634)	regulation of transcription, DNA-templated (GO:0006355)	nucleic acid binding (GO:0003676); DNA binding (GO:0003677); chromatin binding (GO:0003682); transcription factor activity, sequence-specific DNA binding (GO:0003700); zinc ion binding (GO:0008270); sequence-specific DNA binding (GO:0043565); metal ion binding (GO:0046872)
ASTEI06142-PA	2.57732	3.15457	2.89855	2.87681		protein phosphorylation (GO:0006468); signal transduction (GO:0007165)	protein kinase activity (GO:0004672); protein serine/threonine kinase activity (GO:0004674); G-protein coupled receptor kinase activity (GO:0004703); ATP binding (GO:0005524)											ASTEI01589-PA	2.25301	2.39744	3.59615	2.74887			protein binding (GO:0005515)
ASTEI10453-PA	2.06186	3.7037	2.84091	2.86882	integral component of membrane (GO:0016021)													ASTEI07532-PA	4.79012	5.11648	3.18468	4.36376	nucleolus (GO:0005730); cytoplasm (GO:0005737)	mature ribosome assembly (GO:0042256); ribosomal large subunit biogenesis (GO:0042273)	translation initiation factor activity (GO:0003743); ribosome binding (GO:0043022); ribosomal large subunit binding (GO:0043023)
ASTEI09762-PA	2.76243	2.98507	2.849	2.8655		proteolysis (GO:0006508)	binding (GO:0005488); metallopeptidase activity (GO:0008237); zinc ion binding (GO:0008270)											ASTEI09889-PA	2.13517	2.27969	2.99497	2.46994	cytoplasm (GO:0005737); microtubule (GO:0005874)	microtubule-based process (GO:0007017)	GTPase activity (GO:0003924); structural constituent of cytoskeleton (GO:0005200); GTP binding (GO:0005525)
ASTEI04256-PA	2.36967	3.89105	2.29885	2.85319		carbohydrate metabolic process (GO:0005975); carbohydrate derivative biosynthetic process (GO:1901137)	glutamine-fructose-6-phosphate transaminase (isomerizing) activity (GO:0004360); carbohydrate binding (GO:0030246)											ASTEI10937-PA	2.61219	2.79407	2.6304	2.67889	nucleus (GO:0005634); MCM complex (GO:0042555)	DNA replication (GO:0006260); DNA replication initiation (GO:0006270)	DNA binding (GO:0003677); DNA helicase activity (GO:0003678); ATP binding (GO:0005524)
ASTEI04326-PA	3.28947	2.12314	3.14465	2.85242	cell (GO:0005623); integral component of membrane (GO:0016021)	cell redox homeostasis (GO:0045454)												ASTEI04276-PA	2.13224	2.28167	2.19301	2.20231			hydrolase activity (GO:0016787); metal ion binding (GO:0046872); metalloaminopeptidase activity (GO:0070006)
ASTEI02950-PA	3.14465	2.73224	2.63158	2.83616		protein demethylation (GO:0006482); metabolic process (GO:0008152)	hydrolase activity (GO:0016787); carboxylic ester hydrolase activity (GO:0052689)											ASTEI10247-PA	2.73547	2.94984	2.37626	2.68719	intracellular (GO:0005622); ribosome (GO:0005840)	translation (GO:0006412)	structural constituent of ribosome (GO:0003735); 5S rRNA binding (GO:0008097)
ASTEI00092-PA	2.25225	4.16667	2.06612	2.82834			nucleic acid binding (GO:0003676); RNA binding (GO:0003723)											ASTEI07940-PA	3.4835	3.76292	2.92788	3.39143	nucleus (GO:0005634)		DNA binding (GO:0003677)
ASTEI02483-PA	4.25532	2.00803	2.14592	2.80309	mediator complex (GO:0016592)	regulation of transcription from RNA polymerase II promoter (GO:0006357)	RNA polymerase II transcription cofactor activity (GO:0001104)											ASTEI10473-PA	6.62344	7.17838	4.63525	6.14569			nucleic acid binding (GO:0003676); helicase activity (GO:0004386); ATP binding (GO:0005524)
ASTEI00637-PA	2.40385	3.62319	2.21729	2.74811	cytosol (GO:0005829); molybdopterin synthase complex (GO:0019008)	Mo-molybdopterin cofactor biosynthetic process (GO:0006777)	molybdopterin synthase activity (GO:0030366)											ASTEI08249-PA	2.53388	2.75405	2.6264	2.63811		protein phosphorylation (GO:0006468)	protein kinase activity (GO:0004672); protein binding (GO:0005515); ATP binding (GO:0005524); phosphatidylinositol binding (GO:0035091)
ASTEI03640-PA	2.849	2.39808	2.99401	2.74703														ASTEI11240-PA	3.44392	3.77163	3.57377	3.59644		tRNA processing (GO:0008033); oxidation-reduction process (GO:0055114)	catalytic activity (GO:0003824); tRNA dihydrouridine synthase activity (GO:0017150); metal ion binding (GO:0046872); flavin adenine dinucleotide binding (GO:0050660)
ASTEI10276-PA	2.77778	2.55754	2.87356	2.7363	extracellular region (GO:0005576)	chitin metabolic process (GO:0006030)	chitin binding (GO:0008061)											ASTEI01382-PA	6.89189	7.56065	6.71053	7.05436			protein binding (GO:0005515)
ASTEI05890-PA	2.65252	2.50627	2.93255	2.69711	integral component of membrane (GO:0016021)													ASTEI09103-PA	3.94073	4.32075	2.19255	3.48468			ATP binding (GO:0005524)
ASTEI06516-PA	2.99401	2.1322	2.95858	2.69493	integral component of membrane (GO:0016021)													ASTEI08300-PA	2.92192	3.2027	4.5383	3.55431	intracellular (GO:0005622); ribosome (GO:0005840)	translation (GO:0006412)	structural constituent of ribosome (GO:0003735)
ASTEI08103-PA	2.1097	3.34448	2.51256	2.65558			aminopeptidase activity (GO:0004177); protein kinase activity (GO:0004672); manganese ion binding (GO:0030145)											ASTEI02829-PA	9.87629	10.8453	5.04211	8.58789	nucleus (GO:0005634)	ribosome biogenesis (GO:0042254)
ASTEI09925-PA	2.34742	3.0303	2.46914	2.61562	mitochondrial inner membrane (GO:0005743); mitochondrial inner membrane presequence translocase complex (GO:0005744); integral component of membrane (GO:0016021)	protein transport (GO:0015031)												ASTEI06043-PA	2.19873	2.41922	2.30066	2.30621	eukaryotic translation initiation factor 3 complex (GO:0005852); eukaryotic 43S preinitiation complex (GO:0016282); eukaryotic 48S preinitiation complex (GO:0033290)	formation of translation preinitiation complex (GO:0001731); translational initiation (GO:0006413); regulation of translational initiation (GO:0006446)	nucleotide binding (GO:0000166); nucleic acid binding (GO:0003676); RNA binding (GO:0003723); translation initiation factor activity (GO:0003743); protein binding (GO:0005515); translation initiation factor binding (GO:0031369)
ASTEI04589-PA	2.87356	2.61097	2.33645	2.60699	extracellular space (GO:0005615); integral component of membrane (GO:0016021)		deaminase activity (GO:0019239)											ASTEI10967-PA	2.7041	2.97962	4.02161	3.23511	proteasome activator complex (GO:0008537)
ASTEI07427-PA	2.02429	2.41546	3.32226	2.58734	integral component of membrane (GO:0016021)													ASTEI00404-PA	2.48999	2.75074	2.63418	2.62497	cytoplasm (GO:0005737)	tRNA aminoacylation for protein translation (GO:0006418); isoleucyl-tRNA aminoacylation (GO:0006428)	tRNA binding (GO:0000049); nucleotide binding (GO:0000166); aminoacyl-tRNA editing activity (GO:0002161); aminoacyl-tRNA ligase activity (GO:0004812); isoleucine-tRNA ligase activity (GO:0004822); ATP binding (GO:0005524)
ASTEI02021-PA	3.14465	2.1322	2.48139	2.58608	membrane (GO:0016020); integral component of membrane (GO:0016021)	transmembrane transport (GO:0055085)	transmembrane transporter activity (GO:0022857); substrate-specific transmembrane transporter activity (GO:0022891)											ASTEI03748-PA	2.09622	2.32568	2.3936	2.27183		RNA catabolic process (GO:0006401)	nucleic acid binding (GO:0003676); RNA binding (GO:0003723); RNA helicase activity (GO:0003724); ATP binding (GO:0005524)
ASTEI07484-PA	2.55754	2.6455	2.55102	2.58469	intracellular (GO:0005622)	transport (GO:0006810)												ASTEI02022-PA	3.08179	3.45502	2.56684	3.03455	nucleus (GO:0005634)	DNA repair (GO:0006281); transcription, DNA-templated (GO:0006351); regulation of transcription, DNA-templated (GO:0006355); covalent chromatin modification (GO:0016569)	DNA helicase activity (GO:0003678); ATP binding (GO:0005524); ATP-dependent 5'-3' DNA helicase activity (GO:0043141)
ASTEI02626-PA	2.51889	3.11526	2.0284	2.55418	cytosol (GO:0005829)	proteolysis (GO:0006508)	pyroglutamyl-peptidase activity (GO:0016920)											ASTEI10023-PA	4.34539	4.92418	4.31418	4.52792		mRNA splicing, via spliceosome (GO:0000398)	nucleotide binding (GO:0000166); nucleic acid binding (GO:0003676); snRNA binding (GO:0017069)
ASTEI01456-PA	2.14133	3.33333	2.1645	2.54639														ASTEI04136-PA	2.70539	3.07064	2.85965	2.87856			nucleotide binding (GO:0000166); nucleic acid binding (GO:0003676)
ASTEI09068-PA	2.6178	2.77778	2.20264	2.53274														ASTEI06902-PA	2.29776	2.61078	2.10374	2.33743	nucleoplasm (GO:0005654); nucleolus (GO:0005730); preribosome, large subunit precursor (GO:0030687)	maturation of LSU-rRNA from tricistronic rRNA transcript (SSU-rRNA, 5.8S rRNA, LSU-rRNA) (GO:0000463); maturation of 5.8S rRNA from tricistronic rRNA transcript (SSU-rRNA, 5.8S rRNA, LSU-rRNA) (GO:0000466); rRNA processing (GO:0006364); ribosome biogenesis (GO:0042254)	protein binding (GO:0005515); ribonucleoprotein complex binding (GO:0043021)
ASTEI05421-PA	2.5974	2.10526	2.85714	2.51994	membrane (GO:0016020); integral component of membrane (GO:0016021)	carbohydrate metabolic process (GO:0005975); glycerol-3-phosphate metabolic process (GO:0006072); cell surface receptor signaling pathway (GO:0007166); G-protein coupled receptor signaling pathway (GO:0007186)	glycerol kinase activity (GO:0004370); transmembrane signaling receptor activity (GO:0004888); G-protein coupled receptor activity (GO:0004930); phosphotransferase activity, alcohol group as acceptor (GO:0016773)											ASTEI02941-PA	2.39788	2.73112	2.3269	2.4853	cytoplasm (GO:0005737)	proteolysis (GO:0006508); protein initiator methionine removal (GO:0070084)	aminopeptidase activity (GO:0004177); metalloexopeptidase activity (GO:0008235); metal ion binding (GO:0046872); metalloaminopeptidase activity (GO:0070006)
ASTEI04231-PA	3.0581	2.43309	2.04918	2.51346	integral component of membrane (GO:0016021)													ASTEI05835-PA	4.48468	5.11088	5.30704	4.96753	nucleus (GO:0005634)		nucleic acid binding (GO:0003676); zinc ion binding (GO:0008270)
ASTEI10280-PA	2.59067	2.80899	2.13675	2.51214	integral component of membrane (GO:0016021)													ASTEI09703-PA	2.40105	2.73842	2.49252	2.54399		protein ubiquitination (GO:0016567)	ubiquitin-protein transferase activity (GO:0004842); protein binding (GO:0005515)
ASTEI06085-PA	2.38663	2.48139	2.6178	2.49528		signal transduction (GO:0007165); G-protein coupled receptor signaling pathway (GO:0007186)	GTPase activity (GO:0003924); signal transducer activity (GO:0004871); GTP binding (GO:0005525); guanyl nucleotide binding (GO:0019001); G-protein beta/gamma-subunit complex binding (GO:0031683)											ASTEI01616-PA	3.19516	3.66031	3.24923	3.36823	intracellular (GO:0005622)	ribosomal large subunit assembly (GO:0000027); ribosome biogenesis (GO:0042254)
ASTEI01478-PA	2.12314	2.77008	2.53165	2.47496														ASTEI09426-PA	2.89665	3.3222	2.75242	2.99043
ASTEI00699-PA	2.63158	2.35294	2.40385	2.46279	intracellular (GO:0005622); ribosome (GO:0005840)	translation (GO:0006412)	structural constituent of ribosome (GO:0003735)											ASTEI00410-PA	2.41587	2.76803	2.03926	2.40772
ASTEI01137-PA	2.85714	2.40385	2.10084	2.45394	mitochondrion (GO:0005739)	protein transport (GO:0015031)	metal ion binding (GO:0046872)											ASTEI04316-PA	2.87627	3.29883	2.67751	2.95087			nucleotide binding (GO:0000166); nucleic acid binding (GO:0003676)
ASTEI10129-PA	2.42131	2.38095	2.49377	2.43201	integral component of membrane (GO:0016021); anchored component of membrane (GO:0031225)	proteolysis (GO:0006508)	metalloexopeptidase activity (GO:0008235); dipeptidyl-peptidase activity (GO:0008239); dipeptidase activity (GO:0016805); metal ion binding (GO:0046872)											ASTEI01348-PA	2.0867	2.41346	2.60682	2.36899		protein peptidyl-prolyl isomerization (GO:0000413); protein folding (GO:0006457)	peptidyl-prolyl cis-trans isomerase activity (GO:0003755)
ASTEI09878-PA	2.01613	2.19298	3.003	2.40404	integral component of membrane (GO:0016021)													ASTEI09713-PA	4.04124	4.68526	4.17021	4.2989	mRNA cleavage factor complex (GO:0005849)	mRNA polyadenylation (GO:0006378)	mRNA binding (GO:0003729); hydrolase activity (GO:0016787)
ASTEI01104-PA	2.57732	2.0202	2.45098	2.3495		proteolysis (GO:0006508)	serine-type endopeptidase activity (GO:0004252); protein binding (GO:0005515)											ASTEI09049-PA	2.25828	2.61637	7.66292	4.17919		regulation of transcription, DNA-templated (GO:0006355)	nucleic acid binding (GO:0003676); DNA binding (GO:0003677)
ASTEI07872-PA	2.29358	2.17865	2.08768	2.18664	mitochondrial outer membrane translocase complex (GO:0005742)	protein import into mitochondrial matrix (GO:0030150)												ASTEI03316-PA	2.63881	3.06414	2.26367	2.65554
ASTEI02849-PA	2.05339	2.34742	2.04082	2.14721			binding (GO:0005488)											ASTEI03327-PA	2.36625	2.75948	3.04831	2.72468			nucleic acid binding (GO:0003676); ATP binding (GO:0005524)
																		ASTEI03414-PA	2.20305	2.57123	3.4695	2.74793	mitochondrial ribosome (GO:0005761)	translation (GO:0006412)	structural constituent of ribosome (GO:0003735)
																		ASTEI01535-PA	2.86322	3.35231	2.10268	2.77274
																		ASTEI05441-PA	3.01227	3.55154	2.36342	2.97574		ribosome biogenesis (GO:0042254)
																		ASTEI06078-PA	2.5651	3.02853	2.68399	2.75921	intracellular (GO:0005622); ribosome (GO:0005840)	translation (GO:0006412)	structural constituent of ribosome (GO:0003735)
																		ASTEI04387-PA	2.6901	3.18336	2.2348	2.70276	intracellular (GO:0005622); ribosome (GO:0005840)	translation (GO:0006412)	structural constituent of ribosome (GO:0003735)
																		ASTEI06271-PA	3.56894	4.23308	3.85616	3.88606
																		ASTEI09748-PA	2.69865	3.20546	3.12031	3.00814	intracellular (GO:0005622); ribosome (GO:0005840)	translation (GO:0006412)	structural constituent of ribosome (GO:0003735)
																		ASTEI01321-PA	7.24031	8.62154	5.77732	7.21306
																		ASTEI01958-PA	2.24173	2.68598	2.21357	2.38042			protein binding (GO:0005515)
																		ASTEI05416-PA	3.22706	3.86406	2.78523	3.29212	nucleus (GO:0005634); NURF complex (GO:0016589)	chromatin remodeling (GO:0006338); covalent chromatin modification (GO:0016569); ATP-dependent chromatin remodeling (GO:0043044)	nucleic acid binding (GO:0003676); DNA binding (GO:0003677); helicase activity (GO:0004386); ATP binding (GO:0005524); hydrolase activity, acting on acid anhydrides, in phosphorus-containing anhydrides (GO:0016818); ATPase activity (GO:0016887); nucleosome binding (GO:0031491)
																		ASTEI11020-PA	2.45899	2.95548	2.45899	2.62449		ubiquitin-dependent protein catabolic process (GO:0006511); protein deubiquitination (GO:0016579)	zinc ion binding (GO:0008270); thiol-dependent ubiquitinyl hydrolase activity (GO:0036459)
																		ASTEI05258-PA	3.0234	3.64972	2.17998	2.95103			nucleotide binding (GO:0000166); nucleic acid binding (GO:0003676)
																		ASTEI01383-PA	4.33458	5.24661	3.29872	4.2933			protein binding (GO:0005515)
																		ASTEI071955-PA	2.17167	2.66421	2.66814	2.50134			nucleic acid binding (GO:0003676); ATP binding (GO:0005524)
																		ASTEI10689-PA	2.96852	3.65314	2.44444	3.02203
																		ASTEI07337-PA	3.15878	3.8891	2.78091	3.27626	nucleus (GO:0005634)	transcription, DNA-templated (GO:0006351)	DNA binding (GO:0003677); DNA-directed RNA polymerase activity (GO:0003899)
																		ASTEI03635-PA	2.00838	2.49554	2.05515	2.18636			binding (GO:0005488)
																		ASTEI05132-PA	4.32809	5.42611	2.49773	4.08398			catalytic activity (GO:0003824); coenzyme binding (GO:0050662)
																		ASTEI10714-PA	2.37984	2.99512	2.39221	2.58906			nucleic acid binding (GO:0003676); RNA binding (GO:0003723); helicase activity (GO:0004386); ATP binding (GO:0005524)
																		ASTEI10364-PA	2.17684	2.74411	2.15536	2.35877			GTPase activity (GO:0003924); GTP binding (GO:0005525)
																		ASTEI07149-PA	3.90248	4.92902	4.25405	4.36185			nucleic acid binding (GO:0003676); helicase activity (GO:0004386); ATP binding (GO:0005524)
																		ASTEI03457-PA	3.56928	4.50105	2.71665	3.59566			nucleotide binding (GO:0000166); nucleic acid binding (GO:0003676)
																		ASTEI08521-PA	2.31824	2.93005	2.51432	2.58754
																		ASTEI10066-PA	2.81974	3.5642	2.53668	2.97354
																		ASTEI08011-PA	2.43093	3.07372	2.86697	2.79054	integral component of membrane (GO:0016021)	G-protein coupled receptor signaling pathway (GO:0007186); phototransduction (GO:0007602)
																		ASTEI07662-PA	2.1477	2.71669	2.37483	2.41307			protein binding (GO:0005515)
																		ASTEI00949-PA	2.87572	3.64469	2.57772	3.03271	small nuclear ribonucleoprotein complex (GO:0030532)	RNA splicing (GO:0008380)	protein binding (GO:0005515)
																		ASTEI09537-PA	2.09436	2.65373	2.05409	2.26739	nuclear pore (GO:0005643)	transport (GO:0006810)
																		ASTEI10458-PA	2.04767	2.60503	2.50855	2.38708
																		ASTEI10779-PA	3.5625	4.54526	2.52575	3.5445	nucleus (GO:0005634)	transcription, DNA-templated (GO:0006351)	DNA binding (GO:0003677); DNA-directed RNA polymerase activity (GO:0003899)
																		ASTEI09489-PA	2.13478	2.72504	2.38441	2.41474
																		ASTEI06289-PA	2.51605	3.22368	3.00153	2.91375			binding (GO:0005488)
																		ASTEI03720-PA	3.1085	4.02277	3.15946	3.43025		protein phosphorylation (GO:0006468)	protein kinase activity (GO:0004672); ATP binding (GO:0005524)
																		ASTEI09372-PA	3.09134	4.00612	2.15241	3.08329
																		ASTEI08491-PA	3.34842	4.3787	3.63339	3.78683	nucleus (GO:0005634); MCM complex (GO:0042555)	DNA replication (GO:0006260); DNA replication initiation (GO:0006270)	DNA binding (GO:0003677); DNA helicase activity (GO:0003678); ATP binding (GO:0005524)
																		ASTEI01776-PA	2.00937	2.65224	2.18878	2.28346
																		ASTEI03245-PA	2.70308	3.58736	2.35941	2.88329	intracellular (GO:0005622); ribosome (GO:0005840)	translation (GO:0006412)	structural constituent of ribosome (GO:0003735)
																		ASTEI06803-PA	4.9499	6.57033	4.9309	5.48371			nucleic acid binding (GO:0003676); protein binding (GO:0005515)
																		ASTEI04944-PA	2.86263	3.83004	2.20729	2.96665	nucleus (GO:0005634); MCM complex (GO:0042555)	DNA replication (GO:0006260); DNA replication initiation (GO:0006270)	DNA binding (GO:0003677); DNA helicase activity (GO:0003678); chromatin binding (GO:0003682); DNA replication origin binding (GO:0003688); ATP binding (GO:0005524)
																		ASTEI08573-PA	2.67611	3.5859	2.74274	3.00158	intracellular (GO:0005622); ribosome (GO:0005840)	translation (GO:0006412)	structural constituent of ribosome (GO:0003735)
																		ASTEI02018-PA	3.52087	4.73933	2.48996	3.58339			nucleotide binding (GO:0000166); nucleic acid binding (GO:0003676)
																		ASTEI02237-PA	5.04339	6.79944	3.40922	5.08402	integral component of membrane (GO:0016021)
																		ASTEI01564-PA	2.03679	2.78082	2.95153	2.58972	nucleus (GO:0005634)	intracellular protein transport (GO:0006886); nucleocytoplasmic transport (GO:0006913); signal transduction (GO:0007165); small GTPase mediated signal transduction (GO:0007264)	GTPase activity (GO:0003924); GTP binding (GO:0005525)
																		ASTEI04867-PA	3.30298	4.54428	2.64322	3.49683	Ino80 complex (GO:0031011)	DNA repair (GO:0006281); regulation of transcription, DNA-templated (GO:0006355)	fatty-acyl-CoA binding (GO:0000062)
																		ASTEI04703-PA	3.68412	5.13176	2.71945	3.84511		transcription, DNA-templated (GO:0006351)	DNA binding (GO:0003677); DNA-directed RNA polymerase activity (GO:0003899); protein dimerization activity (GO:0046983)
																		ASTEI10566-PA	2.46535	3.45234	3.20257	3.04009			nucleotide binding (GO:0000166); nucleic acid binding (GO:0003676)
																		ASTEI10092-PA	2.03273	2.8542	2.64076	2.50923		DNA replication (GO:0006260)	DNA binding (GO:0003677); ATP binding (GO:0005524)
																		ASTEI03283-PA	3.93607	5.58372	4.30287	4.60755	nucleus (GO:0005634); nucleolus (GO:0005730)	enzyme-directed rRNA 2'-O-methylation (GO:0000453); RNA methylation (GO:0001510); rRNA processing (GO:0006364); rRNA methylation (GO:0031167); methylation (GO:0032259)	GTPase activity (GO:0003924); GTP binding (GO:0005525); methyltransferase activity (GO:0008168); rRNA methyltransferase activity (GO:0008649)
																		ASTEI05455-PA	3.06725	4.36175	2.84668	3.42522	box H/ACA snoRNP complex (GO:0031429)	pseudouridine synthesis (GO:0001522); ribosome biogenesis (GO:0042254)
																		ASTEI024940-PA	2.39249	3.45234	2.18322	2.67601	nucleosome (GO:0000786); nucleus (GO:0005634)		DNA binding (GO:0003677); protein heterodimerization activity (GO:0046982)
																		ASTEI09765-PA	2.12744	3.08319	2.74519	2.65194	tRNA (m1A) methyltransferase complex (GO:0031515)	tRNA methylation (GO:0030488)
																		ASTEI08204-PA	2.86997	4.16537	3.57429	3.53654	small-subunit processome (GO:0032040)	rRNA processing (GO:0006364)
																		ASTEI01908-PA	2.92077	4.25896	3.40446	3.52806		DNA metabolic process (GO:0006259); DNA topological change (GO:0006265)	DNA binding (GO:0003677); DNA topoisomerase type II (ATP-hydrolyzing) activity (GO:0003918); ATP binding (GO:0005524)
																		ASTEI05639-PA	2.43106	3.56466	2.84035	2.94536	cytoplasm (GO:0005737)	purine nucleotide biosynthetic process (GO:0006164); GMP biosynthetic process (GO:0006177); oxidation-reduction process (GO:0055114)	nucleotide binding (GO:0000166); catalytic activity (GO:0003824); IMP dehydrogenase activity (GO:0003938); oxidoreductase activity (GO:0016491); metal ion binding (GO:0046872)
																		ASTEI05754-PA	2.34615	3.44692	3.69358	3.16222			nucleotide binding (GO:0000166); nucleic acid binding (GO:0003676)
																		ASTEI11037-PA	2.68861	3.9596	2.40491	3.01771			nucleic acid binding (GO:0003676); helicase activity (GO:0004386); ATP binding (GO:0005524)
																		ASTEI06503-PA	2.59863	3.83232	2.15813	2.86303			nucleic acid binding (GO:0003676); helicase activity (GO:0004386); ATP binding (GO:0005524)
																		ASTEI06620-PA	2.20713	3.2619	3.07372	2.84759	nucleolus (GO:0005730)	transcription, DNA-templated (GO:0006351); mRNA cleavage (GO:0006379)	nucleic acid binding (GO:0003676); DNA-directed RNA polymerase activity (GO:0003899); zinc ion binding (GO:0008270)
																		ASTEI06125-PA	4.25331	6.30252	2.60718	4.38767		regulation of transcription, DNA-templated (GO:0006355)	DNA binding (GO:0003677); transcription coactivator activity (GO:0003713)
																		ASTEI06476-PA	2.61911	3.88172	4.82405	3.77496
																		ASTEI05154-PA	2.17351	3.22435	2.58577	2.66121	nuclear pore (GO:0005643)		structural constituent of nuclear pore (GO:0017056)
																		ASTEI01350-PA	4.125	6.12097	2.84981	4.36526	nucleus (GO:0005634)
																		ASTEI01155-PA	4.17785	6.2406	4.83495	5.08447			binding (GO:0005488)
																		ASTEI03463-PA	3.68056	5.50649	2.30435	3.83047		signal transduction (GO:0007165)	protein binding (GO:0005515)
																		ASTEI01056-PA	3.71692	5.58942	2.81599	4.04078
																		ASTEI01184-PA	4.25993	6.46482	6.05412	5.59296	integral component of membrane (GO:0016021)
																		ASTEI06887-PA	2.43056	3.70906	2.52294	2.88752	nucleoplasm (GO:0005654); nucleolus (GO:0005730); preribosome, large subunit precursor (GO:0030687)	maturation of LSU-rRNA from tricistronic rRNA transcript (SSU-rRNA, 5.8S rRNA, LSU-rRNA) (GO:0000463); maturation of 5.8S rRNA from tricistronic rRNA transcript (SSU-rRNA, 5.8S rRNA, LSU-rRNA) (GO:0000466); ribosome biogenesis (GO:0042254)	ribonucleoprotein complex binding (GO:0043021)
																		ASTEI10221-PA	2.04353	3.14085	2.30194	2.49544
																		ASTEI09035-PA	2.53069	3.91107	2.69986	3.04721	intracellular (GO:0005622); ribosome (GO:0005840)	translation (GO:0006412)	structural constituent of ribosome (GO:0003735)
																		ASTEI01424-PA	2.38434	3.71992	3.0076	3.03729	nucleus (GO:0005634)		nucleic acid binding (GO:0003676); RNA binding (GO:0003723); ATP-dependent RNA helicase activity (GO:0004004); ATP binding (GO:0005524)
																		ASTEI05213-PA	2.8945	4.51972	2.05485	3.15636			nucleotide binding (GO:0000166); nucleic acid binding (GO:0003676)
																		ASTEI07217-PA	4.36252	6.86226	4.33217	5.18565
																		ASTEI08314-PA	2.28841	3.60516	2.05311	2.64889			metal ion binding (GO:0046872)
																		ASTEI02055-PA	2.21403	3.50766	2.23293	2.65154	intracellular (GO:0005622); ribosome (GO:0005840)	translation (GO:0006412)	structural constituent of ribosome (GO:0003735)
																		ASTEI07858-PA	2.21397	3.54078	3.71881	3.15785
																		ASTEI10180-PA	2.65772	4.28571	2.43243	3.12529	nucleus (GO:0005634)	nucleosome assembly (GO:0006334)
																		ASTEI08948-PA	2.33333	3.76623	3.625	3.24152		pseudouridine synthesis (GO:0001522); tRNA processing (GO:0008033); RNA modification (GO:0009451)	RNA binding (GO:0003723); pseudouridine synthase activity (GO:0009982)
																		ASTEI08332-PA	2.21362	3.57197	2.56948	2.78502	spliceosomal complex (GO:0005681)	mRNA splicing, via spliceosome (GO:0000398)
																		ASTEI04337-PA	2.05384	3.32037	2.26103	2.54508	nuclear pore (GO:0005643)	transport (GO:0006810)
																		ASTEI07387-PA	4.43727	7.24398	3.33102	5.00409		protein phosphorylation (GO:0006468)	protein kinase activity (GO:0004672); protein serine/threonine kinase activity (GO:0004674); ATP binding (GO:0005524)
																		ASTEI01283-PA	2.84798	4.6621	2.5398	3.34996	integral component of membrane (GO:0016021)
																		ASTEI01043-PA	3.46972	5.75735	4.15018	4.45908	integral component of membrane (GO:0016021)		calcium ion binding (GO:0005509); protein binding (GO:0005515)
																		ASTEI02337-PA	2.29859	3.84902	2.91679	3.02147			protein binding (GO:0005515)
																		ASTEI02766-PA	3.23169	5.43216	2.80779	3.82388	nucleus (GO:0005634); mitochondrial matrix (GO:0005759)	tRNA methylation (GO:0030488)	tRNA (guanine-N1-)-methyltransferase activity (GO:0009019); tRNA (guanine (37)-N (1))-methyltransferase activity (GO:0052906)
																		ASTEI02982-PA	3.15894	5.49539	5.59859	4.75097			nucleotide binding (GO:0000166); nucleic acid binding (GO:0003676); zinc ion binding (GO:0008270)
																		ASTEI03328-PA	2.56516	4.46186	3.50416	3.5104
																		ASTEI00563-PA	2.10998	3.67787	2.47803	2.75529
																		ASTEI06775-PA	2.57792	4.56322	2.45062	3.19725		rRNA processing (GO:0006364); tRNA processing (GO:0008033)	RNA binding (GO:0003723); methyltransferase activity (GO:0008168)
																		ASTEI09540-PA	2.47935	4.51253	2.53649	3.17612		protein methylation (GO:0006479)	methyltransferase activity (GO:0008168)
																		ASTEI00014-PA	2.05977	3.76471	2.07889	2.63445			protein binding (GO:0005515)
																		ASTEI09137-PA	2.34409	4.30263	2.63356	3.09342	integral component of membrane (GO:0016021)		N-acetyltransferase activity (GO:0008080)
																		ASTEI04952-PA	2.43044	4.47265	3.10638	3.33649	nucleus (GO:0005634)		DNA binding (GO:0003677)
																		ASTEI02064-PA	2.10973	3.89353	2.4158	2.80635			binding (GO:0005488)
																		ASTEI11217-PA	2.3657	4.41412	2.06836	2.94939		threonine catabolic process (GO:0006567); metabolic process (GO:0008152); biosynthetic process (GO:0009058)	catalytic activity (GO:0003824); glycine C-acetyltransferase activity (GO:0008890); transferase activity (GO:0016740); pyridoxal phosphate binding (GO:0030170)
																		ASTEI04507-PA	3.26432	6.14088	3.02861	4.1446	integral component of membrane (GO:0016021)	vacuolar proton-transporting V-type ATPase complex assembly (GO:0070072)	RNA binding (GO:0003723); methyltransferase activity (GO:0008168)
																		ASTEI09523-PA	2.0872	4.05055	2.25306	2.79694	nucleus (GO:0005634)	protein ADP-ribosylation (GO:0006471)	DNA binding (GO:0003677); NAD+ ADP-ribosyltransferase activity (GO:0003950); zinc ion binding (GO:0008270); NAD binding (GO:0051287)
																		ASTEI09377-PA	3.66176	7.11429	2.69351	4.48985		tetrahydrobiopterin biosynthetic process (GO:0006729)	6-pyruvoyltetrahydropterin synthase activity (GO:0003874)
																		ASTEI00057-PA	2.61839	5.12069	2.8795	3.53953
																		ASTEI05665-PA	2.31135	4.55864	4.56838	3.81279		regulation of transcription, DNA-templated (GO:0006355)	transcription coactivator activity (GO:0003713)
																		ASTEI04846-PA	2.03586	4.0551	3.63254	3.24117	gap junction (GO:0005921); integral component of membrane (GO:0016021)	ion transport (GO:0006811)
																		ASTEI01632-PA	2.67494	5.40351	3.36875	3.81573	nucleus (GO:0005634); chromosome (GO:0005694)	chromosome organization (GO:0051276)	protein binding (GO:0005515); ATP binding (GO:0005524)
																		ASTEI01381-PA	5.25947	11.0198	6.2545	7.51127			protein binding (GO:0005515)
																		ASTEI04542-PA	2.16477	4.64222	4.2202	3.67573	nucleus (GO:0005634)	transcription, DNA-templated (GO:0006351); regulation of transcription, DNA-templated (GO:0006355); histone deacetylation (GO:0016575)	histone deacetylase activity (GO:0004407); NAD-dependent histone deacetylase activity (H3-K14 specific) (GO:0032041)
																		ASTEI07838-PA	2.33409	5.05432	3.04613	3.47818	nucleosome (GO:0000786); nucleus (GO:0005634)		DNA binding (GO:0003677); protein heterodimerization activity (GO:0046982)
																		ASTEI10235-PA	2.67416	5.80488	3.10885	3.86263	membrane (GO:0016020); integral component of membrane (GO:0016021)
																		ASTEI00255-PA	2.18114	4.87915	3.58087	3.54705		translational initiation (GO:0006413)	RNA binding (GO:0003723); translation initiation factor activity (GO:0003743)
																		ASTEI09787-PA	2.44944	5.57545	4.04453	4.02314			protein binding (GO:0005515)
																		ASTEI03569-PA	2.43717	5.96382	6.46499	4.95533		protein phosphorylation (GO:0006468)	protein kinase activity (GO:0004672); ATP binding (GO:0005524)
																		ASTEI07809-PA	2.70488	7.07122	5.97243	5.24951	small-subunit processome (GO:0032040)
																		ASTEI05695-PA	2.28947	100	100	67.4298			nucleotide binding (GO:0000166); nucleic acid binding (GO:0003676); zinc ion binding (GO:0008270)

## Sheet: Downregulated
Proteins downregulated in Midgut (MG) vs. others (76 proteins)										Proteins downregulated in Malpighian tubules (MT) vs. others (42 proteins)										Proteins downregulated in Ovary (Ov) vs. others (73 proteins)										Proteins downregulated in Fat body (FB) vs. others (16 proteins)
Description	Description	Fold change				Gene Ontology				Description	Description	Fold change				Gene Ontology						Fold change				Gene Ontology				Description	Description	Fold change				Gene Ontology
		MG(114)/MT(115)	MG(114)/Ov(116)	MG(114)/FB(117)	Average	Cellular component	Biological Process	Molecular Function				MT(115)/MG(114)	MT(115)/Ov(116)	MT(115)/ FB(117)	Average	Cellular component	Biological Process	Molecular Function		Description	Description	Ov(116)/ MG(114)	Ov(116)/ MT(115)	Ov(116)/ FB(117)	Average	Cellular component	Biological Process	Molecular Function				FB(117)/MG(114)	FB(117)/MT(115)	FB(117)/ Ov(116)	Average	Cellular component	Biological Process	Molecular Function
ASTEI05749-PA	ASTEI05749	0.01	0.01	0.01	0.01					ASTEI09719-PA	ASTEI09719	0.481964	0.391057	0.372579	0.4152			calcium ion binding (GO:0005509)		ASTEI052402-PA	ASTEI052402	0.39011	0.128449	0.365508	0.294689			oxidoreductase activity (GO:0016491)		ASTEI08241-PA	ASTEI08241	0.337	0.239	0.257	0.277667
ASTEI03798-PA	ASTEI03798	0.01	0.01	0.01	0.01					ASTEI10489-PA	ASTEI10489	0.481398	0.240293	0.469747	0.397146			nucleotide binding (GO:0000166); nucleic acid binding (GO:0003676)		ASTEI09484-PA	ASTEI09484	0.472074	0.173425	0.419622	0.35504			protein binding (GO:0005515)		ASTEI07253-PA	ASTEI07253	0.382	0.3	0.307	0.329667	MICOS complex (GO:0061617)
ASTEI07344-PA	ASTEI07344	0.01	0.01	0.01	0.01					ASTEI07026-PA	ASTEI07026	0.476098	0.347578	0.451017	0.424898		protein homooligomerization (GO:0051260)			ASTEI10391-PA	ASTEI10391	0.346698	0.136427	0.418208	0.300444	integral component of membrane (GO:0016021)	metabolic process (GO:0008152)	transferase activity, transferring hexosyl groups (GO:0016758)		ASTEI09776-PA	ASTEI09776	0.01	0.01	0.01	0.01	intracellular (GO:0005622)	negative regulation of Arp2/3 complex-mediated actin nucleation (GO:0034316)	actin binding (GO:0003779); Arp2/3 complex binding (GO:0071933)
ASTEI03929-PA	ASTEI03929	0.0500977	0.1276	0.1731	0.116933					ASTEI07087-PA	ASTEI07087	0.470163	0.39725	0.488722	0.452045			protein binding (GO:0005515)		ASTEI10756-PA	ASTEI10756	0.291299	0.114583	0.240625	0.215502		metabolic process (GO:0008152)	catalytic activity (GO:0003824)		ASTEI05408-PA	ASTEI05408	0.124	0.113	0.311	0.182667	vacuolar membrane (GO:0005774); integral component of membrane (GO:0016021); proton-transporting two-sector ATPase complex, proton-transporting domain (GO:0033177); proton-transporting V-type ATPase, V0 domain (GO:0033179)	ATP hydrolysis coupled proton transport (GO:0015991)	hydrogen ion transmembrane transporter activity (GO:0015078)
ASTEI10813-PA	ASTEI10813	0.084868	0.0702593	0.105876	0.0870011	integral component of membrane (GO:0016021)	transport (GO:0006810)			ASTEI08652-PA	ASTEI08652	0.45382	0.279494	0.305919	0.346411		protein phosphorylation (GO:0006468)	protein kinase activity (GO:0004672); protein binding (GO:0005515); ATP binding (GO:0005524)		ASTEI04729-PA	ASTEI04729	0.226204	0.0917765	0.28734	0.201773	plasma membrane (GO:0005886); membrane (GO:0016020); integral component of membrane (GO:0016021); cell junction (GO:0030054); synapse (GO:0045202)	transport (GO:0006810); ion transport (GO:0006811)	extracellular ligand-gated ion channel activity (GO:0005230)		ASTEI07720-PA	ASTEI07720	0.408	0.396	0.27	0.358	membrane (GO:0016020); integral component of membrane (GO:0016021)
ASTEI11554-PA	ASTEI11554	0.12222	0.20903	0.153421	0.161557	membrane (GO:0016020)	transport (GO:0006810)			ASTEI06755-PA	ASTEI06755	0.447917	0.339799	0.437963	0.408559			binding (GO:0005488)		ASTEI00845-PA	ASTEI00845	0.484108	0.202973	0.474251	0.387111					ASTEI02062-PA	ASTEI02062	0.4	0.419	0.472	0.430333	integral component of membrane (GO:0016021)		oxidoreductase activity (GO:0016491)
ASTEI04713-PA	ASTEI04713	0.138255	0.479386	0.429923	0.349188					ASTEI10601-PA	ASTEI10601	0.414742	0.365415	0.413274	0.39781	cytoplasm (GO:0005737)	nucleoside metabolic process (GO:0009116); nucleotide catabolic process (GO:0009166)	catalytic activity (GO:0003824); uridine phosphorylase activity (GO:0004850); transferase activity, transferring pentosyl groups (GO:0016763)		ASTEI02436-PA	ASTEI02436	0.488756	0.214192	0.219677	0.307541		carbohydrate metabolic process (GO:0005975); galactose metabolic process (GO:0006012)	UDP-glucose 4-epimerase activity (GO:0003978); racemase and epimerase activity, acting on carbohydrates and derivatives (GO:0016857)		ASTEI05989-PA	ASTEI05989	0.357	0.376	0.458	0.397	extracellular space (GO:0005615)
ASTEI10165-PA	ASTEI10165	0.160308	0.282965	0.187617	0.210297			ATP binding (GO:0005524)		ASTEI02044-PA	ASTEI02044	0.412361	0.29795	0.328226	0.346179					ASTEI07467-PA	ASTEI07467	0.46988	0.235255	0.24876	0.317965		L-serine biosynthetic process (GO:0006564)	catalytic activity (GO:0003824); O-phospho-L-serine:2-oxoglutarate aminotransferase activity (GO:0004648)		ASTEI09049-PA	ASTEI09049	0.295	0.341	0.13	0.255333		regulation of transcription, DNA-templated (GO:0006355)	nucleic acid binding (GO:0003676); DNA binding (GO:0003677)
ASTEI11034-PA	ASTEI11034	0.169779	0.192976	0.327332	0.230029					ASTEI02374-PA	ASTEI02374	0.40555	0.2031	0.468557	0.359069	nucleus (GO:0005634)		DNA binding (GO:0003677)		ASTEI00535-PA	ASTEI00535	0.307841	0.15996	0.480363	0.316055					ASTEI06369-PA	ASTEI06369	0.258	0.408	0.342	0.336	integral component of membrane (GO:0016021)	cellular protein modification process (GO:0006464); protein transport (GO:0015031)
ASTEI00008-PA	ASTEI00008	0.172831	0.449035	0.224517	0.282128			electron carrier activity (GO:0009055); iron-sulfur cluster binding (GO:0051536); 2 iron, 2 sulfur cluster binding (GO:0051537)		ASTEI00706-PA	ASTEI00706	0.405819	0.485793	0.493482	0.461698	cell (GO:0005623)	iron ion transport (GO:0006826); cellular iron ion homeostasis (GO:0006879)	ferroxidase activity (GO:0004322); ferric iron binding (GO:0008199)		ASTEI11301-PA	ASTEI11301	0.345784	0.196602	0.296975	0.279787		NAD biosynthetic process (GO:0009435)	nicotinate-nucleotide diphosphorylase (carboxylating) activity (GO:0004514)		ASTEI06279-PA	ASTEI06279	0.197	0.357	0.417	0.323667	mitochondrial proton-transporting ATP synthase complex, catalytic core F (1) (GO:0000275)	ATP synthesis coupled proton transport (GO:0015986)	proton-transporting ATP synthase activity, rotational mechanism (GO:0046933); proton-transporting ATPase activity, rotational mechanism (GO:0046961)
ASTEI09918-PA	ASTEI09918	0.177022	0.164718	0.16559	0.16911	cytoplasm (GO:0005737)		peptidyl-prolyl cis-trans isomerase activity (GO:0003755); phosphatase activator activity (GO:0019211)		ASTEI05124-PA	ASTEI05124	0.405014	0.272374	0.41958	0.365656	intermediate filament (GO:0005882)		structural molecule activity (GO:0005198)		ASTEI06403-PA	ASTEI06403	0.467021	0.266222	0.452111	0.395118	integral component of membrane (GO:0016021)		hydrolase activity (GO:0016787)		ASTEI03093-PA	ASTEI03093	0.253	0.481	0.25	0.328	exocyst (GO:0000145)	vesicle docking involved in exocytosis (GO:0006904); protein transport (GO:0015031)
ASTEI03402-PA	ASTEI03402	0.178412	0.355872	0.337382	0.290555					ASTEI06744-PA	ASTEI06744	0.395586	0.345954	0.461843	0.401128			nucleotide binding (GO:0000166); nucleic acid binding (GO:0003676)		ASTEI09203-PA	ASTEI09203	0.440625	0.268231	0.407122	0.371993	peroxisome (GO:0005777)	fatty acid beta-oxidation (GO:0006635); metabolic process (GO:0008152); oxidation-reduction process (GO:0055114)	acyl-CoA dehydrogenase activity (GO:0003995); acyl-CoA oxidase activity (GO:0003997); oxidoreductase activity, acting on the CH-CH group of donors (GO:0016627); flavin adenine dinucleotide binding (GO:0050660)		ASTEI10513-PA	ASTEI10513	0.145	0.283	0.196	0.208			calcium ion binding (GO:0005509)
ASTEI00545-PA	ASTEI00545	0.181587	0.255297	0.393391	0.276759		protein dephosphorylation (GO:0006470)	catalytic activity (GO:0003824); protein serine/threonine phosphatase activity (GO:0004722); cation binding (GO:0043169); metal ion binding (GO:0046872)		ASTEI03583-PA	ASTEI03583	0.39314	0.096129	0.0774831	0.188917	integral component of membrane (GO:0016021)				ASTEI09277-PA	ASTEI09277	0.424365	0.263059	0.414683	0.367369					ASTEI03783-PA	ASTEI03783	0.109	0.212	0.229	0.183333	mitochondrial proton-transporting ATP synthase complex, catalytic core F (1) (GO:0000275)	ATP synthesis coupled proton transport (GO:0015986)	proton-transporting ATP synthase activity, rotational mechanism (GO:0046933); proton-transporting ATPase activity, rotational mechanism (GO:0046961)
ASTEI01490-PA	ASTEI01490	0.187126	0.188501	0.309981	0.228536	Golgi transport complex (GO:0017119)	intra-Golgi vesicle-mediated transport (GO:0006891)			ASTEI07371-PA	ASTEI07371	0.386	0.241401	0.379921	0.335774	nucleus (GO:0005634)	ribosome biogenesis (GO:0042254)			ASTEI03473-PA	ASTEI03473	0.421103	0.280025	0.479437	0.393522		metabolic process (GO:0008152); oxidation-reduction process (GO:0055114)	oxidoreductase activity (GO:0016491); oxidoreductase activity, acting on the aldehyde or oxo group of donors, NAD or NADP as acceptor (GO:0016620)		ASTEI05312-PA	ASTEI05312	0.094	0.211	0.169	0.158	endoplasmic reticulum (GO:0005783); integral component of membrane (GO:0016021)	intracellular protein transport (GO:0006886)
ASTEI00003-PA	ASTEI00003	0.195465	0.163827	0.16292	0.174071	ribosome (GO:0005840)	translation (GO:0006412)	structural constituent of ribosome (GO:0003735); rRNA binding (GO:0019843)		ASTEI09575-PA	ASTEI09575	0.360059	0.41524	0.485	0.4201	nucleus (GO:0005634)				ASTEI07123-PA	ASTEI07123	0.347584	0.232877	0.396607	0.325689	integral component of membrane (GO:0016021)	transmembrane transport (GO:0055085)	transporter activity (GO:0005215); transmembrane transporter activity (GO:0022857)		ASTEI00630-PA	ASTEI00630	0.115	0.296	0.374	0.261667	membrane coat (GO:0030117)	transport (GO:0006810); intracellular protein transport (GO:0006886); protein transport (GO:0015031); vesicle-mediated transport (GO:0016192)	protein transporter activity (GO:0008565)
ASTEI07273-PA	ASTEI07273	0.19581	0.171674	0.358423	0.241969		vacuolar transport (GO:0007034)			ASTEI07289-PA	ASTEI07289	0.345156	0.314173	0.339864	0.333064			protein binding (GO:0005515)		ASTEI10406-PA	ASTEI10406	0.453649	0.306871	0.447471	0.402664	integral component of membrane (GO:0016021)				ASTEI09449-PA	ASTEI09449	0.126	0.499	0.391	0.338667		carbohydrate metabolic process (GO:0005975)	phosphotransferase activity, alcohol group as acceptor (GO:0016773)
ASTEI02215-PA	ASTEI02215	0.205592	0.407664	0.348189	0.320482	mitochondrial inner membrane (GO:0005743)	respiratory electron transport chain (GO:0022904)	oxidoreductase activity, acting on NAD (P)H (GO:0016651)		ASTEI04818-PA	ASTEI04818	0.343103	0.258442	0.440753	0.347433		mRNA processing (GO:0006397)	nucleotide binding (GO:0000166); nucleic acid binding (GO:0003676)		ASTEI04504-PA	ASTEI04504	0.377477	0.268246	0.460946	0.36889	endoplasmic reticulum membrane (GO:0005789)	oxidation-reduction process (GO:0055114)	NADPH-hemoprotein reductase activity (GO:0003958); FMN binding (GO:0010181); oxidoreductase activity (GO:0016491); flavin adenine dinucleotide binding (GO:0050660); NADP binding (GO:0050661)
ASTEI02312-PA	ASTEI02312	0.227376	0.183621	0.364033	0.258344			protein binding (GO:0005515)		ASTEI01560-PA	ASTEI01560	0.336199	0.45892	0.245141	0.346754		protein peptidyl-prolyl isomerization (GO:0000413); protein folding (GO:0006457)	peptidyl-prolyl cis-trans isomerase activity (GO:0003755)		ASTEI09571-PA	ASTEI09571	0.367366	0.265831	0.409969	0.347722			oxidoreductase activity (GO:0016491)
ASTEI00459-PA	ASTEI00459	0.232721	0.038117	0.137043	0.13596	nucleus (GO:0005634); cytoplasm (GO:0005737)	negative regulation of transcription from RNA polymerase II promoter (GO:0000122)	cyclin-dependent protein serine/threonine kinase inhibitor activity (GO:0004861); snRNA binding (GO:0017069)		ASTEI06611-PA	ASTEI06611	0.325021	0.353207	0.300769	0.326332	extracellular region (GO:0005576); extracellular space (GO:0005615)		endopeptidase inhibitor activity (GO:0004866); protein binding (GO:0005515)		ASTEI02774-PA	ASTEI02774	0.293202	0.213859	0.47861	0.328557		pyridoxal 5'-phosphate salvage (GO:0009443)	pyridoxal kinase activity (GO:0008478)
ASTEI06946-PA	ASTEI06946	0.233209	0.282087	0.287274	0.267523	mitochondrion (GO:0005739)	protein complex assembly (GO:0006461)			ASTEI01393-PA	ASTEI01393	0.323633	0.223917	0.426744	0.324765	nucleolus (GO:0005730)	histone peptidyl-prolyl isomerization (GO:0000412); protein folding (GO:0006457); peptidyl-proline modification (GO:0018208)	peptidyl-prolyl cis-trans isomerase activity (GO:0003755); FK506 binding (GO:0005528)		ASTEI00903-PA	ASTEI00903	0.473214	0.35229	0.410499	0.412001
ASTEI05666-PA	ASTEI05666	0.235294	0.140548	0.414594	0.263479	prefoldin complex (GO:0016272)	protein folding (GO:0006457)			ASTEI04338-PA	ASTEI04338	0.32263	0.472036	0.306686	0.367117	troponin complex (GO:0005861); integral component of membrane (GO:0016021)	regulation of muscle contraction (GO:0006937)			ASTEI07753-PA	ASTEI07753	0.421801	0.369295	0.343629	0.378242	lysosome (GO:0005764)	lipid metabolic process (GO:0006629); sphingolipid metabolic process (GO:0006665)
ASTEI04584-PA	ASTEI04584	0.243843	0.14374	0.192715	0.193433					ASTEI02635-PA	ASTEI02635	0.315922	0.299282	0.316456	0.310553			nucleotidyltransferase activity (GO:0016779)		ASTEI04313-PA	ASTEI04313	0.401659	0.354974	0.182062	0.312898			amidase activity (GO:0004040); carbon-nitrogen ligase activity, with glutamine as amido-N-donor (GO:0016884)
ASTEI04529-PA	ASTEI04529	0.248077	0.221337	0.398565	0.289326			protein binding (GO:0005515)		ASTEI07654-PA	ASTEI07654	0.307814	0.26298	0.453488	0.341428	gamma-tubulin complex (GO:0000930); microtubule (GO:0005874)	microtubule-based process (GO:0007017); microtubule nucleation (GO:0007020); cytoplasmic microtubule organization (GO:0031122)	GTPase activity (GO:0003924); GTP binding (GO:0005525)		ASTEI03587-PA	ASTEI03587	0.410546	0.389286	0.315485	0.371772			protein binding (GO:0005515)
ASTEI01150-PA	ASTEI01150	0.248324	0.132083	0.405022	0.26181			GTP binding (GO:0005525)		ASTEI08537-PA	ASTEI08537	0.300292	0.41324	0.337982	0.350504	cytoplasm (GO:0005737); cytosol (GO:0005829)	tRNA wobble uridine modification (GO:0002098); protein urmylation (GO:0032447); tRNA thio-modification (GO:0034227)			ASTEI03494-PA	ASTEI03494	0.355343	0.341118	0.329573	0.342011		biosynthetic process (GO:0009058)	catalytic activity (GO:0003824); pyridoxal phosphate binding (GO:0030170)
ASTEI06310-PA	ASTEI06310	0.250815	0.240038	0.243843	0.244899					ASTEI03620-PA	ASTEI03620	0.298813	0.422969	0.471875	0.397886		protein folding (GO:0006457); response to stress (GO:0006950)	ATP binding (GO:0005524); unfolded protein binding (GO:0051082)		ASTEI00536-PA	ASTEI00536	0.144304	0.140741	0.399299	0.228115
ASTEI08345-PA	ASTEI08345	0.259943	0.187864	0.383289	0.277032	nucleus (GO:0005634)		DNA binding (GO:0003677)		ASTEI06661-PA	ASTEI06661	0.297907	0.237942	0.444178	0.326675					ASTEI09650-PA	ASTEI09650	0.47719	0.466132	0.415409	0.45291	cytoplasm (GO:0005737)	iron-sulfur cluster assembly (GO:0016226)	ATP binding (GO:0005524); metal ion binding (GO:0046872); 4 iron, 4 sulfur cluster binding (GO:0051539)
ASTEI00372-PA	ASTEI00372	0.26178	0.479157	0.34118	0.360706	mitochondrion (GO:0005739); integral component of membrane (GO:0016021)		NADH dehydrogenase activity (GO:0003954); NADH dehydrogenase (ubiquinone) activity (GO:0008137)		ASTEI07896-PA	ASTEI07896	0.270617	0.491676	0.43474	0.399011	membrane (GO:0016020); integral component of membrane (GO:0016021)	transport (GO:0006810); ion transport (GO:0006811); transmembrane transport (GO:0055085)	transporter activity (GO:0005215)		ASTEI03617-PA	ASTEI03617	0.359388	0.365285	0.34058	0.355084		glycolytic process (GO:0006096); metabolic process (GO:0008152)	catalytic activity (GO:0003824); bisphosphoglycerate mutase activity (GO:0004082); phosphoglycerate mutase activity (GO:0004619); intramolecular transferase activity, phosphotransferases (GO:0016868)
ASTEI10228-PA	ASTEI10228	0.267451	0.102585	0.41806	0.262699					ASTEI06804-PA	ASTEI06804	0.262108	0.252401	0.477302	0.330604		translational initiation (GO:0006413)	translation initiation factor activity (GO:0003743); binding (GO:0005488); protein binding (GO:0005515)		ASTEI10335-PA	ASTEI10335	0.298691	0.314425	0.359259	0.324125
ASTEI03104-PA	ASTEI03104	0.269542	0.380228	0.299581	0.31645		isoprenoid biosynthetic process (GO:0008299)	isopentenyl-diphosphate delta-isomerase activity (GO:0004452); hydrolase activity (GO:0016787)		ASTEI07837-PA	ASTEI07837	0.250349	0.382322	0.283123	0.305264	proteinaceous extracellular matrix (GO:0005578); extracellular space (GO:0005615)	signal transduction (GO:0007165)	calcium ion binding (GO:0005509)		ASTEI10204-PA	ASTEI10204	0.323027	0.346725	0.323027	0.330926		guanine catabolic process (GO:0006147)	zinc ion binding (GO:0008270); guanine deaminase activity (GO:0008892); hydrolase activity (GO:0016787); hydrolase activity, acting on carbon-nitrogen (but not peptide) bonds (GO:0016810)
ASTEI07261-PA	ASTEI07261	0.277162	0.402901	0.352609	0.344224		vacuolar transport (GO:0007034)			ASTEI02661-PA	ASTEI02661	0.231481	0.333333	0.321691	0.295502		mitotic spindle assembly checkpoint (GO:0007094)			ASTEI05047-PA	ASTEI05047	0.403226	0.452489	0.433276	0.429663		glycolytic process (GO:0006096)	phosphoglycerate kinase activity (GO:0004618); ATP binding (GO:0005524)
ASTEI02734-PA	ASTEI02734	0.277624	0.2457	0.218579	0.247301			structural constituent of eye lens (GO:0005212)		ASTEI10954-PA	ASTEI10954	0.231638	0.438503	0.217362	0.295835					ASTEI00464-PA	ASTEI00464	0.408745	0.463362	0.27061	0.380906		proteolysis (GO:0006508)	cysteine-type peptidase activity (GO:0008234)
ASTEI09386-PA	ASTEI09386	0.283206	0.192456	0.256016	0.243893		ubiquitin-dependent protein catabolic process (GO:0006511)			ASTEI10803-PA	ASTEI10803	0.206024	0.338949	0.345804	0.296926	nucleosome (GO:0000786); nucleus (GO:0005634)		DNA binding (GO:0003677); protein heterodimerization activity (GO:0046982)		ASTEI08308-PA	ASTEI08308	0.433333	0.496025	0.133447	0.354269	integral component of membrane (GO:0016021)	lipid metabolic process (GO:0006629)	oxidoreductase activity (GO:0016491); heme binding (GO:0020037); metal ion binding (GO:0046872)
ASTEI09958-PA	ASTEI09958	0.284414	0.328731	0.406174	0.339773					ASTEI07286-PA	ASTEI07286	0.203586	0.469016	0.430804	0.367802		carbohydrate metabolic process (GO:0005975); pentose-phosphate shunt (GO:0006098); metabolic process (GO:0008152)	catalytic activity (GO:0003824); ribulose-phosphate 3-epimerase activity (GO:0004750); racemase and epimerase activity, acting on carbohydrates and derivatives (GO:0016857); metal ion binding (GO:0046872)		ASTEI07279-PA	ASTEI07279	0.377583	0.43538	0.403912	0.405625		D-amino acid metabolic process (GO:0046416); oxidation-reduction process (GO:0055114)	D-amino-acid oxidase activity (GO:0003884); oxidoreductase activity (GO:0016491); FAD binding (GO:0071949)
ASTEI00083-PA	ASTEI00083	0.288934	0.25355	0.26178	0.268088	mitochondrial inner membrane presequence translocase complex (GO:0005744)	protein import into mitochondrial matrix (GO:0030150)			ASTEI00858-PA	ASTEI00858	0.179314	0.366246	0.309109	0.284889			RNA binding (GO:0003723)		ASTEI02442-PA	ASTEI02442	0.307573	0.360181	0.33084	0.332865	Golgi membrane (GO:0000139); integral component of membrane (GO:0016021)		transferase activity, transferring glycosyl groups (GO:0016757); carbohydrate binding (GO:0030246)
ASTEI10624-PA	ASTEI10624	0.303122	0.290698	0.443459	0.34576	cytoplasm (GO:0005737)		Rho GDP-dissociation inhibitor activity (GO:0005094)		ASTEI01638-PA	ASTEI01638	0.166006	0.313034	0.291542	0.256861					ASTEI07584-PA	ASTEI07584	0.366695	0.443992	0.313218	0.374635			ATP binding (GO:0005524)
ASTEI04135-PA	ASTEI04135	0.311526	0.230203	0.45977	0.333833	cytoplasm (GO:0005737)	tRNA aminoacylation for protein translation (GO:0006418); phenylalanyl-tRNA aminoacylation (GO:0006432); tRNA aminoacylation (GO:0043039)	tRNA binding (GO:0000049); nucleotide binding (GO:0000166); aminoacyl-tRNA ligase activity (GO:0004812); phenylalanine-tRNA ligase activity (GO:0004826); ATP binding (GO:0005524)		ASTEI00275-PA	ASTEI00275	0.161397	0.154574	0.375767	0.230579					ASTEI05263-PA	ASTEI05263	0.301205	0.373832	0.332502	0.335846	integral component of membrane (GO:0016021)		catalytic activity (GO:0003824)
ASTEI04289-PA	ASTEI04289	0.318167	0.366166	0.266312	0.316882	mitochondrion (GO:0005739)	branched-chain amino acid catabolic process (GO:0009083)	3-hydroxyisobutyryl-CoA hydrolase activity (GO:0003860)		ASTEI05146-PA	ASTEI05146	0.154531	0.289216	0.380645	0.274797	membrane (GO:0016020); integral component of membrane (GO:0016021)				ASTEI05012-PA	ASTEI05012	0.206788	0.258039	0.408696	0.291174	membrane (GO:0016020); integral component of membrane (GO:0016021)	transport (GO:0006810)	transporter activity (GO:0005215)
ASTEI10973-PA	ASTEI10973	0.31837	0.245881	0.19459	0.252947		molybdopterin cofactor biosynthetic process (GO:0032324)			ASTEI00611-PA	ASTEI00611	0.117409	0.19902	0.193702	0.170044	membrane (GO:0016020); integral component of membrane (GO:0016021)				ASTEI06238-PA	ASTEI06238	0.346082	0.44325	0.215698	0.33501	integral component of membrane (GO:0016021)	transmembrane transport (GO:0055085)
ASTEI03192-PA	ASTEI03192	0.320307	0.274725	0.306373	0.300468	intracellular (GO:0005622); ribosome (GO:0005840)	translation (GO:0006412); translational initiation (GO:0006413)	structural constituent of ribosome (GO:0003735); translation initiation factor activity (GO:0003743)		ASTEI09883-PA	ASTEI09883	0.101927	0.250765	0.104259	0.152317					ASTEI06800-PA	ASTEI06800	0.231599	0.301902	0.429412	0.320971	cell (GO:0005623)	cellular glucose homeostasis (GO:0001678); carbohydrate metabolic process (GO:0005975); glycolytic process (GO:0006096); carbohydrate phosphorylation (GO:0046835)	hexokinase activity (GO:0004396); ATP binding (GO:0005524); glucose binding (GO:0005536); phosphotransferase activity, alcohol group as acceptor (GO:0016773)
ASTEI06191-PA	ASTEI06191	0.323415	0.254323	0.277393	0.285044			protein binding (GO:0005515)		ASTEI01199-PA	ASTEI01199	0.01	0.01	0.01	0.01			catalytic activity (GO:0003824)		ASTEI07714-PA	ASTEI07714	0.367776	0.492958	0.264817	0.375184		metabolic process (GO:0008152)	uridylyltransferase activity (GO:0070569)
ASTEI07745-PA	ASTEI07745	0.329598	0.0682967	0.201086	0.19966	ribosome (GO:0005840)	translation (GO:0006412)	structural constituent of ribosome (GO:0003735)		ASTEI10316-PA	ASTEI10316	0.01	0.01	0.01	0.01					ASTEI02648-PA	ASTEI02648	0.325232	0.43666	0.412138	0.391343		oxidation-reduction process (GO:0055114)	oxidoreductase activity (GO:0016491); metal ion binding (GO:0046872)
ASTEI03861-PA	ASTEI03861	0.335909	0.406835	0.413907	0.38555		ubiquitin-dependent protein catabolic process (GO:0006511)			ASTEI00991-PA	ASTEI00991	0.01	0.01	0.01	0.01		mitotic spindle assembly checkpoint (GO:0007094)			ASTEI10732-PA	ASTEI10732	0.308191	0.415755	0.257977	0.327308		glycolytic process (GO:0006096)	catalytic activity (GO:0003824); fructose-bisphosphate aldolase activity (GO:0004332)
ASTEI08813-PA	ASTEI08813	0.338181	0.40783	0.17963	0.308547	integral component of membrane (GO:0016021)		calcium ion binding (GO:0005509); protein binding (GO:0005515)												ASTEI06836-PA	ASTEI06836	0.238938	0.331104	0.190019	0.253354		carbohydrate metabolic process (GO:0005975); organic substance metabolic process (GO:0071704)	magnesium ion binding (GO:0000287); intramolecular transferase activity, phosphotransferases (GO:0016868)
ASTEI11160-PA	ASTEI11160	0.338524	0.346021	0.127226	0.27059	nucleus (GO:0005634); cytoplasm (GO:0005737)	L-methionine biosynthetic process from methylthioadenosine (GO:0019509); oxidation-reduction process (GO:0055114)	iron ion binding (GO:0005506); acireductone dioxygenase [iron (II)-requiring] activity (GO:0010309); oxidoreductase activity (GO:0016491)												ASTEI08635-PA	ASTEI08635	0.301917	0.419534	0.257493	0.326315
ASTEI10434-PA	ASTEI10434	0.340832	0.23855	0.341763	0.307048															ASTEI07259-PA	ASTEI07259	0.336398	0.471536	0.331321	0.379752	extracellular region (GO:0005576)	protein neddylation (GO:0045116)	ATP binding (GO:0005524); small protein activating enzyme activity (GO:0008641); acid-amino acid ligase activity (GO:0016881); NEDD8 activating enzyme activity (GO:0019781)
ASTEI08653-PA	ASTEI08653	0.343053	0.36075	0.476644	0.393483	intracellular (GO:0005622)	negative regulation of actin filament polymerization (GO:0030837)	actin binding (GO:0003779)												ASTEI08189-PA	ASTEI08189	0.155679	0.220721	0.118286	0.164895			protein binding (GO:0005515)
ASTEI05232-PA	ASTEI05232	0.358423	0.435161	0.334225	0.375936			protein binding (GO:0005515)												ASTEI01739-PA	ASTEI01739	0.275538	0.390848	0.389364	0.351917	pyruvate dehydrogenase complex (GO:0045254)	pyruvate metabolic process (GO:0006090); metabolic process (GO:0008152)	dihydrolipoyllysine-residue acetyltransferase activity (GO:0004742); transferase activity, transferring acyl groups (GO:0016746)
ASTEI11391-PA	ASTEI11391	0.359712	0.260281	0.406504	0.342166		isoprenoid biosynthetic process (GO:0008299)	transferase activity (GO:0016740)												ASTEI06519-PA	ASTEI06519	0.220107	0.316539	0.194613	0.243753		dephosphorylation (GO:0016311)	protein tyrosine phosphatase activity (GO:0004725); phosphatase activity (GO:0016791)
ASTEI03253-PA	ASTEI03253	0.361402	0.263922	0.355492	0.326939		peptidyl-lysine modification to peptidyl-hypusine (GO:0008612)	binding (GO:0005488); deoxyhypusine monooxygenase activity (GO:0019135); metal ion binding (GO:0046872)												ASTEI07282-PA	ASTEI07282	0.267249	0.386852	0.174061	0.276054
ASTEI03266-PA	ASTEI03266	0.373972	0.233427	0.451467	0.352955															ASTEI06895-PA	ASTEI06895	0.31979	0.485572	0.496945	0.434102	integral component of membrane (GO:0016021)		heme binding (GO:0020037); metal ion binding (GO:0046872)
ASTEI11312-PA	ASTEI11312	0.375094	0.111012	0.167729	0.217945		cellular protein modification process (GO:0006464)													ASTEI10317-PA	ASTEI10317	0.173077	0.265864	0.168867	0.202603
ASTEI02504-PA	ASTEI02504	0.376223	0.174459	0.395883	0.315522															ASTEI10660-PA	ASTEI10660	0.22848	0.37069	0.0949647	0.231378	extracellular region (GO:0005576)	chitin metabolic process (GO:0006030)	chitin binding (GO:0008061)
ASTEI04738-PA	ASTEI04738	0.381679	0.203625	0.496524	0.360609	nucleus (GO:0005634)		DNA binding (GO:0003677)												ASTEI06998-PA	ASTEI06998	0.288681	0.499421	0.355317	0.38114			structural constituent of cuticle (GO:0042302)
ASTEI02150-PA	ASTEI02150	0.381679	0.306937	0.396197	0.361604			protein binding (GO:0005515)												ASTEI07805-PA	ASTEI07805	0.251639	0.462349	0.169613	0.294534	integral component of membrane (GO:0016021)		oxidoreductase activity (GO:0016491)
ASTEI08624-PA	ASTEI08624	0.384025	0.272926	0.450653	0.369201															ASTEI10642-PA	ASTEI10642	0.214153	0.393836	0.295377	0.301122	mitochondrial inner membrane (GO:0005743)	mitochondrial pyruvate transport (GO:0006850)
ASTEI04031-PA	ASTEI04031	0.388048	0.424088	0.498008	0.436715	integral component of membrane (GO:0016021)		protein binding (GO:0005515)												ASTEI02109-PA	ASTEI02109	0.237002	0.437111	0.257143	0.310419			oxidoreductase activity (GO:0016491)
ASTEI00546-PA	ASTEI00546	0.389257	0.325733	0.407	0.373997															ASTEI01405-PA	ASTEI01405	0.240859	0.472127	0.422177	0.378388	cell (GO:0005623); integral component of membrane (GO:0016021)	cell redox homeostasis (GO:0045454); oxidation-reduction process (GO:0055114)	thiol oxidase activity (GO:0016972)
ASTEI04855-PA	ASTEI04855	0.391696	0.288351	0.472144	0.384063	protein phosphatase type 2A complex (GO:0000159)		protein binding (GO:0005515); protein phosphatase regulator activity (GO:0019888)												ASTEI03565-PA	ASTEI03565	0.234911	0.480048	0.365899	0.360286		carbohydrate metabolic process (GO:0005975)	hydrolase activity, hydrolyzing O-glycosyl compounds (GO:0004553)
ASTEI07245-PA	ASTEI07245	0.394011	0.115781	0.40404	0.304611			nucleotide binding (GO:0000166); nucleic acid binding (GO:0003676)												ASTEI02928-PA	ASTEI02928	0.0587988	0.122058	0.421687	0.200848	integral component of membrane (GO:0016021)	oxidation-reduction process (GO:0055114)	monooxygenase activity (GO:0004497); iron ion binding (GO:0005506); oxidoreductase activity, acting on paired donors, with incorporation or reduction of molecular oxygen (GO:0016705); heme binding (GO:0020037)
ASTEI09955-PA	ASTEI09955	0.411015	0.458505	0.469043	0.446188	intracellular (GO:0005622); ribosome (GO:0005840)	translation (GO:0006412)	structural constituent of ribosome (GO:0003735)												ASTEI00886-PA	ASTEI00886	0.0908293	0.202941	0.419028	0.2376		oxidation-reduction process (GO:0055114)	oxidoreductase activity (GO:0016491); oxidoreductase activity, acting on CH-OH group of donors (GO:0016614); flavin adenine dinucleotide binding (GO:0050660)
ASTEI10573-PA	ASTEI10573	0.417014	0.391389	0.324044	0.377483		metabolic process (GO:0008152)	transferase activity, transferring acyl groups (GO:0016746)												ASTEI02392-PA	ASTEI02392	0.154196	0.357981	0.352194	0.288124	integral component of membrane (GO:0016021)		protein binding (GO:0005515)
ASTEI07013-PA	ASTEI07013	0.42337	0.354484	0.365898	0.381251	nucleus (GO:0005634)	nucleotide-excision repair (GO:0006289); proteasome-mediated ubiquitin-dependent protein catabolic process (GO:0043161)	damaged DNA binding (GO:0003684); protein binding (GO:0005515)												ASTEI08889-PA	ASTEI08889	0.176867	0.412334	0.377212	0.322138	integral component of membrane (GO:0016021)	oxidation-reduction process (GO:0055114)	FMN binding (GO:0010181); oxidoreductase activity (GO:0016491)
ASTEI00891-PA	ASTEI00891	0.426076	0.41511	0.30021	0.380465	mitochondrial matrix (GO:0005759)	protein ADP-ribosylation (GO:0006471)	zinc ion binding (GO:0008270); NAD-dependent protein deacetylase activity (GO:0034979); NAD+ binding (GO:0070403)												ASTEI01953-PA	ASTEI01953	0.187718	0.463793	0.156577	0.269363	integral component of membrane (GO:0016021)	carbohydrate metabolic process (GO:0005975)	catalytic activity (GO:0003824)
ASTEI08346-PA	ASTEI08346	0.437445	0.202511	0.455373	0.36511			protein binding (GO:0005515)												ASTEI05281-PA	ASTEI05281	0.144499	0.461538	0.197457	0.267832
ASTEI01141-PA	ASTEI01141	0.443853	0.259	0.339905	0.347586			protein binding (GO:0005515)												ASTEI11276-PA	ASTEI11276	0.153278	0.5	0.0686234	0.240634	cytoplasm (GO:0005737); microtubule (GO:0005874)	microtubule-based process (GO:0007017)	GTPase activity (GO:0003924); structural constituent of cytoskeleton (GO:0005200); GTP binding (GO:0005525)
ASTEI03778-PA	ASTEI03778	0.447828	0.297619	0.425713	0.390387			protein binding (GO:0005515)												ASTEI03045-PA	ASTEI03045	0.129098	0.454874	0.202899	0.26229		trehalose biosynthetic process (GO:0005992)	catalytic activity (GO:0003824); trehalose-phosphatase activity (GO:0004805)
ASTEI06540-PA	ASTEI06540	0.453309	0.419111	0.335345	0.402589	membrane (GO:0016020); integral component of membrane (GO:0016021)		ATP binding (GO:0005524); ATPase activity (GO:0016887)												ASTEI07585-PA	ASTEI07585	0.0974576	0.430272	0.449378	0.325703			ATP binding (GO:0005524)
ASTEI00120-PA	ASTEI00120	0.453926	0.315358	0.314861	0.361382															ASTEI07544-PA	ASTEI07544	0.0795085	0.387324	0.495495	0.320776	cytoplasm (GO:0005737)	glycolipid transport (GO:0046836)	glycolipid transporter activity (GO:0017089); glycolipid binding (GO:0051861)
ASTEI00558-PA	ASTEI00558	0.456413	0.376364	0.465983	0.43292	integral component of membrane (GO:0016021)		nucleic acid binding (GO:0003676); RNA binding (GO:0003723)												ASTEI05529-PA	ASTEI05529	0.081688	0.43595	0.292244	0.269961	integral component of peroxisomal membrane (GO:0005779); integral component of membrane (GO:0016021)	transport (GO:0006810); transmembrane transport (GO:0055085); fatty acid transmembrane transport (GO:1902001)	ATP binding (GO:0005524); ATPase activity (GO:0016887); ATPase activity, coupled to transmembrane movement of substances (GO:0042626)
ASTEI09506-PA	ASTEI09506	0.460617	0.285063	0.487329	0.411003	intracellular (GO:0005622); integral component of membrane (GO:0016021)	SRP-dependent cotranslational protein targeting to membrane (GO:0006614)													ASTEI11700-PA	ASTEI11700	0.0676308	0.373239	0.149436	0.196769	ribosome (GO:0005840)	translation (GO:0006412)	RNA binding (GO:0003723); structural constituent of ribosome (GO:0003735)
ASTEI06621-PA	ASTEI06621	0.463177	0.295421	0.486618	0.415072			binding (GO:0005488)												ASTEI09499-PA	ASTEI09499	0.0675442	0.422078	0.428571	0.306065
ASTEI02280-PA	ASTEI02280	0.474608	0.407997	0.370096	0.417567			hydrolase activity (GO:0016787)												ASTEI03850-PA	ASTEI03850	0.0691057	0.478873	0.167488	0.238489		cytidine deamination (GO:0009972)	catalytic activity (GO:0003824); cytidine deaminase activity (GO:0004126); zinc ion binding (GO:0008270); hydrolase activity (GO:0016787)
ASTEI06565-PA	ASTEI06565	0.48216	0.164582	0.149813	0.265518			structural constituent of cuticle (GO:0042302)												ASTEI04799-PA	ASTEI04799	0.0196785	0.47651	0.415205	0.303798		proteolysis (GO:0006508)	serine-type endopeptidase activity (GO:0004252)
ASTEI03904-PA	ASTEI03904	0.483793	0.353107	0.367377	0.401426	intracellular (GO:0005622); ribosome (GO:0005840)	translation (GO:0006412)	structural constituent of ribosome (GO:0003735)
ASTEI09982-PA	ASTEI09982	0.489237	0.326584	0.473037	0.429619		ubiquitin-dependent protein catabolic process (GO:0006511); protein deubiquitination (GO:0016579)	protein binding (GO:0005515); thiol-dependent ubiquitinyl hydrolase activity (GO:0036459)
ASTEI06550-PA	ASTEI06550	0.489956	0.457666	0.492854	0.480158			actin binding (GO:0003779)
